# Supplementary material for: The Genome-Wide Interaction Network of Nutrient Stress Genes in Escherichia coli
Source: mBio. 2016 Nov 22;7(6):e01714-16. doi: 10.1128/mBio.01714-16 (PMC5120140; doi:10.1128/mBio.01714-16)
Supplement: Table S1 — List of primers used in this study. Apramycin amplification primers were used to create the deletions in the nutrient stress genes, and the confirmation primers were used to confirm the deletions. [file mbo006163075st1.xlsx]

## Sheet: Nutrient-limited essentials
Ess. genes in M9	CIP strain	Primer		Sequence (5' → 3')
argA	13	apramycin amplification	F	AGAATAA AAATACACTA ATTTCGAATA ATCATGCAAA GAGGTGTGCC gtgAGCAAAAGGGGATGATAAGTTTATC
		apramycin amplification	R	CGCATGTCGCATCCGACGATTTTCATCGCttaCCCTAAATCCGCCATCAATCAGCCAATCGACTGGCGAGCGG
		confirmation	F	CTTGCACCCTGCGAAAAAAC
		confirmation	R	CGCTGTATGCCGATGAGC
argB	18	apramycin amplification	F	TCGTTTC GGCTATGCGG AAACGCAGTC TCTTATTTAA GGGTGCAATG atg AGCAAAAGGGGATGATAAGTTTATC
		apramycin amplification	R	CGGAAAGCTGCGCCTCCGGCCAACAAAACttaAGCTAAAATCCGCGTACC TCAGCCAATCGACTGGCGAGCGG
		confirmation	F	GTTGGGCTGCCATTTTGC
		confirmation	R	CCAGACGGTAATCAAAGCGC
argC	18	apramycin amplification	F	TTTTACG TTTAACCTGG CAACCAGACA TAAGAAGGTG AATAGCCCCG atg AGCAAAAGGGGATGATAAGTTTATC
		apramycin amplification	R	TGATAATTAATGGATTCATCATTGCACCCttaAATAAGAGACTGCGTTTC TCAGCCAATCGACTGGCGAGCGG
		confirmation	F	CCCACCAGCCGTAAGGTG
		confirmation	R	CCAGCGGACGCTGATG
argE	18	apramycin amplification	F	AATACTGCAT GAATATTGAT ACTATCATGA CCAGAGGTGT GTCAACAatgAGCAAAAGGGGATGATAAGTTTATC
		apramycin amplification	R	CGGCGCGAGCGCCTTATCCGGCCTACGTTttaATGCCAGCAAAAATGGTGTCAGCCAATCGACTGGCGAGCGG
		confirmation	F	CAACATCGGGGCTATTCACC
		confirmation	R	CGCGAGCGCCTTATCC
argG	14	apramycin amplification	F	GCGGAAA TCCAGGCTCA TCATCAGTTA ATTAAGCAGG GTGTTATTTT atg AGCAAAAGGGGATGATAAGTTTATC
		apramycin amplification	R	CACCCCTGAAGGGCAGGGTTGATGTCGAAttaCTGGCCTTTGTTTTCCAG TCAGCCAATCGACTGGCGAGCGG
		confirmation	F	CCTGCTCTCCCTTAAGCGC
		confirmation	R	CTCACGGGTTGTGGATGC
argH	18	apramycin amplification	F	GAGGCGCAGC TTTCCGGCAT TGAATTTCAA AATAAGGAAA CAGAGTTatgAGCAAAAGGGGATGATAAGTTTATC
		apramycin amplification	R	CAGGCTCAAATTTATACATATAAATGTTCttaCCCTAACCGAGCCTGCGCTCAGCCAATCGACTGGCGAGCGG
		confirmation	F	CGGTAGATATCGCCTCCTGG
		confirmation	R	CCCTTGAAGTCACTGCCCG
aroA	4	apramycin amplification	F	ACAGCCAGCCTGTGGGGTTTTTATTTCTGTTGTAGAGAGTTGAGTTCatg AGCAAAAGGGGATGATAAGTTTATC
		apramycin amplification	R	GATTTGGCTATTTATTGCCCGTTGTTCATtcaGGCTGCCTGGCTAATCCGTCAGCCAATCGACTGGCGAGCGG
		confirmation	F	CTATTTATAACGCCATGCCGC
		confirmation	R	CTTCATGTGAATCATCCGTTG
aroB	15	apramycin amplification	F	TATATACACT CGTCTGCGGG TACAGTAATT AAGGTGGATG TCGCGTTatgAGCAAAAGGGGATGATAAGTTTATC
		apramycin amplification	R	CTTGATAAGCGGCCTGACCTTTCTTGTTGttaCGCTGATTGACAATCGGCTCAGCCAATCGACTGGCGAGCGG
		confirmation	F	GCCGACGTGACCATTCG
		confirmation	R	CCAGTACGACGATCGCTGG
aroC	11	apramycin amplification	F	TTATAAAGAT TAAGTAAACA CGCAAACACA ACAATAACGG AGCCGTGatgAGCAAAAGGGGATGATAAGTTTATC
		apramycin amplification	R	AGCAGCGCAATCGCGGTTTTATTCATTTTttaCCAGCGTGGAATATCAGTTCAGCCAATCGACTGGCGAGCGG
		confirmation	F	GGATGTTCCGTTCACCTGG
		confirmation	R	CAGCGTGTCAGCGCC
aroD	8	apramycin amplification	F	TGGGGTTCGG TGCCTGACAG GCTGACCGCG TGCAGAAAGG GTAAAAAatgAGCAAAAGGGGATGATAAGTTTATC
		apramycin amplification	R	GGAGGGTGTTCCCGCCGAAATATTATTGCttaTGCCTGGTGTAAAATAGTTCAGCCAATCGACTGGCGAGCGG
		confirmation	F	GCAAGGGGCTGAACAGTTC
		confirmation	R	CAGATGTGATTTTCCCTACGCC
aroE	14	apramycin amplification	F	AATCCGCGAT GCCCTGACGG GTGAACTGTT TCGACAGGGG TAACATAatgAGCAAAAGGGGATGATAAGTTTATC
		apramycin amplification	R	TTCCCTGTCCGGAAACTGGATGGCCTGATtcaCGCGGACAATTCCTCCTGTCAGCCAATCGACTGGCGAGCGG
		confirmation	F	GTGGATTGCCACCTTGTCG
		confirmation	R	CCACTGTTCTGGCGTATCTCC
atpB		apramycin amplification	F	CAGATACTGG CACCGGCTGT AATTAACAAC AAAGGGTAAA AGGCATCatgAGCAAAAGGGGATGATAAGTTTATC
		apramycin amplification	R	TTCAGTTAAAACGTAGTAGTGTTGGTAAAttaATGTTCTTCAGACGCCATTCAGCCAATCGACTGGCGAGCGG
		confirmation	F	GGCGATGTTGGTGTTACTGG
		confirmation	R	GGATGCCGATACCGATCG
atpC	17	apramycin amplification	F	GCTGTGGAAAAAGCCAAAAAACTTTAACGCCTTAATCGGAGGGTGATatg AGCAAAAGGGGATGATAAGTTTATC
		apramycin amplification	R	GACTGGCTTTTGTGCTTTTCAAGCCGGTGttaCATCGCTTTTTTGGTCAATCAGCCAATCGACTGGCGAGCGG
		confirmation	F	CGTCTCCCTGAAAGACACCATC
		confirmation	R	GCGTCAGGTGGATGTTTTTG
bioA	3	apramycin amplification	F	GTAGACT TGTAAACCTA AATCTTTTCA ATTTGGTTTA CAAGTCGATT atgAGCAAAAGGGGATGATAAGTTTATC
		apramycin amplification	R	TAGCCAGAAACCCTCACGCGGACTTCTCGttaTTGGCAAAAAAATGTTTCTCAGCCAATCGACTGGCGAGCGG
		confirmation	F	CAGCAGATCCAGCAACGG
		confirmation	R	CGCCATCGTAACCCATGC
bioB	3	apramycin amplification	F	AAGTCTA CACCGAATTA ACAACAAAAA ACACGTTTTG GAGAAGCCCC atgAGCAAAAGGGGATGATAAGTTTATC
		apramycin amplification	R	GAGCGCCGCGTTGATTTTCTCCTGCCAGCtcaTAATGCTGCCGCGTTGTATCAGCCAATCGACTGGCGAGCGG
		confirmation	F	CATGGATGTGTATGGGTGCC
		confirmation	R	GCGATCATCCGCCACC
bioC	3	apramycin amplification	F	CGCTGCG CATGAAATGC AGGATATCGA CCGTCTGCTG GAGGTGCTGC atgAGCAAAAGGGGATGATAAGTTTATC
		apramycin amplification	R	CGGTATCCGTTCCGGTGACAAAATAACGTttaCTCACGAGCAATCACTCCTCAGCCAATCGACTGGCGAGCGG
		confirmation	F	CGTGCGTTACAACTGGCAG
		confirmation	R	GCGTAAACCTTCCGGGG
bioD	3	apramycin amplification	F	GGGCGA TATCCTCTGA CGTATCATCT TTTTTTGGGA GTGATTGCTC gtg
		apramycin amplification	R	CGCTCGCAATTTAACCAAATACAGAATGGctaCAACAAGGCAAGGTTTAT
		confirmation	F	CTGAAAGGCATCGGTGCC
		confirmation	R	CTGGGCAATTCCCACATTC
bioF	3	apramycin amplification	F	GCGCTGA TGACCCCGGA CACCGACGAA TATTACAACG CGGCAGCATT atg
		apramycin amplification	R	GACCAAATGCCGCTGCAATGGCTTGTTTAttaACCGTTGCCATGCAGCAC
		confirmation	F	CTGACCACGCCGAATCC
		confirmation	R	CCAGCCAGGTCCACAACC
bioH	15	apramycin amplification	F	CTGTTAG CATATGTTCA TCCTTGTAAG TCAAAAGAGA ACAATAGCGG atgAGCAAAAGGGGATGATAAGTTTATC
		apramycin amplification	R	AAGTTCTGTCTCGCCATTTCAAAAGCCACctaCACCCTCTGCTTCAACGCTCAGCCAATCGACTGGCGAGCGG
		confirmation	F	GCGCGTGAACAGACCG
		confirmation	R	GAACAATCCAAAGCCCTGC
carA	20	apramycin amplification	F	TGAATTAATA TGCAAATAAA GTGAGTGAAT ATTCTCTGGA GGGTGTTttgAGCAAAAGGGGATGATAAGTTTATC
		apramycin amplification	R	ACGTTTTGGCATGGCTCTTTTACTCCTGAttaCTTAGCGGTTTTACGGTATCAGCCAATCGACTGGCGAGCGG
		confirmation	F	CGCCCATATCTCCAGAATGC
		confirmation	R	CACCAGAATGACGCGGTAAC
carB	20	apramycin amplification	F	ATTGAGCAGT ACCGTAAAAC CGCTAAGTAA TCAGGAGTAA AAGAGCCatgAGCAAAAGGGGATGATAAGTTTATC
		apramycin amplification	R	GGATGAAAAATATCTGCCATGACACGCTAttaTTTGATCTGTGCGTGCATTCAGCCAATCGACTGGCGAGCGG
		confirmation	F	CAGGGCATTCATCGCAC
		confirmation	R	CACCGTCGATAAGTGTGAGC
cysA	11	apramycin amplification	F	GTGGCGCCTGGAGAATCAGGAAAAACGCGCACAGCAGGAGGAACATCatg AGCAAAAGGGGATGATAAGTTTATC
		apramycin amplification	R	CTCCGGGCGTTTAACATTCACTCAACCTAtcaGGCGCTTTGTGCGAGAGCTCAGCCAATCGACTGGCGAGCGG
		confirmation	F	GCTCCTTTACCGCTGCG
		confirmation	R	CCATACGTGGTGTTGCCTG
cysB	6	apramycin amplification	F	TGACGAAAAAACGATGTTCTGATGGCGTCTAAGTGGATGGTTTAACatg AGCAAAAGGGGATGATAAGTTTATC
		apramycin amplification	R	ATAAAAGGTGCCGAAAATAACGCAAGAAAttaTTTTTCCGGCAGTTTTATTCAGCCAATCGACTGGCGAGCGG
		confirmation	F	GTCGCGAAAGCGGCC
		confirmation	R	CGAGGCGGGTAATTAGACACTAC
cysC	12	apramycin amplification	F	CGCCACTTTC CGCACTGGGG CGCGCGCGAT TTGCTGGGGG ATAAATAatgAGCAAAAGGGGATGATAAGTTTATC
		apramycin amplification	R	CGAACCGGGCATGGAAACCCGGTGGTGTCtcaGGATCTGATAATATCGTTTCAGCCAATCGACTGGCGAGCGG
		confirmation	F	GTGACCGTGGGTGCCG
		confirmation	R	CCAGGAGATAAAACCGACCAC
cysD	12	apramycin amplification	F	CGAAACATCT GATGGCAAGA AAATAGCGGT ATTGCAAAGG AACGGTTatgAGCAAAAGGGGATGATAAGTTTATC
		apramycin amplification	R	CGATTTGTTGTGCAAGTGCGGTGTTCATCttaAAAATACCCCTGACGTTTTCAGCCAATCGACTGGCGAGCGG
		confirmation	F	CTAAACGCCCGAAATCCG
		confirmation	R	CGTAGATTTGGCGGGTATCG
cysE	16	apramycin amplification	F	GCCCGCGCAG AACGGGCCGG TCATTATCTC ATCGTGTGGA GTAAGCAatgAGCAAAAGGGGATGATAAGTTTATC
		apramycin amplification	R	TACATCGCATCCGGCACGATCACAGGACAttaGATCCCATCCCCATACTCTCAGCCAATCGACTGGCGAGCGG
		confirmation	F	GTGCACGCAAGGACGAG
		confirmation	R	CAATGCGGTGTCGGTAGTG
cysG	15	apramycin amplification	F	TTAATCA AACTGAAACG GCTGCCGGTT AATTACTAAG GGGTTTTTAC gtg AGCAAAAGGGGATGATAAGTTTATC
		apramycin amplification	R	AAGGCCAGAATTCTCTGGCCCGGGTTAAAttaATGGTTGGAGAACCAGTT TCAGCCAATCGACTGGCGAGCGG
		confirmation	F	GCTGTGGGTGACGCTGG
		confirmation	R	GCGTCAGTGAGCGAATGAC
cysH	13	apramycin amplification	F	AAGAACGCGT GAGCGTCGCA TCAGGCAAGG CAAACAGTGA GGAATCTatgAGCAAAAGGGGATGATAAGTTTATC
		apramycin amplification	R	ACAGAGGCGTTTAATTTGTCCGGCAATATttaCCCTTCGTGTAACCCACATCAGCCAATCGACTGGCGAGCGG
		confirmation	F	GCTTCGGCGACTTTACGG
		confirmation	R	GCTTAACGCCAGACAGCCTC
cysI	13	apramycin amplification	F	TTAAGTGAGC TGCGCGTAGA GCGCCGTTAT CAGCGAGATG TCTACTAatgAGCAAAAGGGGATGATAAGTTTATC
		apramycin amplification	R	TTATCAGGCCTACAAGACCGGGCTGATGGttaATCCCACAAATCACGCGCTCAGCCAATCGACTGGCGAGCGG
		confirmation	F	GCGACGCTAATCGCATGG
		confirmation	R	CGCCAGAATGCGATCTACC
cysJ	13	apramycin amplification	F	GCTGACAGGG CGCAGAAACA GCTTTGCTTA CTGGAACATA ACGACGCatgAGCAAAAGGGGATGATAAGTTTATC
		apramycin amplification	R	CACTAAAGGCCCTGGATGTTTTTCGCTCAttaGTAGACATCTCGCTGATATCAGCCAATCGACTGGCGAGCGG
		confirmation	F	CCACACCGTTTGCCCC
		confirmation	R	CAGCAGGAAGTTGTCGCC
cysK	11	apramycin amplification	F	GGTATGCTAC CTGTTGTATC CCAATTTCAT ACAGTTAAGG ACAGGCCatgAGCAAAAGGGGATGATAAGTTTATC
		apramycin amplification	R	CTTTTTTACGCATTTTTAACAAGCTGGCAttaCTGTTGCAATTCTTTCTCTCAGCCAATCGACTGGCGAGCGG
		confirmation	F	GGTGGCTTATGCCGCC
		confirmation	R	CAGTTCCGACAGGCTGAATC
cysN	12	apramycin amplification	F	CCAGGCGGGG TCTATGGAGC TGAAAAAACG TCAGGGGTAT TTTTAAGatgAGCAAAAGGGGATGATAAGTTTATC
		apramycin amplification	R	CCAGACGACGTTTTCGTCATGCAGCGCCAttaTTTATCCCCCAGCAAATCTCAGCCAATCGACTGGCGAGCGG
		confirmation	F	GACCGGTGCGGTGGAG
		confirmation	R	CGACCGTTGATTTACCGGAC
cysP	11	apramycin amplification	F	TAAATATGAT GGCTATTAGA AAGTCATTAA ATTTATAAGG GTGCGCAatgAGCAAAAGGGGATGATAAGTTTATC
		apramycin amplification	R	CAGCACGCGTCTGGAGGAGACAGCAAACAtcaGTTACGCCCCGCCGCTAATCAGCCAATCGACTGGCGAGCGG
		confirmation	F	CGCGCTGTTCGTGTCC
		confirmation	R	CCTCCCAGTACTGCGCC
cysQ	19	apramycin amplification	F	TAAGTAAAAC AATAAGTTAA CACCGCTCAC AGAGACGAGG TGGAGAAatgAGCAAAAGGGGATGATAAGTTTATC
		apramycin amplification	R	AGGAAATACACTGTTTCTGCCATCTGAATttaGTAAATAGACACTCTGAATCAGCCAATCGACTGGCGAGCGG
		confirmation	F	GATGACACTATCACAGTTGGCG
		confirmation	R	GAAATCAGGATGGCAGAATCAG
cysU	11	apramycin amplification	F	ACCAGCGGCG GCGAGTTAGA CAAGCTGTTA GCGGCGGGGC GTAACTGatgAGCAAAAGGGGATGATAAGTTTATC
		apramycin amplification	R	ATAACGCTTCAATTGGGTAACTTCCGCCAttaATGACCTACCACACGCCGTCAGCCAATCGACTGGCGAGCGG
		confirmation	F	GCAGACCGAGCTGTTCCG
		confirmation	R	CCCTTGCTGAATGCCTGC
fes	2	apramycin amplification	F	GGTGGCAGTCGAAACATGGCCCGGAATGGCAGCGTCTGAATGACGAAatg AGCAAAAGGGGATGATAAGTTTATC
		apramycin amplification	R	ATCATCGAAGGGATTACTGAATGCCATATtcaACTCCTGTCATGGAAAAGTCAGCCAATCGACTGGCGAGCGG
		confirmation	F	GGGTTATGGTGTGACGGC
		confirmation	R	CAGCCACTGCTGGCAGG
folB	14	apramycin amplification	F	TTTCGCCGGA AGTGGTATCC GGTTAGCCAA AAAGCAGGCA GGACGTGatgAGCAAAAGGGGATGATAAGTTTATC
		apramycin amplification	R	TATAACCGTTTGGTTTAACAGCTGTAAAAttaATTATTTTCTTTCAGATTTCAGCCAATCGACTGGCGAGCGG
		confirmation	F	CGCAGAGGTACGCGATG
		confirmation	R	GTCAATCCTTCGACCACACC
folP	14	apramycin amplification	F	GCGTGCTCCG GGGTTTTTTC TTATCAATTC ATACCAGGGA TAACATCatgAGCAAAAGGGGATGATAAGTTTATC
		apramycin amplification	R	GAATCCCATCGGTACCGAAATATTTACGAttaCTCATAGCGTTTGTTTTCTCAGCCAATCGACTGGCGAGCGG
		confirmation	F	GATGAACCGCGTACGCC
		confirmation	R	CTTACGGGAGCCGTGGC
glmM	14	apramycin amplification	F	GATGCGGGTG GTGGAAGCCA CTCTGTCTGC AAAGGAAAAC AAACGCTatgAGCAAAAGGGGATGATAAGTTTATC
		apramycin amplification	R	GCCGCCTTTTTAGCCAGTTATCTAACGCTttaAACGGCTTTTACTGCATCTCAGCCAATCGACTGGCGAGCGG
		confirmation	F	GTCCGAGCGCCTGAGC
		confirmation	R	CCACTGAAGCGGGTGTG
glnA	17	apramycin amplification	F	AGATTTCGTT ACCACGACGA CCATGACCAA TCCAGGAGAG TTAAAGTatgAGCAAAAGGGGATGATAAGTTTATC
		apramycin amplification	R	GCGAAAAGTTTCCACGGCAACTAAAACACttaGACGCTGTAGTACAGCTCTCAGCCAATCGACTGGCGAGCGG
		confirmation	F	GATGGTGCGCATGATAACG
		confirmation	R	CGTTGGAGAGCGACTCACC
gltA	3	apramycin amplification	F	TTTAAGTTCC GGCAGTCTTA CGCAATAAGG CGCTAAGGAG ACCTTAAatgAGCAAAAGGGGATGATAAGTTTATC
		apramycin amplification	R	TAAAATATTTACAACTTAGCAATCAACCAttaACGCTTGATATCGCTTTTTCAGCCAATCGACTGGCGAGCGG
		confirmation	F	GGATCCTTTACCTGCAAGCG
		confirmation	R	GTTGCTGATAATTTGAGCTGTTG
glyA	11	apramycin amplification	F	CCTATAAAGG CCAAAAATTT TATTGTTAGC TGAGTCAGGA GATGCGGatgAGCAAAAGGGGATGATAAGTTTATC
		apramycin amplification	R	AGCACATTGACAGCAAATCACCGTTTCGCttaTGCGTAAACCGGGTAACGTCAGCCAATCGACTGGCGAGCGG
		confirmation	F	GCCTTGCGTAGCCTGAAGG
		confirmation	R	CCTGATGCGCTACGCTTATC
guaA	11	apramycin amplification	F	TCGGGCGATT TATATTATCT GTTTCACTTG CCTCGGAATA AGCGTCAatgAGCAAAAGGGGATGATAAGTTTATC
		apramycin amplification	R	GTTTTGTTCATTCATAGTGCAGGGTCAAAtcaTTCCCACTCAATGGTAGCTCAGCCAATCGACTGGCGAGCGG
		confirmation	F	CAGGAAAGCCACGTTCACG
		confirmation	R	CGCGATCTGATGAAAAGCG
guaB	11	apramycin amplification	F	TAATGCCGCG GCAATATTTA TTAACCACTC TGGTCGAGAT ATTGCCCatgAGCAAAAGGGGATGATAAGTTTATC
		apramycin amplification	R	TCGCCCGACATGAAGTCGGGCGAAGAGAAtcaGGAGCCCAGACGGTAGTTTCAGCCAATCGACTGGCGAGCGG
		confirmation	F	CAGTCGATAGTAACCCGCCC
		confirmation	R	CAGTAAACACCCAGCTCACGC
hisA	9	apramycin amplification	F	TCTGGTGCCG CTGGTGCTAA GTTGCTGAAA AACTTCCTGG AGATGTGatgAGCAAAAGGGGATGATAAGTTTATC
		apramycin amplification	R	CTGACCATCACGAACGTCGAGACATGGGAttaTGCGTTTTGCCAGCATGCTCAGCCAATCGACTGGCGAGCGG
		confirmation	F	GTCAATCCGTGGACCATCG
		confirmation	R	GCCATCGCTGGAAGCG
hisB	9	apramycin amplification	F	GAAGAAAGCC AGCGCGTCAT TGACGCCTTA CGTGCGGAGC AAGTTTGatgAGCAAAAGGGGATGATAAGTTTATC
		apramycin amplification	R	GCAGCCGGTATCAAGGATCACCACGTTCAttaCAGCACTCCTTTCGACGATCAGCCAATCGACTGGCGAGCGG
		confirmation	F	CAACTACATTCTGGCGCGC
		confirmation	R	GCTTGCGCAGTGCCAAC
hisC	9	apramycin amplification	F	CACAAAAATG CCGTTACTTT GCGTGTTAAC GCCCTTAAGG AGCAAGCatgAGCAAAAGGGGATGATAAGTTTATC
		apramycin amplification	R	GCGATCGATAAAAAGATACTTCTGACTCAtcaAACTTGCTCCGCACGTAATCAGCCAATCGACTGGCGAGCGG
		confirmation	F	CCAGAAGCGCATGACCG
		confirmation	R	CAGCTTCAGCAGTTCCGG
hisD	9	apramycin amplification	F	AGTTCAATTC TGGTCCTGCC GATTGAGAAG ATGATGGAGT GATCGCCatgAGCAAAAGGGGATGATAAGTTTATC
		apramycin amplification	R	ACGCGCTAAATCGGTAATAGTCACGGTGCtcaTGCTTGCTCCTTAAGGGCTCAGCCAATCGACTGGCGAGCGG
		confirmation	F	CAACAGCGCGTAGCGATG
		confirmation	R	CTCCACGGCAGTGGGG
hisF	9	apramycin amplification	F	GGTCGGG CATTACTGGA AGGTAAATTC ACCGTGAAGG AGGCCATCGC atg
		apramycin amplification	R	CCAGTCCAGTTCGCGACGTTGTTGTTCTGttaACATATCCTGATCTCCAC
		confirmation	F	GCAGGTGGCATTTCAGTCC
		confirmation	R	CTTTGCCGCTTTCGAGG
hisG	9	apramycin amplification	F	TTGCGCGGTT GATAACGGTT CAGACAGGTT TAAAGAGGAA TAACAAAatgAGCAAAAGGGGATGATAAGTTTATC
		apramycin amplification	R	GTCAATGATTGTGTTAAAGCTCATGGCGAtcaCTCCATCATCTTCTCAATTCAGCCAATCGACTGGCGAGCGG
		confirmation	F	CCTGACTAGTCTTTCAGGCGATG
		confirmation	R	CGCAGGGCCTCATCG
hisH	9	apramycin amplification	F	ATCCGCGTGG AAGGCGATAC CCTGCCCTCG TCGAAAGGAG TGCTGTAatgAGCAAAAGGGGATGATAAGTTTATC
		apramycin amplification	R	GTCGATTAAATCTAATGCCGGAATAATCAtcaCATCTCCAGGAAGTTTTTTCAGCCAATCGACTGGCGAGCGG
		confirmation	F	CCATGGGCGTGACGC
		confirmation	R	GTGCAGCACTTCGGCAC
hisI	9	apramycin amplification	F	GGTGAATTAA AAGCGTACCT GGCAACACAG GGCGTGGAGA TCAGGATatgAGCAAAAGGGGATGATAAGTTTATC
		apramycin amplification	R	AACAATATCGCATCCGCTTACCCCGCAACtcaCTGATGCCGTTTACGCAGTCAGCCAATCGACTGGCGAGCGG
		confirmation	F	CGCTGATTGCCTCCGG
		confirmation	R	GCGGGGATTGTGCTGG
icd	5	apramycin amplification	F	AACGTGGTGG CAGACGAGCA AACCAGTAGC GCTCGAAGGA GAGGTGAatgAGCAAAAGGGGATGATAAGTTTATC
		apramycin amplification	R	CCCGTTAATAAATTTAACAAACTACGGCAttaCATGTTTTCGATGATCGCTCAGCCAATCGACTGGCGAGCGG
		confirmation	F	GCTGAATCGCTTAACCTGGTG
		confirmation	R	CGAGCGTCCGCCAGC
ilvA	17	apramycin amplification	F	GCCGACAAAG GCGCGGTGCG CGATAAATCG AAACTGGGGG GTTAATAatgAGCAAAAGGGGATGATAAGTTTATC
		apramycin amplification	R	ATAAGCGAAGCGCTATCAGGCATTTTTCCctaACCCGCCAAAAAGAACCTTCAGCCAATCGACTGGCGAGCGG
		confirmation	F	CAGGACGCTCGAGGTGAC
		confirmation	R	GGCGTGTGTGCGCAG
ilvB	16	apramycin amplification	F	GTTTAAGCAC CTCCCGGAAA GTCGGCCCAG AAGAAAAGGA CTGGAGCatgAGCAAAAGGGGATGATAAGTTTATC
		apramycin amplification	R	ACGTTGTCATGAGTTGTGTTTTGCATGGCttaTTCCCCCACCATTTCAGTTCAGCCAATCGACTGGCGAGCGG
		confirmation	F	GTGGTCGTCGTGCGTGTG
		confirmation	R	GTCGCTGTCCTGAATCGG
ilvC	17	apramycin amplification	F	CAAACGCGAA CCGAACAATA AGAAGCACAA CATCACGAGG AATCACCatgAGCAAAAGGGGATGATAAGTTTATC
		apramycin amplification	R	AGGGTCGGGGTGAGGGCATCAGCGCGCACttaACCCGCAACAGCAATACGTCAGCCAATCGACTGGCGAGCGG
		confirmation	F	CAGGGACAGCCCTCGATG
		confirmation	R	GTACTGGAGCCGACCGG
ilvD	17	apramycin amplification	F	GCACGCACCG TCCCATTTAC GAGACAGACA CTGGGAGTAA ATAAAGTatgAGCAAAAGGGGATGATAAGTTTATC
		apramycin amplification	R	ACCGGACAGGGGTTGCGAGTCAGCCATTAttaACCCCCCAGTTTCGATTTTCAGCCAATCGACTGGCGAGCGG
		confirmation	F	CAAACGCATTCAGCAAGCC
		confirmation	R	GACGTTATCAAGACGCGACG
ilvE	17	apramycin amplification	F	AACCACA TCACAACAAA TCCGCGCCTG AGCGCAAAAG GAATATAAAA atg
		apramycin amplification	R	GACGGTGCGTGCCGTCCCATTTTTTGTATttaTTGATTAACTTGATCTAA
		confirmation	F	CGAATTGACCGTTGCCAG
		confirmation	R	CGGTCATTCCGGTGGC
iscS	11	apramycin amplification	F	GGTAGCCTGA TTCCTTGCAT TGAGTGATGT ACGGAGTTTA TAGAGCAatgAGCAAAAGGGGATGATAAGTTTATC
		apramycin amplification	R	ATTATAAATTCTCCTGATTCCGATACCGAttaATGATGAGCCCATTCGATTCAGCCAATCGACTGGCGAGCGG
		confirmation	F	GCACACAAGACGCGATCG
		confirmation	R	CATCACGTCGCCACAGG
leuA	20	apramycin amplification	F	TTTTATGCCC GAAGCGAGGC GCTCTAAAAG AGACAAGGAC CCAAACCatgAGCAAAAGGGGATGATAAGTTTATC
		apramycin amplification	R	CAATACGGCAATATGGTAATTCTTCGACAtcaCACGGTTTCCTTGTTGTTTCAGCCAATCGACTGGCGAGCGG
		confirmation	F	CTTCTTTGCGCGGTAGACG
		confirmation	R	GGCTGCGCCGCCTAC
leuB	20	apramycin amplification	F	TTGCAACGCA AAGCTCAACA CAACGAAAAC AACAAGGAAA CCGTGTGatgAGCAAAAGGGGATGATAAGTTTATC
		apramycin amplification	R	CAATTTTTCGTATAACGTCTTAGCCATGAttaCACCCCTTCTGCTACATATCAGCCAATCGACTGGCGAGCGG
		confirmation	F	CTTCCACGGCGTCGG
		confirmation	R	GCGCAGACCATCGAACG
leuC	20	apramycin amplification	F	GAAATGGGCG ATATCATTGC CCGCTATGTA GCAGAAGGGG TGTAATCatgAGCAAAAGGGGATGATAAGTTTATC
		apramycin amplification	R	TGATAAATTTCTCTGCCATGGTGTGCTCCttaTTTAATGTTGCGAATGTCTCAGCCAATCGACTGGCGAGCGG
		confirmation	F	GATGATGCGGCTTGCG
		confirmation	R	CGTTAAACAGATGCGCGC
leuD	20	apramycin amplification	F	GACCGGACAT TTCGCCGACA TTCGCAACAT TAAATAAGGA GCACACCatgAGCAAAAGGGGATGATAAGTTTATC
		apramycin amplification	R	AAGCCCGGTCATTTGACCGGGCAAGGGGAttaATTCATAAACGCAGGTTGTCAGCCAATCGACTGGCGAGCGG
		confirmation	F	CGAACGTTGTGCCTCCAC
		confirmation	R	GGGGTAATTCTGGCTGGC
leuL	20	apramycin amplification	F	TATCCAGTAA CTCTAAAAGC ATATCGCATT CATCTGGAGC TGATTTAatgAGCAAAAGGGGATGATAAGTTTATC
		apramycin amplification	R	GCGGGTTTTTTGTTTGACTGCGTGCTGGCttaATGCTGGATGCCGCTCACTCAGCCAATCGACTGGCGAGCGG
		confirmation	F	CGCTTACTTTAACCACCGCAG
		confirmation	R	GCCTGTAACGCCTGTTCACC
lysA	13	apramycin amplification	F	TTTATGATGT GGCGTAATCA TAAAAAAGCA CTTATCTGGA GTTTGTTatgAGCAAAAGGGGATGATAAGTTTATC
		apramycin amplification	R	GTCATCATGCAACCAGCGACTAACCGCAGttaAAGCAATTCCAGCGCCAGTCAGCCAATCGACTGGCGAGCGG
		confirmation	F	GCCATTAGCGCTCTCTCGC
		confirmation	R	GACCCAGGCTGCCGAAC
metA	18	apramycin amplification	F	ATCTGGATGT CTAAACGTAT AAGCGTATGT AGTGAGGTAA TCAGGTTatgAGCAAAAGGGGATGATAAGTTTATC
		apramycin amplification	R	ATCGCTTAACGATCGACTATCACAGAAGAttaATCCAGCGTTGGATTCATTCAGCCAATCGACTGGCGAGCGG
		confirmation	F	CTCACCTTCAACATGCAGGC
		confirmation	R	CCTGCTGAGGTACGTTTCGG
metB	18	apramycin amplification	F	CTCTGGTGCC TGACATTTCA CCGACAAAGC CCAGGGAACT TCATCACatgAGCAAAAGGGGATGATAAGTTTATC
		apramycin amplification	R	CGCCCCTGCCTGCGCAATCACACTCATTTttaCCCCTTGTTTGCAGCCCGTCAGCCAATCGACTGGCGAGCGG
		confirmation	F	CCTGTCGGCGTGATAATGC
		confirmation	R	CCACCATCATATCGTCAGGC
metC	13	apramycin amplification	F	TTCATGCTAG TTTAGACATC CAGACGTATA AAAACAGGAA TCCCGACatgAGCAAAAGGGGATGATAAGTTTATC
		apramycin amplification	R	GTCTGCAAAATTGTCCAAAAGTGGCAATGttaTACAATTCGCGCAAAACCTCAGCCAATCGACTGGCGAGCGG
		confirmation	F	GCATACTGCCGTACCTTTGC
		confirmation	R	GCCATGGACTTTCCTGTGG
metE	17	apramycin amplification	F	CTAAATT CAAAATCCAT AGGATTTACA TATAATTAGA GGAAGAAAAA atg
		apramycin amplification	R	CCGGGTGGTATTACCACCCGGTTTGGATTttaCCCCCGACGCAAGTTCTG
		confirmation	F	CTCCACCCCGGTCACTTAC
		confirmation	R	CAACGCTGATTATCGCCC
metF	18	apramycin amplification	F	ATGTGCACAA CACAACATAT AACTACAAGC GATTGATGAG GTAAGGTatgAGCAAAAGGGGATGATAAGTTTATC
		apramycin amplification	R	CTGTGTGATTTTCACAAAAGCCACACTATttaTAAACCAGGTCGAACCCCTCAGCCAATCGACTGGCGAGCGG
		confirmation	F	CGGTTGACGCCCTTCG
		confirmation	R	CCGCCCTCATTTCGAGG
metL	18	apramycin amplification	F	ATTGCCGACC TGGAAAATGG CTTCCGGGCT GCAAACAAGG GGTAAAAatgAGCAAAAGGGGATGATAAGTTTATC
		apramycin amplification	R	GAGTACCGGGCATTATTAAATTTCTGAAAttaCAACAACTGTGCCAGCCGTCAGCCAATCGACTGGCGAGCGG
		confirmation	F	CATGACACATGCAGGCATG
		confirmation	R	GCAAAGCAAACCGGACTG
metR	17	apramycin amplification	F	GTATATTCCT CAAGCGCAAA TTATTCATGC CGAAGTGAAG GACTTTCatgAGCAAAAGGGGATGATAAGTTTATC
		apramycin amplification	R	GCACCAACAGCCGCACTGGCCAACGTTTAttaCAGGCGCGCTGGTGATCCTCAGCCAATCGACTGGCGAGCGG
		confirmation	F	CTGAAGTAAGTGACCGGGGTG
		confirmation	R	GGTGGCTTCCGGGATTG
nadA	3	apramycin amplification	F	ACGCTAATGT CGGTTTTAAC GTTAAGCCTG TAAAACGAGA TGGTAAGatgAGCAAAAGGGGATGATAAGTTTATC
		apramycin amplification	R	CAAAGCGTAACGTTACGCCTTATTATTCGttaTCCACGTAGTGTAGCCGCTCAGCCAATCGACTGGCGAGCGG
		confirmation	F	GACGCATCCTGCACATTAGG
		confirmation	R	GCCAATACACAGCAACCCG
nadB	12	apramycin amplification	F	ATGATGCTAT GCTGACCAAA CCATGTTTAG TAAATTAAAC AAAGAAAatgAGCAAAAGGGGATGATAAGTTTATC
		apramycin amplification	R	GAAGCGTATACGGCGCTGACCCAGGCTTTttaTCTGTTTATGTAATGATTTCAGCCAATCGACTGGCGAGCGG
		confirmation	F	CCTAATCCTCCACCAGCCAG
		confirmation	R	CGGACGGATGTGGCG
nadC	20	apramycin amplification	F	GTAGCATGTT TCTACCTTAT GATTCGTTAG CTATCTGGAG TTTTAACatgAGCAAAAGGGGATGATAAGTTTATC
		apramycin amplification	R	CGCGATGGAGCGGATAAATCTGTCAACTAttaGCGAAAACGCATTGAAAGTCAGCCAATCGACTGGCGAGCGG
		confirmation	F	CGGCAATCGTAATGTGGTG
		confirmation	R	CATCAGCACAGGCGAGG
pabA	15	apramycin amplification	F	CGGGGAATCT GAGTAAAATA GCGCGGTTCT TTTGTACCGG AGCCGCCatgAGCAAAAGGGGATGATAAGTTTATC
		apramycin amplification	R	ATAAAAAATCACTAAATGGCAATCAGAAAtcaGCGATGCAGGAAATTAGCTCAGCCAATCGACTGGCGAGCGG
		confirmation	F	CAACTGAGCTGGCAGGGTATC
		confirmation	R	GGAGCATAAATCGGCAGGATC
pabB	8	apramycin amplification	F	CTAATTATTT CATGCTACCC GGCACATAGC CAGTAGAGTC AGGACTGatgAGCAAAAGGGGATGATAAGTTTATC
		apramycin amplification	R	TCAAGCGTCAGGCTACGGTATTCCACGTCttaCTTCTCCAGTTGCTTCAGTCAGCCAATCGACTGGCGAGCGG
		confirmation	F	GTGCCATCAGTTCCTGGATC
		confirmation	R	CGCTGAGTCAGCAACAACC
panB	20	apramycin amplification	F	ACTGATAAAA TGCCAGACAG CACAACATCA ATTTATCAGG ATACGTTatgAGCAAAAGGGGATGATAAGTTTATC
		apramycin amplification	R	GGTTTCGATAATTAACACAACGTGACTCCttaATGGAAACTGTGTTCTTCTCAGCCAATCGACTGGCGAGCGG
		confirmation	F	GCTATCGAACCCGGCG
		confirmation	R	GCTTTGGCTTCGTCGACC
panC	20	apramycin amplification	F	GGCGTTTATC CGGGCGAAGA ACACAGTTTC CATTAAGGAG TCACGTTgtgAGCAAAAGGGGATGATAAGTTTATC
		apramycin amplification	R	GCGCCATCAGCCGTAGCGCCAGTTAAGTAttaCGCCAGCTCGACCATTTTTCAGCCAATCGACTGGCGAGCGG
		confirmation	F	CTCGTGATGCACGACGC
		confirmation	R	GTCTCGGGAAGACGTTGCAG
panD	20	apramycin amplification	F	GCAGGCATCG CCTGCTTCGT TAACGACAGG GTAGAAAGGT AGAAGTTatgAGCAAAAGGGGATGATAAGTTTATC
		apramycin amplification	R	TGGTGAGTAACCAGCCGCAGGGATAACAAtcaAGCAACCTGTACCGGAATTCAGCCAATCGACTGGCGAGCGG
		confirmation	F	GGTACGCAAACTGCTGACG
		confirmation	R	CGATGCCGGATTTCACC
panZ	15	apramycin amplification	F	TTATTTCGCT ACACTGGTTC CACTTTTGTG ATTTACACGG GTTACCCatgAGCAAAAGGGGATGATAAGTTTATC
		apramycin amplification	R	AATATCACTTTTGAAATCAAACTTGACGAttaACACTTCTCCCAGCCGCCTCAGCCAATCGACTGGCGAGCGG
		confirmation	F	CATTCAGGGGATTATGCTGG
		confirmation	R	CGAGTACGTTGCTTCATGCC
pdxA	20	apramycin amplification	F	ATGCAGGAAC AACGTGCCAG CGCCTACGTT AAAATCCTGA GCAACTAatgAGCAAAAGGGGATGATAAGTTTATC
		apramycin amplification	R	GGCTAAGTGGCCCTGGTGGACTCGATTATtcaTTGGGTGTTAACAATCATTCAGCCAATCGACTGGCGAGCGG
		confirmation	F	GCTGGATACCCGTAATGTCG
		confirmation	R	GTCAATGCCGCCAGACC
pdxB	10	apramycin amplification	F	TGGCACACTT GTCCGGTTAA CTCTCGTCTC ATACAGGTAA CACAAACgtgAGCAAAAGGGGATGATAAGTTTATC
		apramycin amplification	R	ATGTTACAGCAGAGAGCATGAAGAAGAGAttaACGTGCCGGATGATGAACTCAGCCAATCGACTGGCGAGCGG
		confirmation	F	CCCTGACCTGGTGGTTGC
		confirmation	R	GAACTGACGTTCAGCCACG
pdxH	7	apramycin amplification	F	GGGCGGCGCA CAATAGCGTC ACCCACTGAC AATCCGTAAA GAAAACCatgAGCAAAAGGGGATGATAAGTTTATC
		apramycin amplification	R	AGCGATTAAAGCAAGATTTTTGCATCTTTtcaGGGTGCAAGACGATCAATTCAGCCAATCGACTGGCGAGCGG
		confirmation	F	CGAAAGGCGATGAAGCG
		confirmation	R	CGACTGCACCTTTGCCG
pdxJ	12	apramycin amplification	F	ATGCCTAAGC GAACGGTGAA AACACATTAT GAATGATGAG GATTGTCatgAGCAAAAGGGGATGATAAGTTTATC
		apramycin amplification	R	AATATCCGTGCCTAAACCTAATATTGCCAttaGCCACGCGCTTCCAGCATTCAGCCAATCGACTGGCGAGCGG
		confirmation	F	CCTGACGCAGACACACTGC
		confirmation	R	CACCGGCTGGTGGTGC
pheA	12	apramycin amplification	F	CTCCCAAATC GGGGGGCCTT TTTTATTGAT AACAAAAAGG CAACACTatgAGCAAAAGGGGATGATAAGTTTATC
		apramycin amplification	R	GATGATTCACATCATCCGGCACCTTTTCAtcaGGTTGGATCAACAGGCACTCAGCCAATCGACTGGCGAGCGG
		confirmation	F	GGAGGCGTTTCGTCGTG
		confirmation	R	GACAGTTTCCGCAAGGTGG
ppc	17	apramycin amplification	F	GAAGGATACA GGGCTATCAA ACGATAAGAT GGGGTGTCTG GGGTAATatg AGCAAAAGGGGATGATAAGTTTATC
		apramycin amplification	R	AAAGCACGAGGGTTTGCAGAAGAGGAAGAttaGCCGGTATTACGCATACCTCAGCCAATCGACTGGCGAGCGG
		confirmation	F	CGATTTCGCAGCATTTGAC
		confirmation	R	GCCGAATGTAACGACAATTCC
proA	1	apramycin amplification	F	GTTGCCGTTCACCGTGATGACATGATTACCCGTTAAGGAGCAGGCTGatg AGCAAAAGGGGATGATAAGTTTATC
		apramycin amplification	R	ATGGCTACTTTTGCATCACCCGGTTTTATttaCGCACGAATGGTGTAATCTCAGCCAATCGACTGGCGAGCGG
		confirmation	F	CCACGGCGTCAGTCGTTAC
		confirmation	R	GAATGCGCTGCTCTACCAAC
proB	1	apramycin amplification	F	AACGTTCGTT TGATATCATT TTTCCTAAAA TTGAATGGCA GAGAATCatgAGCAAAAGGGGATGATAAGTTTATC
		apramycin amplification	R	GCCCATTTGTTCCAGCATCAGCCTGCTCCttaACGGGTAATCATGTCATCTCAGCCAATCGACTGGCGAGCGG
		confirmation	F	GCCATGCTTTGCTCGC
		confirmation	R	GGGCGTTAGCGTTGAGG
proC	2	apramycin amplification	F	CTGCCAGCGA TTATCAAAAC AATGAATTTC ACGGCAGGAG TGAGGCAatgAGCAAAAGGGGATGATAAGTTTATC
		apramycin amplification	R	AGTGGCGGCCTGACGTCCGGCGAAAGTCAtcaGGATTTGCTGAGTTTTTCTCAGCCAATCGACTGGCGAGCGG
		confirmation	F	GACACGCGTCGGCATC
		confirmation	R	GTGTGGGGGTTGCGC
ptsI	11	apramycin amplification	F	TAATTTCCCG GGTTCTTTTA AAAATCAGTC ACAAGTAAGG TAGGGTTatgAGCAAAAGGGGATGATAAGTTTATC
		apramycin amplification	R	AAGCAGTAAATTGGGCCGCATCTCGTGGAttaGCAGATTGTTTTTTCTTCTCAGCCAATCGACTGGCGAGCGG
		confirmation	F	GCAGACTCTGGGCCTGACTC
		confirmation	R	CGTCTTCGATATTGACGATCTCG
purA	19	apramycin amplification	F	AAAAGCGATG GTAGAATCCA TTTTTAAGCA AACGGTGATT TTGAAAAatgAGCAAAAGGGGATGATAAGTTTATC
		apramycin amplification	R	AGGCAAAATATCTGCCAGGCGTACCAGAAttaCGCGTCGAACGGGTCGCGTCAGCCAATCGACTGGCGAGCGG
		confirmation	F	GTGGTTGCGGGCGTTG
		confirmation	R	CTGCCACAAGCTGTGTCGC
purC	11	apramycin amplification	F	ACAGCAAAAG ATTTTAAAAC GTTAATTCAC ACCCAGGAGT GATAAAGatgAGCAAAAGGGGATGATAAGTTTATC
		apramycin amplification	R	GCTGCACGGCAAGATGATGAACAGAAAAAtcaGTCCAGCTGTACACCCAGTCAGCCAATCGACTGGCGAGCGG
		confirmation	F	GCAAACGTGTGCGTCTGC
		confirmation	R	GGGATGAAATGGCGGAGG
purD	18	apramycin amplification	F	ATGCTCTTCA CCGACATGCG CCACTTCCGC CATTAATGGA GCAATAGatgAGCAAAAGGGGATGATAAGTTTATC
		apramycin amplification	R	CGCAAAACGCTATTGGCAAAACTGTCGCGttaGTTCTGCTCGCGTTCGATTCAGCCAATCGACTGGCGAGCGG
		confirmation	F	GACGGTATTGATGCCGCC
		confirmation	R	CGCTGGGACAAAGTCAGG
purE	2	apramycin amplification	F	GTGCCCTCTA AAGCCGAGAG TTGTGCACCA CAGGAGTTTT AAGACGCatgAGCAAAAGGGGATGATAAGTTTATC
		apramycin amplification	R	CTGCCCGTTACCGAGGACGCAAACCTGTTtcaTGCCGCACCTCGCGGGTCTCAGCCAATCGACTGGCGAGCGG
		confirmation	F	GCGGATGACGTTGAGCTG
		confirmation	R	GTTTCCGGCCAGCGTTC
purF	10	apramycin amplification	F	CCAGAGCGTA AGTGCTCTGA GATGTGGCTT AACGAGGAAA AAGACGTatgAGCAAAAGGGGATGATAAGTTTATC
		apramycin amplification	R	GTGCCAGACCGGCACCCTCAGCGAAGGCAtcaTCCTTCGTTATGCATTTCTCAGCCAATCGACTGGCGAGCGG
		confirmation	F	GCTGATCCCGCAATTCAG
		confirmation	R	GCACGCCATAAATCGCG
purH	18	apramycin amplification	F	AAATTCAGCT AACGCTCTCT GTAATAGTCA AATCCAGGGG ATTTACCatgAGCAAAAGGGGATGATAAGTTTATC
		apramycin amplification	R	AATCACTAATACTTTCATCTATTGCTCCAttaATGGCGGAAGTGGCGCATTCAGCCAATCGACTGGCGAGCGG
		confirmation	F	GAGCGTTGCGCAAACG
		confirmation	R	CGGGTTCCAGTGCAGTG
purK	2	apramycin amplification	F	GCCCAGACCG ACGAAGTGCT GGAAAACCCG GACCCGCGAG GTGCGGCatgAGCAAAAGGGGATGATAAGTTTATC
		apramycin amplification	R	CGCCGCATCCGGCAAGAATAGAGCACCAGttaACCGAACTTACTCTGCGCTCAGCCAATCGACTGGCGAGCGG
		confirmation	F	GGTACGCTGGCGATTGG
		confirmation	R	CAGGCCTACAACCGGTGC
purL	11	apramycin amplification	F	CGTTTCCCCC CCTTGGGTAC ACCGAAAGCT TAGAAGACGA GAGACTTatgAGCAAAAGGGGATGATAAGTTTATC
		apramycin amplification	R	CCGGGCTGCAAAACCAATGGGCTGACGACttaCCCCAACTGCTTACGCGCTCAGCCAATCGACTGGCGAGCGG
		confirmation	F	CAGCCATTGGCGGCAC
		confirmation	R	CGACACGGCAAACCACC
purM	11	apramycin amplification	F	GCCGAATTTT ATTTTTCTAC CGCAAGTAAC GCGTGGGGAC CCAAGCAgtgAGCAAAAGGGGATGATAAGTTTATC
		apramycin amplification	R	GTTGCCGGAAATAAGCACCACAATATTCAttaTTCGATAACCACGCGTTGTCAGCCAATCGACTGGCGAGCGG
		confirmation	F	CCCTGGCACAAGTCTTCTTTC
		confirmation	R	GCGTTCAAGGCCGAACG
pyrB	19	apramycin amplification	F	CCCTCAATCG AGGGGCTTTT TTTTGCCCAG GCGTCAGGAG ATAAAAGatgAGCAAAAGGGGATGATAAGTTTATC
		apramycin amplification	R	TTATTATCGTGTGTCATCTCTATTTCCCCttaCAGTACCAGATCGCGATTTCAGCCAATCGACTGGCGAGCGG
		confirmation	F	GCCGGACAATTTGCCG
		confirmation	R	GACCAATGGTGATGCGCTG
pyrC	5	apramycin amplification	F	CCTTTGTGTC CGGCAAAAAC ATCCCTTCAG CCGGAGCATA GAGATTAatgAGCAAAAGGGGATGATAAGTTTATC
		apramycin amplification	R	AACCTAATGACAACAGGAAGCTACGATTTttaTTGTTTAACGGACCAGCGTCAGCCAATCGACTGGCGAGCGG
		confirmation	F	GAAGCCAGGCGAAATTGTC
		confirmation	R	GTTCGCCAGCCAGGGC
pyrD	4	apramycin amplification	F	GCACATAATA CGCCCCCGGT TTGCACACCG GGAATCCAGG AGAGTTCatgAGCAAAAGGGGATGATAAGTTTATC
		apramycin amplification	R	ATCTTATAAAGAGGAATTCGAAGAAATAAttaGATATGGGTAACGATTTCTCAGCCAATCGACTGGCGAGCGG
		confirmation	F	CGGGTTGAGTGCAAAGAAGG
		confirmation	R	GCAACACAATCCATTGTCGC
pyrE	16	apramycin amplification	F	AGTCGCCTTT TTTTTGTCTG TAGAAAAGTA AGATGAGGAG CGAAGGCatgAGCAAAAGGGGATGATAAGTTTATC
		apramycin amplification	R	CCGGATGACTTTTCATCCGGCGAGTTTCTttaAACGCCAAACTCTTCGCGTCAGCCAATCGACTGGCGAGCGG
		confirmation	F	CATCTTGTTGGCTCTGGCC
		confirmation	R	GTCACGTTTTGTCCGCAGC
pyrF	6	apramycin amplification	F	ACCTGTTTCG CGCCACTTCC GGTGCCCATC ATCAAGAAGG TCTGGTCatgAGCAAAAGGGGATGATAAGTTTATC
		apramycin amplification	R	GTAGACCAGACGGCTGTTGGAATCACTCAtcaTGCACTCCGCTGTAAAGATCAGCCAATCGACTGGCGAGCGG
		confirmation	F	CTCCGGCAACGACGG
		confirmation	R	CAGGCAAACGCCCTTACC
serA	13	apramycin amplification	F	GCGGATGCAA ATCCGCACAC AACATTTCAA AAGACAGGAT TGGGTAAatgAGCAAAAGGGGATGATAAGTTTATC
		apramycin amplification	R	CCTGCCCGTTGATTTTCAGAGAAGGGGAAttaGTACAGCAGACGGGCGCGTCAGCCAATCGACTGGCGAGCGG
		confirmation	F	CCTTTGCGTGATATTTCCTCAAG
		confirmation	R	CATGCTGCCCTGCCATC
serB	20	apramycin amplification	F	CCTCATGCGT TATTTTCCCT GCTTCGAACG ATTTTACAGG AGCCTTAatgAGCAAAAGGGGATGATAAGTTTATC
		apramycin amplification	R	GTGCCGCCCGCAGGATGGCGGGCGAGCAAttaCTTCTGATTCAGGCTGCCTCAGCCAATCGACTGGCGAGCGG
		confirmation	F	CAGGACAATCACTGCCCG
		confirmation	R	GGTGTTCCAGGCATGACAG
serC	4	apramycin amplification	F	CAATCGATTG ACCGCGGGTT AATAGCAACG CAACGTGGTG AGGGGAAatgAGCAAAAGGGGATGATAAGTTTATC
		apramycin amplification	R	GGCTGTGGGGATTAAGCAAAATTTCGGCAttaACCGTGACGGCGTTCGAATCAGCCAATCGACTGGCGAGCGG
		confirmation	F	CTCATTGCGATGTGTGTCACTG
		confirmation	R	GCGGTTAGAAACGCTCTTGG
thrA	20	apramycin amplification	F	GACAGTGCGG GCTTTTTTTT TCGACCAAAG GTAACGAGGT AACAACCatgAGCAAAAGGGGATGATAAGTTTATC
		apramycin amplification	R	TGGAAGCCGGGGCATAAACTTTAACCATGtcaGACTCCTAACTTCCATGATCAGCCAATCGACTGGCGAGCGG
		confirmation	F	CCATGAAACGCATTAGCACC
		confirmation	R	GCGTCCGAGGTTGTTGAGAC
thrB	20	apramycin amplification	F	CTTTGCTGAT CTGCTACGTA CCCTCTCATG GAAGTTAGGA GTCTGACatgAGCAAAAGGGGATGATAAGTTTATC
		apramycin amplification	R	TTGTGATCTTTCAGATTGTAGAGTTTCATttaGTTTTCCAGTACTCGTGCTCAGCCAATCGACTGGCGAGCGG
		confirmation	F	GGCGAAAACGCCCTGG
		confirmation	R	GATCTTCGCACTGCGGG
thrC	20	apramycin amplification	F	ATATTTGCCG GCTGGATACG GCGGGCGCAC GAGTACTGGA AAACTAAatgAGCAAAAGGGGATGATAAGTTTATC
		apramycin amplification	R	CCCGGCCTGATTGAGATAATGAATAGATTttaCTGATGATTCATCATCAATCAGCCAATCGACTGGCGAGCGG
		confirmation	F	CCGACCTTGTTCGCTCTG
		confirmation	R	CTCGATGAGAACGGCGG
thyA	13	apramycin amplification	F	TCTGGGCATA TCGTCGCAGC CCACAGCAAC ACGTTTCCTG AGGAACCatgAGCAAAAGGGGATGATAAGTTTATC
		apramycin amplification	R	GGCGTCGGCTCTGGCAGGATGTTTCGTAAttaGATAGCCACCGGCGCTTTTCAGCCAATCGACTGGCGAGCGG
		confirmation	F	CCCGACGCGCAGTTTAC
		confirmation	R	CTTCGGCGCATCTTCCG
trpA	6	apramycin amplification	F	GACATCTTCA CCGTTCACGA TATTTTGAAA GCACGAGGGG AAATCTGatgAGCAAAAGGGGATGATAAGTTTATC
		apramycin amplification	R	TGCCGCCAGCGGAACTGGCGGCTGTGGGAttaACTGCGCGTCGCCGCTTTTCAGCCAATCGACTGGCGAGCGG
		confirmation	F	CTCCCACGCCCTGGC
		confirmation	R	CGGGGTAAGCGAAACGG
trpB	6	apramycin amplification	F	TTGGCCTCGG TTTTCCAGAC GCTGCGCGCA TATTAAGGAA AGGAACAatgAGCAAAAGGGGATGATAAGTTTATC
		apramycin amplification	R	CTGGGCAAACAGAGATTCGTAGCGTTCCAtcaGATTTCCCCTCGTGCTTTTCAGCCAATCGACTGGCGAGCGG
		confirmation	F	GGCGCAGATAACTGCGTG
		confirmation	R	CTAACTCCAGCGCGTCAGC
trpC	6	apramycin amplification	F	GTTCCGCTTA CGACAGAGTC ACCGCACTGG CGGCACGAGG GTAAATGatgAGCAAAAGGGGATGATAAGTTTATC
		apramycin amplification	R	GTTAAGTAATGTTGTCATTGTTCCTTTCCttaATATGCGCGCAGCGTCTGTCAGCCAATCGACTGGCGAGCGG
		confirmation	F	CCATGAAGCAGCCGTCG
		confirmation	R	GCAGGTCGTTGAACTGAGCC
trpD	6	apramycin amplification	F	GTACTGCGCG CTATTGCCAC CGCGCATCAT GCACAGGAGA CTTTCTGatgAGCAAAAGGGGATGATAAGTTTATC
		apramycin amplification	R	ACGATTTTCGCTAAAACGGTTTGCATCATttaCCCTCGTGCCGCCAGTGCTCAGCCAATCGACTGGCGAGCGG
		confirmation	F	GCTGGTGGAAAACGGTATCG
		confirmation	R	GCGCACCCTGTAGCGC
trpE	6	apramycin amplification	F	CCCGCCTAAT GAGCGGGCTT TTTTTTGAAC AAAATTAGAG AATAACAatgAGCAAAAGGGGATGATAAGTTTATC
		apramycin amplification	R	GATATTATCGAGCAGCAGAATGTCAGCCAtcaGAAAGTCTCCTGTGCATGTCAGCCAATCGACTGGCGAGCGG
		confirmation	F	CGTACTGAAAGGTTGGTGGC
		confirmation	R	CACCGGATTGCTCATGGTC
tyrA	12	apramycin amplification	F	GGATCTGAAC GGGCAGCTGA CGGCTCGCGT GGCTTAAGAG GTTTATTatgAGCAAAAGGGGATGATAAGTTTATC
		apramycin amplification	R	GATGATGTGAATCATCCGGCACTGGATTAttaCTGGCGATTGTCATTCGCTCAGCCAATCGACTGGCGAGCGG
		confirmation	F	GTCTTCCGAGCAACCGC
		confirmation	R	GCCAATCTTGAATCAGCGG
ubiG	10	apramycin amplification	F	TGCCTGATAT ACTCGTTTGT CTTGCCAATT ACGGAGTAGA AGTGCCAatgAGCAAAAGGGGATGATAAGTTTATC
		apramycin amplification	R	TCAGGCATTGGCGCGGCCAAACATCAACCtcaCTTATTCTGCGTGTGCAGTCAGCCAATCGACTGGCGAGCGG
		confirmation	F	CGCTCATCTAACCGCTATCCC
		confirmation	R	CACTGTCTAGTCGGCACGG

## Sheet: Others
Ess. genes in M9	Primer		Sequence (5' → 3')
gdhA	apramycin amplification	F	TAAACAA CATAAGCACA ATCGTATTAA TATATAAGGG TTTTATATCT atg AGCAAAAGGGGATGATAAGTTTATC
	apramycin amplification	R	TAAGCGTAGCGCCATCAGGCATTTACAACttaAATCACACCCTGCGCCAG TCAGCCAATCGACTGGCGAGCGG
	confirmation	F	GCTTACCGTCACATTCTTGATGG
	confirmation	R	CCGTGGGGAGCATCATC
panF	apramycin amplification	F	GGCGATG GTGAAATTTA TCTATCGCGA TATCCCACTG GAGGATGACG atg AGCAAAAGGGGATGATAAGTTTATC
	apramycin amplification	R	CAGTTGGATCCAAGGCATGGCAAAACTCTttaTTTATCAGTAGTCAAAAC TCAGCCAATCGACTGGCGAGCGG
	confirmation	F	GGCAGTTTGGTTAGTAGCCG
	confirmation	R	GCGGTTCAAATACTGGCG
yigM	apramycin amplification	F	TGATACT TCGCTACAAT GGATACCCGT TAATCAAAGA GTTTTCCATT gtg AGCAAAAGGGGATGATAAGTTTATC
	apramycin amplification	R	TGAGGCCAGGATCACCAGCGCGCCTGTAATAAACGTTGGCCAGTGCGGCT TCAGCCAATCGACTGGCGAGCGG
	confirmation	F	CCCGAGCTGGAAGTGATTG
	confirmation	R	GAGCGCCAGGGTCTGG
