# Supplementary material for: The Genome-Wide Interaction Network of Nutrient Stress Genes in Escherichia coli
Source: mBio. 2016 Nov 22;7(6):e01714-16. doi: 10.1128/mBio.01714-16 (PMC5120140; doi:10.1128/mBio.01714-16)
Supplement: Table S2 — Synthetic interaction values of the double deletion mutants. Synthetic interaction values were calculated for the double deletion mutants as explained in Materials and Methods. The growth of the double deletions for the nutrient stress genes and the panF gene was measured in LB, while the growth of the gdhA mutant was measured in M9-glucose. [file mbo006163075st2.xlsx]

## Sheet: Nutrient stress genes
Gene Keio	argA	argG	aroA	aroB	aroC	aroD	aroE	bioA	bioC	bioH	carA	carB	cysD	cysE	cysG	cysH	cysJ	cysK	cysP	cysQ	cysU	folB	folP	glmM	glnA	gltA	glyA	hisA	hisB	hisC	hisE	hisG	hisH	icd	ilvA	ilvB	ilvC	ilvD	leuA	leuB	leuC	leuD	leuL	lysA	metC	metE	metR	nadA	nadB
thrL	0.98492	1.15903	1.10788	1.22218	0.94137	1.44275	0.89716	1.32144	0.91972	0.91999	1.1572	1.30723	1.17379	0.90503	1.10621	1.03553	1.197	1.3005	1.2001	0.88039	1.14158	1.57482	1.06849	1.03245	1.0075	0.64981	0.86186	1.06493	0.90843	1.20755	0.88636	0.90473	1.29689	0.81072	0.91238	0.9158	1.00269	0.9336	1.1182	0.96939	0.84386	1.0415	0.94738	1.02961	1.65618	1.19294	1.07433	1.14142	1.01838
thrA	1.04649	0.91768	1.00949	1.02599	0.95932	0.83751	1.06911	0.83668	0.93411	0.93307	1.01531	1.19598	0.89165	0.96844	1.07392	0.79181	0.86484	0.867	0.95693	0.9777	0.93419	1.2265	0.93494	1.13003	0.96209	1.32998	0.96747	0.7068	0.9824	0.60435	0.98733	0.80962	0.76525	1.03051	1.04319	1.08826	1.07923	1.15166	1.16806	1.0988	0.88239	1.1012	1.06443	0.95491	0.62255	0.98884	0.92178	0.73114	0.86427
thrB	1.00629	1.33397	1.03068	1.29552	1.02353	1.12403	1.03419	1.14669	1.05048	1.03886	1.10325	1.00507	1.16671	1.22818	1.16447	1.06044	1.08317	0.95163	1.07814	1.15564	1.00975	1.30232	1.41436	1.20031	1.07679	1.02083	1.01708	1.12413	0.90102	1.23856	0.99785	0.98634	1.24732	1.02147	0.99214	1.01333	1.0148	0.97543	0.97608	0.94788	0.72246	0.8958	1.00287	0.95997	1.55481	1.10461	1.03635	0.88762	1.19987
thrC	1.03185	1.14946	1.04614	1.42728	0.9763	1.40723	1.10558	1.26883	1.14182	1.1219	1.05212	1.02348	1.35257	1.21374	1.10065	1.30503	1.1782	1.31894	1.11235	1.07169	1.22363	1.41339	1.28044	1.11471	1.1706	0.94338	1.18692	1.08939	0.95674	1.2521	1.05847	1.14963	1.32324	1.1053	1.07697	1.04282	1.11681	1.12884	1.09403	1.06893	0.8368	0.92222	1.18214	1.11964	1.31811	1.09717	1.20121	0.95188	1.06586
yaaX	1.16505	0.95495	1.04736	1.0484	1.12362	1.0973	0.94136	1.03254	0.99445	0.98793	1.02864	0.89782	1.2053	1.28655	0.91154	1.08991	1.0721	0.94233	1.13304	1.11035	1.00797	1.01084	1.04342	1.15481	1.07187	1.09326	1.07549	1.00175	0.93983	1.03377	1.03591	1.0921	0.97161	0.97464	1.0469	1.03113	1.02384	1.03685	1.04271	1.18434	0.84366	0.90087	1.01724	1.05494	1.21038	0.98337	1.10127	1.05936	1.0214
yaaA	1.03705	0.98149	1.10095	0.87245	0.92031	1.0318	0.9852	1.02654	0.94852	0.94617	1.03151	0.95058	0.86345	1.13002	0.92702	0.90478	1.05137	0.91218	0.96065	0.95965	1.03786	1.0646	0.89234	1.25925	0.97512	1.05612	0.93608	1.05508	1.20394	1.0439	1.11431	0.98351	1.01663	1.02349	1.00515	1.01326	1.02596	1.03328	1.04104	0.97741	0.7568	1.11155	1.03318	1.01153	0.99614	0.9322	1.00516	0.77078	0.926
yaaJ	1.03779	0.80436	0.9306	0.79458	0.9548	0.93341	0.92678	0.8829	0.83827	0.84595	0.88934	0.93215	0.84796	0.93202	0.88428	0.871	0.81644	0.73691	0.94711	0.95466	0.95021	0.98368	0.72862	1.07144	1.04029	0.65759	0.87425	0.801	1.05031	0.84755	1.05706	0.80077	0.73135	0.95389	1.05764	0.99463	1.02993	1.04496	0.97376	1.04068	0.81271	0.87628	0.86198	0.94287	0.74133	0.86557	0.78293	0.63593	0.85776
talB	1.19146	1.04183	1.11975	1.03839	1.22659	1.38312	1.04539	1.0097	0.95601	0.95298	1.11981	1.0556	1.0062	1.20426	1.06652	1.20396	1.18869	1.52355	1.50143	0.91837	1.32977	1.14427	1.06484	1.16246	1.28015	0.81841	1.18607	1.09092	0.97468	1.08836	1.03579	1.00359	1.06864	0.91615	1.06435	0.99493	1.02959	1.04374	0.94255	1.01071	0.94664	0.64705	1.00252	1.10417	1.37696	1.0312	1.07731	1.15546	0.9523
mog	1.02361	0.95744	0.24781	0.82922	0.83947	0.77224	1.01414	1.0308	0.8241	0.83307	1.03914	0.95024	0.95893	1.1188	0.76191	1.39776	1.19762	0.93879	1.00778	0.81103	0.80352	0.9642	0.86392	1.06919	0.90896	1.04077	1.09999	0.91528	0.91114	0.95487	0.98864	0.8999	0.89987	1.12486	1.02526	0.99654	1.13748	1.00684	0.99947	0.93994	0.93106	0.91112	0.866	1.04234	0.68042	0.81242	0.8948	0.9478	0.76177
yaaH	1.10264	0.95036	0.84044	0.96945	0.96116	1.21871	0.93825	0.96563	0.91092	0.91199	1.09867	0.96977	1.02522	1.14822	0.97623	1.09207	1.08453	0.93411	1.05233	0.99414	0.93451	1.04487	0.92277	1.06138	1.04116	0.96075	1.03069	1.03838	1.08762	1.09125	1.01641	0.87994	1.04674	1.02788	0.99953	0.989	1.01366	0.99113	0.99379	1.03891	0.82083	0.96909	1.14352	1.04035	1.38439	0.97343	1.04588	0.96022	1.05012
yaaW	1.04728	0.84686	0.99766	0.9082	1.04576	0.90603	1.0826	0.96055	0.88311	0.88671	0.99763	1.04532	0.77634	0.93635	0.80856	0.91345	1.01517	1.02325	0.95699	1.15607	1.02187	1.06263	0.80478	0.93822	0.8641	1.84625	0.7329	0.95332	1.2598	1.07456	0.97175	1.19022	0.96997	0.97486	0.98667	1.07237	0.97881	1.09831	1.00557	1.12962	0.95231	0.74893	1.15867	0.81987	1.06889	0.83434	0.84364	0.71505	0.98043
htgA	1.12289	0.89857	0.96949	0.88252	1.07473	1.15051	0.9361	1.26831	0.99288	0.9865	1.09362	0.9927	1.13392	0.99747	1.10025	1.1047	1.0963	0.96974	1.00406	0.96474	1.10005	1.02781	0.85198	1.03884	1.11216	1.35138	1.09097	1.07734	0.9289	1.10567	1.00372	0.98215	1.05342	0.97845	1.06337	1.01574	1.07386	0.99675	0.9733	1.00002	0.99854	0.84763	1.00404	1.0963	1.31428	1.02469	0.96225	0.98295	0.96814
yaaI	1.1126	0.84764	0.86089	0.82742	0.99398	0.95725	0.94897	0.90763	0.93864	0.93719	0.94326	0.98214	0.92025	0.99791	0.90063	1.01242	1.01607	0.83492	0.94413	1.04007	0.82069	1.0966	0.82206	1.23775	0.99868	1.15915	0.89879	0.88385	0.99937	0.95232	1.05676	0.94721	0.82978	1.01904	1.03119	0.99303	1.02561	1.02012	1.03221	1.06595	0.98212	0.60589	0.95305	1.00851	0.81596	0.92748	0.82042	0.67371	0.88648
dnaK	1.1723	0.87754	0.99019	0.92233	1.34218	1.0532	0.94368	1.06962	0.88013	0.884	1.26526	1.36397	0.90373	1.04784	0.9412	1.00524	0.9475	1.07546	1.13898	0.71807	1.31992	0.67589	0.74292	1.07548	0.97184	1.17079	1.02576	1.06404	0.83056	1.46343	1.04867	0.85611	1.17539	1.31989	1.03276	0.94839	1.03569	0.98842	1.30001	1.17225	1.25339	0.67379	1.01606	1.05902	1.34237	0.89156	1.06436	0.76732	0.99738
dnaJ	1.13848	1.28665	0.73226	1.04802	0.93531	1.23289	0.95139	1.52054	1.08505	1.07029	0.95082	0.79649	1.12106	0.76271	1.20263	0.9127	0.87723	1.7615	1.34111	0.79395	1.13383	0.85539	1.22505	1.15616	1.23345	0.39212	1.15874	1.03162	0.6037	1.28641	1.17968	0.7906	1.10241	1.21112	1.02549	0.58929	1.02839	0.5864	1.12588	0.91126	0.85464	0.41707	0.83938	0.86298	0.96862	1.26623	0.84302	0.92452	0.84278
hokC	0.98053	0.89944	0.95613	1.08609	1.03992	1.25728	0.99256	1.28779	1.00972	1.00181	1.20401	0.95879	0.98392	1.01108	1.11586	0.99716	1.12055	0.36827	1.14161	1.11627	1.1326	0.24633	0.99121	1.05136	1.05976	1.27095	1.19928	1.09426	1.13591	1.42188	1.05711	1.12503	1.54726	0.95871	1.03884	1.02899	1.04183	1.08245	1.01929	1.04493	0.91961	0.83719	1.17092	1.01486	0.97046	1.18015	1.20188	1.15503	0.94756
nhaA	0.90389	0.84712	0.77461	0.83428	0.90178	1.04268	0.97466	0.75779	0.86935	0.8742	1.14721	1.17114	0.84411	0.88497	0.9606	0.86851	0.86704	0.8042	0.9259	0.93703	0.83495	0.86878	0.76188	1.02795	1.04445	0.85272	0.96909	0.88247	0.92504	1.00237	1.01573	0.94959	0.8291	0.91778	0.97953	0.98374	0.9959	0.96791	0.89415	0.8487	0.82369	0.49047	0.90037	0.94355	0.8875	0.86022	1.01598	0.74326	0.89087
nhaR	0.94842	0.93835	0.7337	0.75445	1.04641	0.84702	1.00604	0.72356	0.73652	0.75345	0.96281	0.83252	0.75243	0.82603	0.82675	0.94953	0.8561	0.83249	0.90066	0.9527	0.96269	0.91675	0.83831	1.13456	0.95738	0.73256	0.93106	0.77587	0.84396	0.87171	0.99903	0.93618	0.8636	0.90441	0.97435	0.92448	0.96522	0.99383	0.87003	0.98669	0.91604	0.48936	0.85825	0.92407	0.73022	0.82954	0.92932	0.9673	0.86398
rpsT	0.97302	1.12259	1.10254	1.24307	0.96032	1.57063	1.07091	1.0129	1.10982	1.09281	1.28083	1.1563	1.02801	1.2017	1.12418	1.25212	1.24038	1.17111	1.09669	1.06991	1.23907	0.97249	1.12912	0.33228	0.60048	0.91952	0.95581	1.23019	1.27797	1.45546	0.94917	1.36682	1.20191	1.05031	0.82108	1.03693	0.80722	0.84195	1.04597	1.16947	1.04554	0.75296	1.48984	1.06861	1.30452	1.07116	1.08978	1.19382	1.05241
yaaY	1.03824	1.02685	1.039	1.24348	1.00405	1.04743	1.04503	1.28678	1.0504	1.03879	0.90348	0.83258	1.09533	1.03758	1.10124	1.06172	1.08045	1.33852	1.05366	1.0819	1.04045	1.12962	1.12405	1.08298	1.05474	1.08008	1.10378	1.061	1.1266	1.03897	1.04593	1.11025	1.16362	1.0596	1.04695	1.09578	1.00669	1.12926	1.02122	1.00469	0.97256	0.79217	1.29305	1.08134	0.65957	1.14892	0.98444	1.23879	1.14732
ileS	0.722	0.27642	1.27075	1.19611	1.21811	1.1724	1.15145	0.92211	0.88667	1.00782	0.97653	1.55135	1.2169	0.53312	1.14086	0.65779	0.48139	1.35374	1.29195	1.12596	1.15796	1.49991	0.15734	0.55298	-0.26036	0.91292	0.75407	1.15768	1.21921	1.1948	1.16287	1.37162	0.19085	0.96005	0.53442	1.17417	0.66388	0.85567	0.56858	1.08665	1.14468	0.86563	1.2593	1.12329	0.13539	1.5002	0.99583	1.10166	1.08494
fkpB	0.81544	0.99757	1.13707	1.21702	1.18633	0.71727	0.97962	0.82801	0.93126	1.04836	1.07239	1.3475	1.09427	1.1231	1.06807	1.18596	1.1307	0.87076	0.70627	0.66797	0.94692	0.61327	1.03908	1.01072	1.08322	0.25284	0.98636	1.02473	0.7016	0.86877	0.90065	1.16	0.92768	1.03255	1.01427	0.84691	0.8891	0.97252	1.06539	1.08938	0.95718	0.95511	1.28754	1.12555	1.14164	1.1389	0.9733	0.87274	0.77479
rihC	1.07442	0.83904	0.82245	0.78834	0.97506	1.21447	1.00491	0.89387	0.92863	1.04597	1.05991	0.98691	0.93811	1.06458	0.8718	1.08969	0.99579	0.888	0.99012	0.82756	0.99046	0.84388	0.74796	0.88512	0.98425	1.12414	1.03283	0.94255	0.87564	0.91617	0.84559	0.90617	0.95195	0.85882	1.0066	0.91644	1.05802	0.9798	0.87784	0.94548	0.9144	0.6588	1.01782	1.02639	1.19674	0.86327	1.00486	0.94491	0.9186
carA	0.96668	1.0344	0.91483	1.09958	1.02247	0.84943	0.98044	0.81979	0.89606	1.01636	0.93567	0.93259	0.86967	1.05103	0.77644	1.004	0.93519	0.77287	0.98095	0.83826	0.92538	1.04248	0.92116	1.10802	1.0387	1.65836	1.0204	0.8633	0.91366	0.85011	0.9942	0.82074	0.74912	0.99931	1.01825	1.08112	1.01233	0.98658	1.03088	0.95717	0.93558	0.90425	0.85936	1.02036	1.21441	0.88254	0.90604	0.92466	0.99948
carB	1.25473	1.28312	1.1014	1.15639	1.28558	1.59147	1.21989	1.25037	1.23602	1.32541	1.10919	0.98793	1.09128	1.11939	1.37695	1.26757	1.48726	1.5683	1.40985	1.31629	1.5629	1.48258	1.61293	1.48874	1.12342	1.53016	1.54668	1.14988	1.34562	1.51093	1.20609	1.63046	1.57319	1.17456	1.18809	1.12532	1.16759	1.04324	1.10064	1.23624	0.99573	1.12845	1.28265	1.28012	0.9804	1.41026	1.13025	1.49621	1.07757
caiF	0.92477	0.80518	1.01882	0.84882	1.0188	1.11475	1.05498	0.88993	0.85402	0.97813	1.14685	0.92384	0.88197	1.04051	0.92853	0.88808	1.00231	0.89026	1.02373	1.02404	1.05323	1.13866	0.68498	0.85959	1.06547	1.35164	0.97343	1.04724	1.14923	1.11914	1.08999	1.10674	1.02228	0.9975	1.00949	1.02843	1.00816	0.95983	1.0747	1.07592	1.08424	0.97586	0.96155	0.98477	0.89251	0.8828	1.04372	0.62327	0.97502
caiE	0.98579	0.80015	0.93312	0.70801	0.85601	1.00484	0.97803	0.94579	0.80391	0.93258	1.03135	1.05205	0.92257	0.97491	0.82375	1.04418	0.88489	0.84509	0.87854	0.83359	0.99964	0.80447	0.74108	1.02206	1.03681	1.08837	0.80381	0.94993	0.79923	0.97112	0.97929	0.92327	0.90359	0.84921	0.97531	0.94641	0.95307	0.92576	0.92193	0.92608	0.92377	0.92002	1.00338	1.03442	1.10887	0.82215	0.96192	0.74407	0.97866
caiD	1.08028	1.0166	1.07517	0.95256	1.07764	1.05638	1.0501	0.88592	0.88721	1.00831	1.20572	0.96663	0.97689	1.0117	1.00752	1.05075	1.10336	0.77311	1.1143	1.05708	1.06998	0.82082	0.96551	1.07795	1.11526	0.86733	0.86515	0.98022	1.15644	1.05049	1.10815	1.08793	1.14158	1.05882	1.02343	1.12969	1.09172	1.08241	1.05055	1.12934	1.03316	0.91332	0.97552	0.99476	0.92711	1.05472	1.08409	0.96189	0.95579
caiC	0.99792	1.32261	1.03285	1.29091	0.91175	1.41104	0.98649	1.03459	1.02965	1.1378	0.98509	0.88282	1.11867	1.17198	1.12643	1.1974	1.06288	1.15586	1.07591	1.15385	1.12348	1.27477	1.49078	1.08454	1.05128	1.37924	0.97175	1.12887	1.15619	1.1661	0.97836	1.34528	1.21684	0.97004	0.939	1.03538	1.02163	1.05023	1.00963	0.9737	0.96768	0.94757	1.01672	0.97995	1.44605	1.05346	1.03627	1.08653	0.96065
caiB	1.0293	0.85127	0.96141	0.74147	0.99869	0.85764	0.98316	0.89607	0.84598	0.97083	0.92017	1.01167	0.87888	0.86921	0.93808	0.83282	0.9036	0.88509	1.00181	0.94753	0.98605	1.0343	0.77246	1.06626	0.83818	1.57944	1.13242	0.78538	1.0419	0.82615	0.95021	0.74584	0.93713	0.97974	0.97431	1.02382	0.95954	1.07709	0.87304	0.9362	0.9493	0.80876	0.91687	0.93108	0.86704	0.92772	0.95133	0.51707	0.86682
caiA	1.16843	0.8781	0.87755	0.84849	1.07127	0.82964	0.98761	0.77891	1.0257	1.01633	0.92171	1.09237	0.84949	0.91237	1.04689	0.98564	1.06862	1.1863	1.19178	1.12904	1.09261	1.15928	0.8363	1.25514	0.9421	1.13464	1.05938	0.94403	1.12779	0.77223	1.05456	1.06806	0.86169	1.13815	1.08515	1.03869	1.11191	1.10226	1.26478	1.24797	1.1535	1.28848	1.25448	1.14244	0.6658	0.97317	0.95389	0.86896	0.86758
caiT	0.92814	0.86881	0.92774	0.75745	0.83336	0.87971	0.966	0.72119	0.77368	0.78723	1.12144	0.98658	0.69772	0.7804	0.74358	0.60984	0.73889	0.45226	0.93037	0.90644	1.02327	0.67506	0.80629	0.99681	0.96753	1.03318	0.81216	0.87769	1.1738	0.63927	1.02286	0.96216	0.75964	0.84343	1.06085	1.16363	1.08771	1.13298	1.02064	1.11863	0.96602	1.03301	0.96741	0.82892	0.63713	0.88277	1.11535	0.72846	0.90659
fixA	0.95749	0.97707	0.97499	0.85081	0.91295	1.05048	0.86073	1.09439	0.91228	0.91322	0.96601	0.86556	0.937	0.9244	0.92982	0.92101	0.93265	0.82103	0.95528	0.78967	1.01116	1.01404	1.01258	0.80955	0.94816	0.89455	0.88334	1.17454	1.11999	1.0069	0.99421	1.08398	0.89729	0.90567	0.98833	1.07216	1.00365	1.11528	1.01341	0.98909	0.84131	1.21077	1.01837	0.93682	0.93113	0.87367	0.9711	0.94601	0.95854
fixB	0.80843	1.02332	0.94374	0.93846	0.96291	0.94	1.05369	0.92695	0.93415	0.93311	1.04865	1.12184	0.79283	0.95745	1.00506	0.74167	0.45211	0.74077	1.0852	0.92872	0.95968	0.71821	1.01699	1.18153	1.21224	1.02207	0.97582	0.92945	0.85208	0.63316	0.94717	0.97726	0.5072	1.05282	1.07636	0.94945	1.0905	1.19292	0.87462	1.10061	1.11697	1.2658	0.71061	0.92744	0.79418	1.09927	0.81391	0.63351	0.91818
fixC	1.13714	1.2807	0.44451	1.36778	1.0601	0.953	0.71869	1.07825	1.11076	1.09366	1.15551	0.8259	0.89127	0.71107	0.84809	0.90976	0.46748	0.98171	1.10481	0.68019	1.02541	0.92525	1.296	1.14487	0.75036	0.99643	0.84846	1.05933	1.01294	0.83561	1.03385	1.00197	0.95893	1.11438	1.03507	1.00589	1.11276	0.97094	1.02615	1.12204	1.04898	0.84755	0.70476	1.0052	0.82201	1.04838	1.06954	0.74565	1.04623
fixX	0.94838	0.76561	0.73051	0.6747	1.02066	0.83617	0.95714	0.77229	0.85165	0.85811	0.88026	0.87965	0.90769	0.91223	0.78603	0.82645	0.73757	0.75593	0.96335	0.92693	0.83344	1.04799	0.69351	1.04011	0.9218	1.22594	0.87204	0.93606	0.77657	0.70454	0.90478	0.79119	0.70136	0.97581	0.94289	0.98897	0.9942	1.0261	0.9956	0.97594	0.88712	0.94468	0.84697	0.90497	0.8328	0.75636	0.85875	0.34247	0.85308
yaaU	1.02182	0.88344	0.86677	1.0688	1.03705	1.30528	0.97956	1.05809	1	0.99297	1.04599	0.98826	1.07477	1.09307	1.01957	1.17485	0.97295	1.08816	1.02541	1.02286	1.00414	1.04158	0.91379	0.92027	1.0737	1.1364	1.18048	1.22187	0.96964	1.07123	0.97168	0.98962	0.9109	0.93882	0.99786	1.07559	1.04845	1.06237	1.02555	0.99581	0.95885	0.88866	1.10141	1.03309	0.99255	0.95835	0.97572	0.90883	0.90639
yabF	0.88923	0.95624	0.84544	0.88077	0.93745	0.90187	0.9823	0.9564	0.9578	0.95461	1.21023	1.01037	0.84653	0.92051	0.89501	0.90049	0.88703	0.88581	0.9864	0.91517	0.84714	1.07216	0.91494	1.29816	0.91205	1.30787	0.82172	0.96778	0.94933	0.83504	1.04916	0.83854	0.86219	0.98231	1.00178	0.96239	0.96953	0.98106	1.01987	0.96892	0.90053	0.86725	1.01658	0.91792	0.9436	0.8596	1.05694	1.04151	0.90088
kefC	0.94015	0.81418	0.85178	0.74398	0.92625	0.96067	0.93778	0.8652	0.90085	0.90284	0.95829	0.91785	1.02624	0.99179	0.95062	1.02917	0.81723	0.87817	0.93655	0.89493	0.97476	0.90204	0.79312	0.90638	1.02275	1.14442	0.95244	1.16859	0.88588	0.99883	0.97382	0.90592	0.81677	0.9696	1.03482	1.04573	1.07276	1.03057	0.94588	0.90789	0.83853	0.83699	1.00352	0.96923	0.93124	0.89275	0.99139	0.65788	0.8771
apaH	0.85049	0.73446	0.73082	0.65283	0.65357	0.86243	0.77696	0.85094	0.74315	0.75948	1.04526	1.16964	0.75787	1.00227	0.9217	0.86157	0.89182	1.07128	0.82463	0.51178	0.76365	0.89289	0.57995	0.9155	0.98106	0.47225	0.62883	1.05275	0.57191	0.642	0.84652	0.74663	0.78017	0.64522	0.95285	0.73086	0.91608	0.74863	1.06862	1.05381	1.13465	0.87434	1.25609	0.96072	0.91199	0.97376	0.93651	0.31458	0.78655
apaG	0.90963	0.91178	0.8877	0.94853	0.94823	1.0268	0.95357	0.95411	0.86217	1.02082	1.22972	0.97268	1.03723	0.91218	1.03092	0.91743	1.05514	0.96489	1.11171	0.89111	0.88228	0.96087	0.82631	1.16001	1.10871	1.23421	1.07035	0.98802	1.25662	1.02445	1.04261	0.99296	0.96767	1.02218	1.0525	0.96094	0.99428	0.90714	1.11121	1.00446	1.10659	1.04192	1.00571	1.00358	0.93826	1.02487	0.89267	0.98055	0.87135
ksgA	1.01362	0.77639	0.82378	0.71109	0.77069	0.96805	0.8216	0.92998	0.82506	0.98708	1.21487	1.04245	0.8474	1.14621	1.0444	1.10118	0.90633	1.24226	0.93197	0.52596	0.75066	1.04419	0.64917	0.99083	1.03062	0.37068	0.60614	0.99823	0.86405	0.74571	0.77024	0.74776	0.79712	0.65837	0.99997	0.7645	0.83247	0.76062	1.05768	1.10834	1.24762	0.81953	1.21873	1.03557	1.04682	1.00121	1.0022	0.36332	0.80091
pdxA	0.99573	1.00505	0.97149	0.95964	1.13409	0.90903	1.16403	0.83833	0.87233	1.03005	1.03514	0.80979	0.924	1.03002	0.96807	0.98655	0.87552	1.02065	0.91987	0.92826	1.00301	1.23741	1.05753	1.10413	1.15128	0.93138	1.17061	0.93907	1.02158	0.99141	0.93778	0.97357	1.00674	0.97624	1.10973	1.04921	1.09606	1.04176	0.95112	0.92171	0.9593	0.69263	1.01933	1.02078	0.95838	1.03271	1.0284	1.0958	1.03153
surA	0.89281	1.05225	1.00489	1.05551	0.76342	1.39937	0.76265	1.42974	0.9157	1.06948	1.35354	1.01397	1.19213	1.11636	1.03142	1.33916	1.11304	0.70339	0.67395	0.69033	0.59951	0.69922	1.01989	1.44353	0.95851	0.58048	0.91477	1.33067	0.81523	1.29567	1.02659	1.01156	1.19281	0.65676	0.95146	0.65996	0.95087	0.7691	1.10463	1.19984	1.13166	1.03105	1.22939	0.97028	1.00035	1.06962	1.04483	0.94294	0.60352
djlA	0.98885	0.85386	0.8383	0.77773	0.97527	0.84346	0.98156	0.91911	0.83948	1.00019	0.98906	0.88561	0.78332	0.75028	0.7835	0.93038	0.87285	0.71078	0.92687	0.98831	0.9224	1.08232	0.73969	1.24121	0.92307	1.48423	0.88864	0.77267	1.1649	0.83232	1.05029	0.95897	0.85736	0.99727	1.03459	0.98692	1.03803	0.99128	1.03632	1.05838	0.93305	1.15159	0.84352	0.88963	0.75816	0.83352	0.90937	0.58983	0.89201
yabP	0.98	0.80647	0.84733	0.92791	1.02346	1.02576	0.96545	0.77203	0.81446	0.97744	1.04176	1.00216	0.96109	0.83737	0.90575	0.89342	0.93203	0.70339	0.97557	0.91004	0.9593	0.6	0.73596	0.87888	1.03672	1.5011	1.02529	0.82145	1.14367	0.96079	1.01377	0.88567	0.8907	0.90846	1.05182	1.06174	1.02831	0.94394	1.00419	1.00258	0.96557	1.01614	0.88337	0.96179	0.88995	0.90473	0.7897	0.82841	0.93555
rluA	0.83129	0.92113	0.67527	0.89581	0.82142	1.02661	0.79727	0.98044	0.89644	1.05197	1.12737	1.03926	0.88752	0.80773	1.00693	0.82385	0.87623	0.96647	0.82677	0.61846	0.85357	0.85892	0.9176	0.98737	1.09747	0.79539	0.72843	0.87791	0.78305	0.9499	0.83458	0.78718	0.8901	0.84985	0.90122	0.7698	0.90134	0.86006	1.09502	1.04516	1.02104	0.89112	1.02392	0.90147	0.94736	1.08024	0.94422	0.73782	0.90459
hepA	1.14235	1.02983	1.26674	0.92652	1.04372	0.75596	0.95924	1.19992	0.9078	1.0623	1.04949	0.92169	0.95519	1.12462	1.0497	1.00033	1.13386	0.98529	0.94539	0.98865	1.17533	1.2088	0.9854	1.06618	0.76887	1.22102	0.75871	0.95713	1.38434	1.00221	1.1459	1.06577	1.21189	1.29449	1.10618	1.09974	1.05011	1.00054	0.9585	1.06359	0.87035	0.94222	1.0144	1.01171	0.79748	0.9737	1.12546	0.9702	1.07884
polB	0.89307	0.75884	0.7919	0.65488	0.97483	0.951	0.88392	0.89231	0.83812	0.99895	1.03434	0.92606	0.8905	0.95902	0.76266	1.01199	0.90124	0.7316	0.9078	0.83842	0.88052	0.77864	0.64363	1.03333	0.91505	1.06703	0.88986	0.9604	0.97074	0.91246	0.89358	0.80804	0.84721	0.93031	0.99914	0.91731	0.98685	0.91108	0.96328	0.80174	0.88741	0.85755	0.73131	0.98339	0.87932	0.78815	0.90937	0.71357	0.903
araC	0.76536	0.93283	0.75061	0.74808	0.88688	1.11173	0.90468	0.98724	0.84351	1.00385	1.00211	1.27702	0.97681	1.00259	0.76351	1.00236	0.87054	0.84302	0.87469	0.65485	0.90214	0.82559	0.93058	0.74039	1.08643	0.89578	0.71155	1.00728	0.816	1.03672	0.95626	0.89905	0.88354	0.9031	1.04818	0.92269	1.03352	0.8998	0.89069	0.76527	0.76321	0.83303	0.74249	0.95161	1.49068	0.85189	0.942	0.78879	0.85085
yabI	1.19157	0.87501	1.00989	0.82855	0.96562	0.91796	1.08662	0.98634	0.91828	0.91869	1.01591	1.17721	0.81088	0.97473	0.94954	0.86322	0.96335	0.75804	1.00581	1.00056	0.97823	1.21063	0.72136	1.12284	0.99312	1.59631	0.94926	1.01347	1.17098	0.80484	1.11454	0.79696	0.92051	1.10022	1.13573	1.08939	1.07181	1.09978	1.05636	1.15459	1.0968	1.1052	1.12694	0.96548	0.91362	0.89407	0.95308	0.71006	0.9351
thiQ	1.02981	0.86501	1.05521	0.78805	0.95947	1.02546	0.93752	0.9637	0.89748	0.89977	1.03195	1.0201	0.86282	0.99162	1.01831	1.04161	1.23588	0.95591	0.99983	0.9671	1.05269	1.16105	0.78064	0.94835	0.89549	1.32279	1.01333	1.14526	1.11969	1.00557	0.95572	1.18941	1.23962	1.12716	0.93305	1.03226	0.99203	1.02959	1.09207	1.14656	1.03944	0.98732	1.14461	1.01963	0.9927	0.97942	0.97325	0.95067	0.99282
thiP	1.05357	0.8225	0.90949	0.83691	0.99998	0.82872	0.94581	0.91195	0.90446	0.90612	0.91597	0.94389	0.82251	0.88246	0.88316	0.79759	0.95434	0.84108	0.94109	0.94121	1.02595	0.98719	0.68637	1.14127	0.97488	1.14493	0.90729	0.92043	0.92136	0.81485	1.00826	0.73199	0.8263	0.95886	0.98895	0.92291	0.99124	0.99608	0.95615	0.99304	0.93601	0.77173	0.89057	0.89747	0.76348	0.89498	0.87016	0.81355	0.90153
tbpA	1.04244	1.08747	0.86772	1.27561	0.93758	1.17476	0.92234	0.88476	0.97486	0.97011	1.01233	0.91948	0.94578	0.8682	1.09338	1.04384	1.33732	1.05707	1.12094	0.99435	0.99334	1.07038	1.15828	1.07899	0.7178	0.65403	0.8441	1.11381	1.20482	1.23461	1.07628	1.04744	1.54772	0.99736	1.07575	1.07717	1.11927	0.97691	0.77453	1.02641	0.90289	0.70033	0.95893	0.89319	0.78278	1.0343	0.87526	1.27904	0.9548
yabN	0.9149	1.00829	1.02711	0.94819	0.88668	1.39419	0.8706	0.98155	0.92653	0.92619	1.17433	0.95473	1.01353	1.09868	0.93844	0.97901	1.04035	0.9125	1.06695	0.79257	0.85815	0.99532	1.02081	1.1621	0.98352	1.14679	0.85161	1.30736	0.94318	1.18821	1.08439	0.873	0.96552	0.94051	0.98525	0.9338	0.97387	0.95796	1.07276	1.17438	1.15946	0.9184	1.15332	1.02615	1.43439	1.04786	1.14627	0.83416	0.94853
setA	0.90002	0.85819	0.89763	0.88129	0.86562	0.94314	0.97356	0.79388	0.87161	0.87625	1.02942	1.1026	0.93151	0.8477	1.06077	0.89583	0.87642	1.0647	0.96874	0.96481	0.89959	1.09236	0.92622	0.76098	0.87673	0.82077	0.89048	1.00728	1.0292	0.86738	0.87685	0.97626	0.88808	0.91887	0.91712	0.9965	0.9636	0.92887	1.1007	1.02321	0.98885	0.97211	1.03969	0.8674	0.8279	0.97412	0.80702	0.75479	0.97212
leuD	1.08292	1.12881	0.26319	1.09761	1.18763	1.08109	1.13389	0.76666	1.02541	1.01607	1.1887	1.25749	1.03402	0.90422	1.13495	0.79406	0.94924	0.98783	1.00783	1.35118	1.18676	1.3378	1.04607	0.93444	1.20101	1.38948	1.07009	0.88991	1.12307	0.66099	1.08706	0.99935	1.01005	1.03344	1.03317	1.20025	1.05685	1.15119	0.98415	0.84778	0.73405	0.74142	0.98041	1.02056	0.96524	1.13256	1.05741	0.81759	1.09352
leuC	1.16088	0.1684	0.9155	0.74631	0.70152	-0.13239	0.47355	0.59065	0.62957	0.65622	1.07972	0.76325	0.08528	0.97912	-0.01307	0.75912	0.57386	0.70325	0.64367	0.58422	1.12413	1.02005	0.21123	1.30995	-0.35251	0.95939	0.86968	0.34858	0.74487	0.15173	1.0626	0.85327	0.50442	0.72448	1.03093	0.67467	0.98647	0.99424	0.76245	0.74054	0.68538	0.7183	0.88334	0.94493	0.15648	0.60008	0.95946	0.64302	1.10009
leuB	1.02358	0.9309	0.9032	1.05562	0.96513	1.03816	1.02573	0.87438	0.96283	0.95918	1.05931	1.12304	0.94025	0.99134	1.07079	0.95096	0.8698	1.0756	0.90561	0.97651	0.95247	1.28292	0.95335	0.94046	0.96707	1.09527	0.93438	1.01325	0.9734	0.89725	0.92473	0.93172	0.82695	0.98558	0.98595	1.04024	1.01678	0.99041	1.27702	1.53117	1.4182	1.39066	1.38544	0.94583	1.032	0.99446	0.904	0.79507	0.96137
leuA	1.27217	1.07364	1.38707	1.22908	0.86436	1.23434	1.00916	0.96231	1.12422	1.1059	1.12715	0.84891	1.19873	1.13561	0.69763	0.67122	1.30534	0.94116	0.83137	1.21186	1.27537	1.00179	1.52582	1.19863	0.02717	0.53709	0.90645	0.29523	0.83872	0.06275	1.03002	1.53785	0.99677	0.78445	0.99032	0.79837	0.97695	1.0417	0.66947	0.70757	0.66713	0.91494	0.64052	0.99902	1.38577	0.77119	1.22372	1.23146	1.12713
leuL	1.26706	0.45097	1.18822	0.91378	0.80772	0.15049	0.5724	0.83984	0.96841	0.96426	0.91165	0.66456	0.27764	0.51602	0.72614	0.45926	0.58911	0.63454	0.0258	0.49506	0.86811	0.80735	0.28691	0.99524	0.70551	0.83683	1.09156	0.27332	0.74082	0.06318	0.94261	0.95378	0.38186	0.99726	0.98241	0.73233	1.0192	0.9887	0.72047	0.72129	0.83233	0.5821	0.64196	0.95065	1.02274	0.79002	0.93973	1.02713	0.82339
leuO	0.77873	0.76664	0.70816	0.57095	0.97547	0.82869	0.84162	0.69172	0.7271	0.74489	0.73065	0.41622	0.7231	0.83311	0.7792	0.97748	0.86064	0.7161	0.87551	0.76333	0.89322	0.6929	0.60476	1.01694	0.98154	0.7102	0.82438	0.8857	0.92037	0.74037	0.92334	0.83642	0.75634	0.82364	1.03507	0.86968	1.02587	1.09779	0.87386	0.90937	0.84998	0.79108	0.81639	0.85066	0.73277	0.79385	0.71556	0.71898	0.90175
ilvI	1.17979	0.84376	1.01553	1.14175	1.09562	0.88179	1.068	0.77646	1.0333	1.02324	0.93962	0.95473	0.8798	0.87307	1.06342	1.01052	1.20093	0.98848	1.03784	1.08774	1.03438	1.2539	0.82968	1.13926	0.80534	0.92805	1.01217	0.76643	1.43861	0.59114	1.1718	1.15776	1.16922	1.04836	1.10585	1.17354	1.211	1.06752	0.76861	0.93271	0.9068	0.78825	0.77414	0.95769	0.36489	0.97381	1.03354	0.99707	1.06386
ilvH	0.80904	1.24791	1.13737	1.60938	0.98727	1.41274	0.88711	1.36683	1.17681	1.1537	1.1258	0.94892	1.29977	1.25509	1.03293	1.29241	1.29464	1.10242	1.24205	1.00711	1.02192	1.24585	1.3205	0.97589	0.94103	0.9705	1.04938	1.39704	1.00308	1.46042	0.99439	1.26154	1.27616	1.12353	1.04871	1.07126	1.10719	1.05565	1.03923	1.12402	0.98616	0.73741	0.87896	1.05656	1.44463	1.14398	1.05924	1.40105	0.99687
fruR	1.02447	0.7625	1.04489	1.04741	1.18891	0.74411	0.91857	0.70492	0.75591	0.77107	0.9215	0.74412	0.95985	0.73046	0.74696	0.83574	0.99494	1.31564	1.09679	1.15529	1.33984	1.13021	0.70481	0.93378	0.56034	0.52822	0.96922	0.76928	0.73184	0.7646	0.68493	0.70563	0.74477	0.70349	0.69288	1.03963	0.68769	0.87406	0.85344	0.96152	0.81159	0.94376	0.98667	0.80473	1.06811	0.98773	1.04429	0.91308	1.119
mraZ	1.14624	1.09723	0.99146	1.12846	1.0367	1.41176	1.06096	1.14377	1.05704	1.04482	1.0413	0.83928	1.17571	1.23305	1.07574	1.19802	1.1994	1.20194	1.17672	1.14165	1.13247	1.22572	1.1114	1.24843	1.02149	0.93191	1.08481	1.32222	1.19557	1.30065	1.12365	1.39921	1.18107	1.05106	1.02901	1.04288	1.00148	1.05055	1.00128	0.91257	0.93871	0.91989	1.03344	1.01506	1.32009	1.06903	1.15651	1.6018	1.09446
mraW	0.77185	0.8685	0.85821	0.81437	0.78229	0.68941	0.81692	0.86348	0.74428	0.76051	1.15783	0.51239	0.71512	0.89918	0.861	0.8341	0.85995	0.85431	0.74844	0.51731	0.70572	0.90889	0.80495	0.94996	0.83705	0.67588	0.54729	0.90635	0.59724	0.75708	0.91826	0.57229	0.82439	0.74574	0.94371	0.8866	0.97358	0.80943	1.19918	1.39672	1.2485	0.91345	1.16769	0.795	0.74337	0.8996	0.95679	0.79969	0.91918
mutT	1.12831	1.12894	1.30376	1.19849	1.1222	1.02524	1.01985	1.11398	1.08446	1.06975	1.04995	0.88053	1.09845	1.19019	1.07121	1.27628	1.17167	1.21998	1.10024	1.12203	1.28243	1.23734	0.98798	0.94129	1.02024	0.74888	1.15996	1.11418	1.17726	0.96228	0.985	1.29135	1.02709	1.00987	0.9252	1.03987	0.95931	1.02752	1.16463	1.08811	1.08538	1.18422	1.36784	1.14905	1.07832	0.97288	1.06488	1.23854	1.03551
yacG	1.14401	1.05059	1.24125	1.11603	1.15179	0.97899	1.11201	1.04413	1.01902	1.01026	1.15346	1.0584	1.06168	1.13674	1.10466	0.96034	1.23388	1.11805	1.08107	1.23127	1.17293	1.23686	1.05204	1.18345	0.64981	1.21234	1.08617	1.14852	1.25207	1.17811	1.13083	0.99463	1.01886	0.98257	0.93125	1.24028	0.96832	1.16318	1.3117	1.1627	1.1583	1.33158	1.36777	1.09914	1.2661	1.09303	1.22913	1.35369	1.21585
yacF	1.11396	0.94197	0.99178	0.94305	0.88789	1.06008	0.90867	0.98824	0.91624	0.91683	1.137	0.89901	0.93264	1.14177	0.92267	1.09607	1.01968	0.94226	0.94438	1.02551	0.97256	1.146	0.87043	1.09431	0.83426	1.10403	0.90579	1.2176	1.02992	1.03812	0.90453	0.82945	0.83622	1.01637	1.04881	0.97928	1.05793	0.98754	1.24795	1.29268	1.23729	1.02396	1.16285	1.00808	1.15954	1.02211	1.2433	0.82939	0.90861
coaE	1.16385	1.13758	1.35489	1.30705	1.14669	1.26916	1.09897	1.1109	0.92208	0.92213	1.32248	1.07207	1.10092	1.0972	1.212	1.23454	1.25752	1.51759	1.18568	1.08332	1.26817	1.4155	1.25641	1.00897	0.68065	1.17986	0.89107	1.12905	1.27888	1.07414	0.9424	1.3569	1.06407	1.0551	0.83178	1.12516	0.86031	0.93567	1.10735	1.37253	1.22666	1.0741	1.28184	1.00314	1.58559	1.16119	1.13312	0.9025	1.18617
guaC	1.09812	1.12757	0.97904	1.35568	0.85504	0.88167	0.83615	0.88822	1.10815	1.09129	1.42043	0.96251	0.93403	1.15358	1.06694	1.13182	1.19747	1.06762	0.99199	0.95873	1.00909	1.15748	1.14879	0.84606	0.68347	0.54487	0.85434	0.90911	1.09192	1.015	0.89146	1.04791	1.03069	1.08609	0.9821	1.01635	0.99808	0.95478	0.95038	1.02013	0.95432	1.02962	1.04465	0.97239	0.94138	1.05483	1.38285	1.09381	1.05035
hofC	0.923	1.04576	0.84912	0.94237	0.99056	1.26362	0.90938	1.12662	1.18397	1.16021	1.15032	0.90452	1.07798	1.05271	1.11264	1.04331	0.97944	1.03374	1.21438	0.98273	0.84701	0.94574	1.05417	0.81981	1.28597	1.115	0.88902	1.1	0.71472	1.1958	0.93247	0.87927	0.97862	0.94063	1.02512	0.94788	1.00593	0.93485	1.02539	1.02191	0.97829	0.74367	1.07405	0.96303	1.05495	1.16143	1.19809	1.10638	0.92153
hofB	0.85461	0.89567	0.82978	0.84486	0.9863	1.22481	0.87908	0.87567	0.8727	0.87725	1.04327	0.9606	0.94236	0.96755	0.95601	0.94415	0.8651	0.8426	0.91972	0.94266	0.88217	0.85787	0.83241	0.8385	1.19539	1.31623	0.92664	1.04674	0.76901	1.02541	0.92247	0.89194	0.79448	0.88863	1.01145	1.00013	1.0284	0.96876	0.97874	0.91537	0.89703	0.73688	0.99758	1.01736	1.23843	0.96549	0.96425	0.75583	0.8444
ppdD	0.92586	0.79862	0.74059	0.70285	0.83195	1.04291	0.7883	1.11591	0.87138	0.87604	1.02072	0.95513	0.91341	0.89779	0.82806	0.81471	0.73114	0.6992	0.88403	0.72395	0.71892	0.83907	0.75531	1.04429	1.01482	1.15912	0.6979	0.95447	0.7855	0.92457	0.99761	0.5584	0.74208	0.89015	1.0288	0.89667	0.98563	0.93643	0.96837	0.99635	0.92234	0.63779	0.82194	0.85074	0.92536	0.86205	0.86739	0.90684	0.69537
nadC	0.86809	0.83425	1.28409	0.68788	0.9332	0.72938	1.06519	0.57701	0.89075	0.89366	1.02015	1.01307	0.70368	0.8241	0.73662	0.74255	0.68129	0.87333	0.79897	1.01507	1.13029	1.42632	0.86872	0.98883	0.89254	0.81217	0.69428	0.65628	0.96	0.55262	0.96231	0.86892	0.78833	1.03955	0.92768	1.05137	0.99295	0.98437	1.05082	0.91576	0.91157	0.95219	0.96866	0.91311	0.53781	0.79725	0.99148	0.67962	1.04559
ampD	0.79781	0.95655	1.29491	0.86043	1.04385	0.75613	0.93015	1.1155	1.09805	1.08211	1.15756	1.24366	0.88243	0.86019	1.2081	0.81786	0.98364	0.93954	1.04036	0.88812	1.09657	0.86633	1.00114	0.91553	0.89195	0.94028	1.14056	0.85961	1.09559	0.8014	0.90111	0.95568	0.91895	1.15233	0.91966	1.09419	0.9651	1.10182	1.14881	1.0854	0.97055	1.04611	0.77361	1.06157	0.84091	1.17422	0.98164	1.30993	0.88231
ampE	1.06155	0.84773	0.90703	0.78896	0.98895	1.06252	0.94071	0.82631	0.91084	0.91192	1.04799	1.01232	0.94906	0.98598	0.90494	0.95659	0.9597	0.96721	0.93805	0.90814	0.94071	0.96659	0.81686	1.02174	1.03678	1.13372	0.98445	0.91366	0.91605	0.93302	1.02364	1.09459	0.89425	0.9351	1.00738	0.97329	1.00121	0.99092	1.01512	1.10355	1.03707	0.94927	1.08331	0.99381	0.948	0.88142	0.82316	0.81144	0.87419
aroP	0.94278	0.84574	0.93339	0.77585	0.93954	1.00256	0.98696	0.69989	0.83883	0.84645	0.95375	1.03071	0.78456	0.86805	0.91305	0.8274	0.89005	0.71588	0.78463	1.04719	0.9195	0.96483	0.76433	0.90725	0.93753	1.10689	0.86786	0.76272	1.01271	0.80854	1.07428	1.0079	1.0024	0.93942	0.98961	1.03298	1.04386	1.00868	0.91434	1.02771	0.87887	0.88407	1.02252	0.88494	0.72968	0.87108	0.92547	0.45062	0.92457
pdhR	0.89218	1.04436	0.64468	0.97042	1.17373	0.79757	0.95852	0.8929	1.08128	1.06686	0.95672	0.87694	0.9836	0.77493	0.95733	0.98874	0.79078	0.69601	0.94951	0.8891	0.81626	1.13283	1.20337	1.20514	0.91965	1.29321	0.94141	0.7364	0.719	0.5425	0.98618	0.75492	0.62171	0.94037	0.96941	0.92125	0.93489	0.90105	1.10116	1.11363	1.01235	0.70385	0.76342	0.88765	0.33307	1.1173	0.87914	0.55267	0.86753
aceE	0.64569	1.88168	1.46115	1.78347	0.64672	2.39987	2.11285	1.71431	1.87472	1.78816	1.39163	0.62415	1.73515	1.27367	1.67579	1.96146	1.5337	2.69711	1.42692	1.50848	2.03048	1.89894	2.20872	2.48127	0.89619	0.22897	1.84643	1.69428	0.98871	1.65446	0.60282	1.41124	1.19075	1.35008	0.80967	0.77456	0.75872	1.00461	1.32317	0.99727	0.81458	1.45122	1.48954	1.14407	3.23164	1.6296	1.4767	0.88195	1.62375
aceF	0.59921	1.38505	1.29026	1.32491	0.9832	1.60795	1.63822	1.12842	1.20167	1.17631	1.37829	0.71269	1.30032	1.01368	1.00041	1.4643	1.56793	1.48378	1.24865	1.38193	1.44534	1.22358	1.63726	1.72521	0.40494	0.04026	1.81158	1.07471	0.8597	1.09819	0.67643	1.05733	0.89263	0.80304	0.69255	0.71274	0.61765	0.78914	0.81453	0.96451	0.73502	1.36143	1.05869	0.81988	1.56929	1.18616	1.1704	0.56456	1.32238
lpdA	2.31934	1.91745	1.69824	1.83531	1.9955	0.87435	3.49013	1.52292	1.28589	1.25287	1.10585	1.16317	1.2023	1.45953	2.05381	1.68406	1.32935	1.68264	0.95475	2.77928	2.67697	1.36667	2.238	2.66359	2.01594	2.76864	1.25623	1.04009	2.77329	1.60264	10.77064	3.64222	1.17901	1.96285	9.07399	2.26914	9.9817	3.29535	1.98852	10.85137	11.15373	4.07202	2.29528	1.3966	2.2346	1.49671	1.82673	2.50364	2.3552
yacH	0.75467	0.93854	0.90026	0.80723	0.84917	1.09287	0.87563	0.8916	0.85337	0.85967	0.9713	0.83161	0.85275	0.94179	0.79683	0.81177	0.9797	1.00576	0.94298	0.85896	0.95	0.96993	0.79399	0.9682	0.85536	0.94344	0.82181	0.99334	1.10766	0.96948	0.93075	0.79603	0.87943	0.83919	0.9511	0.94526	0.95699	0.98281	0.90997	1.05235	0.93012	0.88749	0.63907	0.89598	0.87883	0.88845	1.08306	0.97716	0.99141
acnB	0.54112	1.20032	0.80325	1.2636	0.85965	1.46124	1.00467	1.19742	1.21201	1.1857	0.97219	0.66863	1.0527	0.60077	1.01594	1.11326	0.94078	1.20656	1.24929	0.90058	1.1571	0.79443	1.29654	1.17534	1.14176	1.50557	1.36044	1.20415	0.57095	1.28723	0.90917	1.15044	1.04551	1.22672	0.83894	0.80105	0.88733	0.7788	1.02246	0.99148	0.81442	0.80665	0.63779	0.86038	0.59335	1.25042	1.03506	1.43674	0.7129
yacL	0.89945	1.04624	1.15231	0.89589	0.87124	1.08181	0.97273	0.89612	0.80449	0.81523	1.1173	1.0845	1.07216	1.0171	0.84786	0.97341	0.96004	0.94651	0.97242	0.91846	0.90511	1.09863	0.79726	0.84962	1.00045	1.12553	0.85128	1.0198	0.9239	1.02296	0.99294	0.91848	0.91145	0.97885	1.06258	1.03176	1.00967	1.09691	1.01805	1.12784	1.2375	0.83935	0.83714	0.96726	0.93858	0.97918	1.06191	0.76173	1.05107
speD	1.05458	1.0667	1.08775	0.8455	1.11302	1.21187	1.23393	1.0855	0.92302	0.92299	0.96062	0.92182	1.10718	1.10237	1.12673	1.1772	1.01524	1.11854	1.06698	1.09755	1.07662	1.05047	1.1871	1.04577	1.38089	1.86626	1.27956	1.08898	0.8845	1.0833	1.00737	1.01001	0.98674	1.09112	1.17605	1.07173	1.09677	1.09545	1.02769	0.9072	0.9308	0.85735	0.92932	1.10162	1.32678	1.1244	1.10866	0.93117	0.96848
speE	1.19805	1.05704	1.11971	0.99084	1.16058	0.99918	1.12751	1.05698	1.02905	1.01938	0.80544	1.08501	1.19403	1.47272	1.17074	1.20364	1.05004	0.96532	1.04956	1.33594	1.1685	1.27499	1.08018	1.16723	1.10563	1.71631	1.20396	1.06004	1.05312	0.89074	1.12889	1.11299	1.04355	1.17929	1.1251	1.09302	1.07552	1.07247	1.09362	1.13457	1.14122	1.21923	0.95012	1.20621	0.66829	1.0875	0.89245	0.72624	1.07853
yacC	1.16932	0.9837	1.00804	1.10264	0.99289	1.22597	1.07629	1.03306	1.01567	1.00722	0.94253	1.05659	0.93285	1.05174	1.07473	1.09358	1.05846	1.0466	1.02884	1.11048	1.08854	1.20509	1.05217	1.18467	1.00528	1.04258	1.08541	1.04154	1.17964	1.09342	1.0418	1.06808	1.1687	0.98905	1.06178	1.05787	1.04228	0.99026	1.00158	1.1339	0.99407	0.92897	0.84694	1.03289	1.14723	1.00579	0.98182	0.62682	0.96143
cueO	0.95794	0.91196	1.15262	0.93513	0.98552	1.07799	0.90211	1.02448	0.94344	0.94155	0.97985	0.74661	0.98923	1.02779	1.01495	1.09849	1.03083	1.20433	1.00008	0.81629	1.31439	1.19044	0.90043	0.8863	0.98019	1.76607	0.94961	1.05914	0.97077	1.06477	0.9679	1.27252	1.22897	0.93165	0.97255	0.93527	1.01247	0.95073	0.98955	0.95521	1.00679	0.90437	0.83742	1.04276	1.30708	0.97718	0.96298	0.95221	1.05426
gcd	0.96211	0.83123	0.84432	0.74891	0.97643	0.81725	0.88932	1.00633	0.85541	0.86153	0.91221	0.95056	0.86965	0.90668	0.78611	0.9492	0.69899	0.58663	0.91888	0.81284	0.74492	0.96075	0.67414	1.19245	1.0406	1.66363	0.76952	0.75318	0.74016	0.78507	1.00174	0.64221	0.66234	1.08819	1.0414	0.98787	0.97923	0.98469	0.93391	0.95708	0.95509	0.71511	0.6951	0.86903	0.57424	0.82381	0.77343	0.70532	0.83236
hpt	1.03455	0.79511	0.75438	0.69669	0.87319	0.83067	0.87633	0.74748	0.72522	0.74318	0.94785	0.90043	0.84628	0.83377	0.84262	0.82595	0.79602	0.73562	0.85175	0.87828	0.73855	0.87253	0.80628	0.89622	1.07143	1.08478	0.54423	0.81093	0.59833	0.77961	0.96767	0.59173	0.6777	0.95057	1.04754	0.90779	1.04637	0.98809	1.00643	0.96795	0.96942	0.86727	0.81717	1.03273	0.73714	0.93497	0.78565	0.62743	0.73043
yadG	0.98194	0.82675	0.93876	0.91776	0.99403	0.9891	0.98567	0.76456	0.88615	0.88947	1.04039	0.93827	0.78096	0.84078	0.91861	0.87708	0.89784	0.81684	0.81986	0.97806	0.9824	1.08681	0.82149	1.01522	0.98918	0.82998	0.8341	0.75657	1.02377	0.83502	1.03324	1.12942	0.98463	0.9883	1.06227	1.038	1.10944	1.02534	0.85696	0.88876	0.82713	0.87246	0.90893	0.97866	0.66034	0.8992	0.85945	0.44025	0.98954
yadH	1.12341	1.08171	0.9418	1.13443	0.89562	1.20047	1.03699	1.26115	1.17638	1.15331	1.03006	0.84717	1.05572	0.99715	1.11388	1.24335	1.35925	1.16169	1.11712	0.94071	1.08997	1.20714	0.93518	1.28589	1.12473	1.42089	1.11245	1.06414	0.94799	1.1487	1.15849	0.97348	1.14661	1.18911	1.14805	1.07101	1.07931	0.97134	1.03407	1.0159	0.90869	0.94456	1.07469	1.11685	1.37048	1.14225	0.90224	1.67763	1.15373
yadI	0.94664	0.90596	0.90681	0.88919	0.94099	1.03332	0.87188	0.90933	0.85118	0.85769	1.13608	0.95669	0.8674	0.94677	0.87452	1.04645	0.96485	0.9249	0.98736	0.82635	0.88194	0.99317	0.94665	1.00627	0.8585	1.14726	0.72913	0.92863	1.01276	0.98745	1.03612	0.9848	0.92913	0.98412	0.96801	0.96421	1.0064	1.03806	1.00554	1.03373	0.9361	0.79407	1.00202	0.91283	1.13583	0.85097	0.97726	0.65728	0.89853
yadE	1.01948	1.24956	0.92293	1.41703	1.06515	1.00022	0.99675	0.9962	1.13219	1.11314	1.4233	1.17128	0.93403	1.1467	1.03388	0.96266	1.00083	1.16486	0.95783	1.17061	0.9053	1.10091	1.29827	1.15943	0.85823	0.91902	1.15867	0.97494	1.0917	1.09838	1.1413	0.92647	1.16824	1.12057	1.00828	0.97427	0.93043	0.98845	1.07497	1.09117	1.09626	0.94997	1.37933	1.06484	0.86473	1.09082	1.16038	1.44429	0.99873
panD	1.32927	0.93969	1.11731	1.21993	1.10521	0.90952	1.18489	1.0242	1.1298	1.11097	1.03087	1.31499	1.08688	0.92354	1.3789	0.85761	1.01118	1.02983	1.02045	1.29238	1.12267	1.29915	0.90127	1.27774	1.03842	1.43015	1.24447	0.78076	1.14725	0.70943	0.97876	0.95525	0.80647	1.10664	1.07446	1.12672	1.09811	1.33087	1.17832	1.34745	1.21943	1.23314	1.38007	1.12442	0.54599	1.15827	0.99442	0.94223	1.00886
yadD	0.95513	0.88437	0.94245	0.8944	1.05336	0.9618	0.96844	0.93837	0.90884	0.9101	1.05086	1.01814	1.02337	0.92542	0.9391	1.01577	0.84644	0.85324	1.04144	1.16799	1.06807	0.96817	0.91067	0.8361	1.01671	0.92658	1.03373	0.95944	1.04747	1.01731	1.03896	1.05708	1.02959	1.06923	1.06761	1.02616	1.04718	0.93199	1.10042	1.08754	1.02587	0.88878	0.92422	0.98324	0.88205	0.865	0.93378	0.61095	0.94121
panC	1.05221	1.03731	1.43431	1.03299	1.07863	0.92203	1.30823	0.95121	0.92667	0.92631	1.31528	1.17836	1.03488	0.95989	1.02981	0.94497	0.93523	0.86123	0.95917	1	1.23332	0.93669	1.04127	1.26639	1.06047	1.01077	1.04012	0.87037	1.22269	0.88921	0.91767	0.93028	0.95577	0.98533	0.98731	1.19768	1.04075	1.18449	1.03598	1.17624	1.10607	1.28775	1.07936	1.01024	0.99828	0.99188	1.2611	1.09158	1.03917
panB	0.1373	1.01572	1.27699	0.9919	0.90456	1.07629	1.21639	0.77393	0.8289	0.83742	1.06938	1.07485	0.95066	1.00213	0.98332	0.99056	0.99163	0.96569	0.9322	0.99606	1.15667	1.42698	1.03918	1.06533	-0.1374	1.23401	0.91854	0.99049	0.70882	1.02124	0.97839	0.86868	0.84224	0.97662	0.94864	0.72716	1.02595	0.9711	0.99608	0.98314	0.95545	0.9728	1.01808	0.88234	1.05816	0.9274	0.95435	0.99484	1.01008
yadC	1.13011	0.94452	1.01674	0.91761	1.00949	1.15558	0.96606	1.11046	1.00697	0.9993	1.11644	1.24666	0.9734	1.06615	1.05311	1.03718	0.97859	0.89715	1.10162	1.11736	1.09618	1.08788	0.94351	1.30227	1.11952	1.11214	0.92243	1.24901	1.08014	0.98618	1.06587	0.89732	0.95864	1.08212	1.13742	1.1135	1.1181	1.13404	1.11575	1.04133	1.04167	0.97511	1.06538	1.02756	1.14641	1.05668	0.98264	0.92536	0.95885
yadK	0.9794	0.81849	0.78049	0.78839	1.00523	0.87081	0.94561	0.8336	0.88507	0.88849	1.03552	1.04201	0.82488	0.87753	0.78428	0.92469	0.75505	0.68815	0.86262	1.02944	0.89518	0.71101	0.69234	0.9064	0.99575	0.73553	0.86348	0.96176	0.934	0.81812	0.97601	0.93441	0.81535	0.91402	1.07007	0.9527	1.03575	0.99531	1.01728	1.10899	1.00737	0.66223	0.81149	0.94909	0.79263	0.83088	0.81797	0.51828	0.88776
yadL	1.09237	1.04284	0.90578	0.94253	1.16733	1.02455	1.07089	0.96829	1.03426	1.02411	1.05574	1.15811	0.94596	0.98551	1.03362	1.04812	0.79395	0.87925	1.11792	1.36312	1.0716	1.23722	0.98619	1.10752	1.00071	1.29034	1.05414	1.02053	1.05733	0.90982	1.0831	1.06017	0.95375	0.99942	1.07056	1.18207	1.00149	1.05606	1.1242	1.12172	1.07443	0.85168	1.06959	1.00245	0.82194	0.9645	0.99216	0.71902	1.04418
yadM	0.84907	0.81955	0.83744	0.77719	0.92473	0.91142	0.91917	0.66387	0.80969	0.81996	0.61618	0.89127	0.80667	0.84681	0.88393	0.81427	0.91934	0.67476	0.89797	0.834	0.95134	0.43453	0.7373	0.9634	0.91697	0.68313	0.82287	0.92449	0.67396	0.90137	0.95159	0.86357	0.95662	0.8038	0.95156	0.72875	0.95943	0.96253	0.85595	0.94194	0.81708	0.68355	0.82664	0.85838	0.82679	0.81022	0.46694	0.87441	0.25301
htrE	0.8907	0.8638	0.92504	0.66988	0.84411	0.89694	1.06846	0.60468	0.82988	0.83832	1.06343	0.93282	0.8555	0.93084	0.77006	0.9424	0.86384	0.92691	0.83512	0.96082	0.98882	0.97852	0.7587	1.03612	0.97857	0.57346	0.84395	0.97784	0.95376	0.82728	0.96968	0.91706	0.88672	1.09537	1.06266	1.05097	0.96415	0.92529	0.90048	0.84645	0.81573	0.55375	0.79151	0.85924	1.13873	0.801	0.9831	0.44704	0.98735
yadN	0.93459	1.05828	1.11062	0.99185	0.92192	1.13247	0.86223	0.95866	0.94187	0.94012	1.17745	0.91231	1.00208	1.05945	0.97975	1.12025	1.05788	1.1367	0.97919	0.7283	0.94311	0.93294	1.10266	0.97602	0.99682	1.01547	0.63652	1.27195	0.80146	1.0093	0.92157	1.09766	1.09806	0.85309	0.94875	0.85186	0.97313	0.9635	1.02322	1.07893	1.00168	0.5342	1.11531	0.98991	1.23626	0.962	1.04356	0.9608	1.02548
pcnB	1.10829	0.9236	0.76674	0.91867	1.07808	0.95614	0.9184	0.8769	0.95771	0.95452	1.02748	0.78985	1.08695	0.98251	1.12862	0.97504	0.85101	0.92861	1.13407	0.86304	0.97203	0.96893	0.86083	0.89083	0.92892	0.51828	1.04648	1.22753	0.743	1.2153	0.99189	0.99355	0.9985	1.01252	0.91813	0.92959	0.93198	0.95395	1.13196	0.97061	0.92207	0.51591	0.91887	1.02033	0.83761	0.899	0.92306	0.84839	0.95781
yadB	0.9958	0.80178	0.88923	0.95942	0.90666	0.96878	0.97867	0.91344	0.87803	0.88209	1.02922	1.27326	0.77281	0.96497	0.99692	0.85105	0.7211	0.62502	0.95483	1.06028	0.88903	0.96193	0.98097	1.23685	1.14998	0.82668	0.7966	1	0.96159	0.95637	1.13187	0.65846	0.95236	1.07413	1.07527	0.98369	1.09086	1.02511	1.16051	1.16229	1.06663	0.77627	0.95472	1.01158	0.87048	0.961	0.8707	0.7805	0.74617
dksA	0.80159	0.97754	1.51193	1.16327	0.98832	1.22803	0.86672	0.95577	1.01719	1.0086	1.2368	0.80319	1.06696	1.13281	0.79917	1.10566	1.04285	1.02826	0.98495	0.8674	1.36252	0.91215	1.1112	1.05977	0.91659	0.82086	1.08735	1.21609	1.58983	0.95736	0.87228	1.0438	0.67682	1.04409	0.98057	1.37547	0.87472	1.28627	0.89966	0.95809	0.78747	1.73619	1.17262	0.9668	1.52004	1.0375	1.17327	1.06647	0.88594
sfsA	0.98402	0.93263	0.99259	0.85568	0.88487	0.68237	0.97815	0.68971	0.79211	0.80399	0.7145	1.07101	0.86678	0.89774	0.82673	0.92076	1.05977	1.01039	0.83285	0.926	1.05723	1.28618	0.97693	1.04064	1.00783	1.15832	0.89262	0.86508	1.12094	0.70443	0.99101	1.04582	1.0893	0.99573	0.97367	1.09296	0.98763	0.97841	0.9068	1.00829	0.92318	0.753	1.08054	0.84069	0.74417	0.90474	0.70344	0.66606	0.89644
ligT	0.97586	0.92083	0.91263	1.1045	1.00046	0.94386	0.99737	0.94901	0.877	0.88116	0.90453	0.85745	0.87786	0.99028	0.95703	1.0312	0.94091	1.00767	0.99313	0.84536	0.84237	0.9379	1.01121	1.01904	0.89672	0.72098	0.92724	0.9805	0.85174	0.98028	0.95913	0.83211	1.00268	0.92681	0.94259	1.0422	0.99344	0.95097	0.99434	0.91812	0.84349	0.92552	0.99831	0.98171	0.94056	0.9149	0.94527	0.86874	1.04269
hrpB	0.92735	0.81679	0.88042	0.817	0.96061	0.83679	0.88354	0.98218	0.76776	0.78185	0.97586	0.93177	0.78556	0.96437	0.91548	0.91994	0.75517	0.61714	0.9204	0.88277	0.7493	0.92965	0.69895	1.06722	0.97927	1.42896	0.77111	0.82527	0.89467	0.82898	0.97541	0.69973	0.81632	1.01385	1.08433	0.97975	1.03991	0.98791	0.96981	0.98015	0.94926	0.87988	0.73161	0.86595	1.01377	0.84734	0.86706	0.32198	0.81399
mrcB	1.14809	1.22173	1.18421	1.40921	0.99969	1.51604	1.03717	1.25253	1.16694	1.14474	1.18382	0.86617	1.18752	1.36455	1.14565	1.20383	1.2322	1.2666	1.01891	1.26874	1.08949	1.11511	1.12324	0.99398	1.1416	1.01363	1.18463	1.32873	1.02698	1.19455	1.03806	1.4678	1.13762	1.21817	0.96257	1.02251	1.01962	0.97291	1.04199	1.12946	1.02553	1.16243	1.38402	1.08386	1.47387	1.21708	1.09596	1.11504	1.14813
fhuA	1.11332	0.93811	0.91217	0.84268	1.01541	1.02392	0.94539	1.01842	0.91434	0.9151	1.04912	1.05367	0.9584	1.03737	0.98967	0.93867	1.02495	0.82551	0.99691	0.99225	0.87801	1.15337	0.8485	1.25928	1.00751	1.43039	0.96531	0.90074	0.9429	0.90394	1.01825	0.79691	0.80803	1.05287	1.01441	1.00447	1.02605	1.11217	1.129	1.13445	0.99956	0.90782	1.01912	1.03817	1.00267	0.94578	0.9148	1.00129	0.92735
fhuC	0.91341	0.91563	0.83534	0.93459	0.95536	1.1361	0.92097	0.91722	0.88853	0.89163	1.04214	0.76963	0.91826	0.97854	1.0425	0.9751	0.92438	0.97065	0.99938	1.0114	0.97846	1.10807	0.88792	0.91818	1.12645	0.68545	0.94415	0.95201	0.93212	1.01659	0.96883	0.88446	0.95112	0.9181	1.05107	1.08991	1.0619	1.09355	0.99852	0.96873	0.89025	0.85769	0.90017	0.96424	1.08161	0.94739	1.06174	0.68262	0.85975
fhuD	0.83963	0.95009	0.90201	1.1541	0.90772	1.18708	0.87485	0.86369	0.96179	0.95823	1.0186	0.78933	0.98895	1.02607	0.99588	0.99823	0.96227	1.01556	1.03028	0.84198	0.9942	1.18338	0.91021	1.08047	1.03839	0.63864	0.76347	0.93326	0.96025	1.03764	1.00651	0.95242	0.99068	0.9659	1.04655	1.1053	1.12048	0.94702	0.87739	0.86799	0.74779	0.87597	0.81999	0.87103	0.75062	0.96556	0.94558	0.65403	0.98928
fhuB	0.87311	0.8865	0.88839	0.94046	0.93997	1.01201	0.99823	0.88975	0.8824	0.88606	1.01173	0.85161	0.97451	1.0077	0.93525	1.0386	0.83468	0.98672	0.98084	0.93045	1.02399	0.97889	0.82852	0.8495	0.99421	0.91378	0.86034	0.96021	0.89578	0.98841	0.93309	1.05764	0.88725	0.93151	1.10917	1.06283	1.09077	1.02019	0.99692	0.93748	0.88984	0.84749	1.00099	0.97398	0.954	0.96507	1.24195	1.0784	0.95115
eriC	1.01291	1.13035	1.46457	1.15966	1.07976	1.25832	1.06781	1.1112	1.04423	1.03318	1.16286	0.98238	1.26965	1.02143	1.02658	1.12113	1.18199	1.19991	1.14226	1.11851	1.30143	1.19114	1.00427	0.83429	1.1247	1.34148	1.27057	1.08325	1.05315	1.07622	1.06646	1.57736	1.00522	1.06684	1.07747	1.0624	1.12182	1.13661	1.20049	1.18798	1.08711	1.07001	1.14459	1.0445	1.11075	1.0343	1.18391	1.04262	1.07932
yadS	1.2228	1.0192	1.07595	1.15542	1.06104	1.22343	1.04394	1.127	1.06298	1.05023	1.13476	0.94863	1.15611	1.25105	0.98914	1.27115	1.18318	1.21721	1.10103	1.03043	1.12149	1.13098	1.05507	1.14783	0.90343	1.29799	1.15836	1.10707	1.0932	1.15809	0.99518	1.16706	1.12041	1.01581	0.99447	1.06506	0.96555	1.08757	1.09175	1.06947	0.97561	1.09446	1.29659	1.10874	1.49724	0.97143	1.28925	0.73023	1.11516
btuF	1.37523	1.15242	1.56353	1.26236	1.31284	1.30563	1.25622	1.30133	1.16441	1.14243	1.10925	1.07562	1.20824	1.32717	1.256	1.15517	1.25416	1.27434	1.3465	1.45862	1.29536	1.35141	1.19374	1.27067	0.84114	1.10252	1.2617	1.19905	1.44307	1.39649	1.16869	1.57625	1.38857	1.28973	0.98801	1.14954	0.99989	1.07661	1.28116	1.22503	1.13093	1.33655	1.44591	1.19062	1.51421	1.20754	1.19253	0.95891	1.29111
mtn	1.33633	1.91067	1.04702	1.58692	1.5443	1.70968	1.44155	1.41626	1.3558	1.31642	1.63406	0.49162	1.36273	0.86361	0.24488	1.57385	1.69919	0.70022	1.58569	1.3141	1.55415	0.52407	2.09723	2.17694	0.93878	0.66513	1.55484	1.52245	0.95462	1.48888	1.2095	1.51589	1.13952	1.46414	1.01074	1.36249	0.97383	1.31968	0.82444	1.07703	0.90075	0.98144	1.13211	1.79408	2.39622	0.31944	1.02801	2.14145	1.39121
dgt	1.04122	1.10344	1.27484	1.31558	1.2907	1.18359	1.23387	1.25221	1.13545	1.11611	1.22628	0.98104	1.09969	0.97219	1.22953	1.18213	1.28888	1.41019	1.11222	1.19517	1.29568	1.47757	1.00859	1.05588	0.87864	1.36728	1.40961	0.92242	1.09314	1.04943	0.92769	1.445	1.28736	0.87006	0.94791	1.07385	0.9717	1.13085	1.09129	0.9966	0.9116	1.44804	1.45765	1.10802	1.3703	1.17961	1.05754	1.26709	1.17779
degP	1.02297	0.94252	0.93076	1.08622	0.74212	0.83659	0.84527	1.04633	1.00935	1.00147	1.1095	0.7367	0.9775	0.53909	1.06406	1.02673	1.08037	0.98625	0.77195	0.90423	0.71745	1.07585	0.83655	1.36024	1.1368	0.55592	0.81034	0.99417	0.84206	0.92265	0.98553	0.84031	1.08498	0.74381	0.8058	0.86019	1.069	0.8093	0.97377	0.96096	0.60528	0.91229	0.68317	0.80818	0.63737	1.01965	0.85745	0.9609	0.8577
cdaR	1.02054	0.7601	0.7942	0.81934	1.0236	1.04246	0.85892	0.83987	0.91112	0.91218	1.04564	0.92018	0.82783	1.10713	0.92802	0.99501	0.88758	0.85187	1.01905	0.81172	0.89079	0.92878	0.89507	0.92382	0.89533	1.20439	0.83238	0.92771	0.93896	0.91637	1.00353	0.73307	0.9079	0.9387	1.00497	0.91798	0.99877	0.87844	1.01104	1.0968	0.95281	0.80443	0.73076	1.09681	0.90633	0.86758	0.91504	0.68881	0.86791
yaeH	1.08448	1.44066	1.46153	1.72137	1.15929	1.56599	1.09522	1.39357	1.32903	1.29209	1.39606	0.97638	1.44985	1.27095	1.43684	1.2686	1.5548	1.74868	1.4123	1.45525	1.37467	1.64219	1.7582	0.90324	1.08703	1.08397	1.56825	1.40215	1.18801	1.59495	1.09879	1.69259	1.66187	1.19203	1.05575	1.10704	1.00798	1.07337	1.22427	1.16674	1.05001	1.26573	1.75868	1.31964	2.1372	1.44845	1.31759	2.01956	1.25517
yaeI	1.01807	0.86524	0.87326	0.84776	0.94836	1.03849	0.92694	0.76153	0.82786	0.83648	1.03927	0.87553	0.86024	0.83367	0.89946	0.8104	0.94475	1.00757	1.00503	0.75567	0.97668	1.00767	0.82746	0.88259	1.09663	0.6974	0.79227	0.89148	0.93745	0.91443	1.07877	0.9358	1.01951	0.86916	1.15004	0.91229	1.0974	0.95823	0.87232	0.96145	0.79917	0.81043	0.64876	0.96203	0.82931	0.91407	0.95533	0.81018	0.9837
glnD	1.12548	1.00239	0.89729	0.8674	1.0695	0.83338	1.03986	0.77304	0.95464	0.95174	0.9823	0.9682	0.92376	0.90045	0.96315	0.94034	0.8774	1.00868	0.98235	1.15844	0.94378	0.70442	1.07111	0.97053	0.96579	0.72118	1.0081	0.87376	0.96109	0.72103	1.10569	0.96701	0.72622	1.08776	0.99142	0.99229	1.0642	1.00465	1.02947	1.06629	0.80378	1.0338	0.83401	1.02424	0.73074	0.92544	0.76003	1.14446	0.90637
hlpA	1.12385	0.90186	0.78593	0.93004	1.00472	0.97829	0.95274	1.06784	0.99831	0.99144	1.04259	0.96924	0.96585	0.94493	0.69363	0.94092	0.9399	0.8501	0.94668	0.97985	0.8562	1.1229	0.76825	1.15571	1.01366	0.88187	0.97935	0.86226	0.84436	0.97533	0.99375	0.95388	0.96556	1.19444	1.04417	0.91006	0.98591	0.94668	1.02951	1.00858	0.78961	0.79695	0.56578	0.85755	0.76892	0.9139	0.80243	1.46212	0.90836
rnhB	1.21523	0.97532	0.96876	1.12334	1.13557	1.02709	1.05368	0.97598	0.9963	0.98961	1.04562	0.87131	1.07522	0.91072	1.26095	1.03531	1.10287	1.06101	0.96263	1.1362	0.90172	1.37217	0.95627	1.2964	1.00771	1.26539	1.1046	0.85156	1.01954	0.84683	0.90843	0.89314	1.03959	0.92618	0.99285	1.08786	1.06832	1.16114	1.07555	1.04104	0.94928	0.92105	0.86995	1.03545	0.68238	1.05199	0.88008	0.99388	0.99561
ldcC	1.00753	0.96963	0.9318	0.81815	0.94585	1.12783	1.06583	0.98046	0.88439	0.88787	0.99551	0.8938	0.95364	0.93905	1.08593	0.94601	0.84411	0.92313	0.93168	1.03168	0.86898	0.92784	1.07913	1.00236	1.09362	1.17369	0.99321	0.96077	0.88479	0.99014	0.9398	0.8418	0.93539	0.96353	1.02615	0.97686	1.06471	1.04011	0.93578	0.92618	0.79606	0.79548	0.85241	0.98056	1.09324	0.99632	0.89808	1.02607	0.85751
yaeR	0.96875	0.92984	0.98769	0.97011	0.85365	1.02691	0.92505	0.88416	0.906	0.90752	1.15617	0.97293	0.9493	0.96546	0.9466	0.87024	1.03885	0.93941	1.01225	0.68784	0.96765	1.00399	0.9942	1.10331	1.15683	0.88837	0.78486	0.87672	0.84719	0.91228	0.94399	0.82599	1.01192	0.95141	0.96147	0.96908	0.96537	0.97526	1.0157	1.0231	0.80939	0.74514	0.96626	0.92385	1.03322	0.9728	0.93785	0.85556	0.9552
rof	1.01021	0.85432	0.62023	0.7035	1.0131	0.80947	0.92512	0.90918	0.92662	0.92626	0.81245	1.24006	0.86307	0.92005	0.87962	0.92251	0.83307	0.82791	0.94714	1.03516	0.79429	0.9822	0.71539	1.22499	1.07434	1.01237	0.86695	0.79615	0.85905	0.82257	0.98914	0.80656	0.66457	0.9625	1.02678	1.04629	1.06021	1.03556	1.04905	1.1187	0.87022	0.85357	0.99648	0.91184	0.65275	0.90146	0.70398	0.83056	0.89481
yaeP	0.97804	0.94478	0.78012	0.93795	1.00516	1.1256	1.00234	1.07763	1.00003	0.993	1.0629	1.16246	1.04432	1.02818	1.0203	0.99088	1.01205	0.99733	1.01214	0.99668	0.92904	0.90303	0.90625	0.96277	1.13385	0.98449	1.16406	0.99914	0.85525	1.0076	0.99655	1.07791	1.00682	0.90737	0.99918	0.97439	1.06191	1.03727	1.04495	1.09451	0.96374	0.99527	1.14073	1.03563	1.02792	1.03846	0.91516	0.83287	0.8771
yaeQ	1.00887	0.90045	0.80332	0.92641	0.92602	0.90242	0.94359	1.02304	0.95458	0.95168	1.07009	1.21771	0.95248	1.02759	0.91501	1.01936	1.004	1.03648	0.91909	0.98884	0.83508	0.90846	0.89536	1.01105	1.07845	1.06389	1.07761	0.95854	1.01137	0.95857	0.99465	0.62179	0.8139	0.97049	1.08665	1.02969	1.08105	1.02327	1.13101	1.08216	0.96967	0.92487	1.10599	0.99803	0.78832	0.99549	0.99946	0.92141	0.8172
yaeJ	1.02257	0.77571	0.94596	0.77371	0.9204	0.88839	0.94321	0.76916	0.82099	0.83024	0.8905	1.03327	0.76374	0.81118	0.77531	0.93711	0.82861	0.74403	0.87433	0.82698	0.88325	1.03428	0.73028	0.6974	0.78928	0.79147	0.79226	0.81513	0.97826	0.82912	1.01893	0.84543	0.73135	1.06521	1.05048	1.00055	1.08004	0.97682	0.92189	1.05249	0.7974	0.99878	0.99888	0.86732	0.79757	0.81028	0.79487	0.61165	0.92624
cutF	0.7662	0.94973	1.00227	0.92823	0.89475	1.07188	0.84203	1.00846	0.88131	0.88508	1.04788	0.90414	0.92456	0.93305	1.02814	0.96763	1.06745	0.96107	0.95296	0.66568	0.83144	1.04925	0.88382	1.07025	0.93082	1.16893	0.66535	0.97498	0.73478	0.93386	0.90213	0.8346	0.95603	0.94818	0.92972	0.7016	0.94843	0.7893	0.95057	0.85575	0.62588	0.63974	1.00527	0.90515	1.124	0.99271	0.96477	0.80639	0.72948
yaeF	0.95292	0.90401	0.81148	0.89797	0.96328	1.01455	0.99326	1.15684	0.92871	0.92816	1.07375	1.00144	0.93411	0.97334	0.85609	0.958	0.99445	0.84782	1	0.91033	0.99908	0.95203	0.80644	0.95627	1.06225	0.95031	0.86568	0.94148	0.84531	1.02227	1.07461	0.98262	0.96269	1.05567	1.05122	0.91943	1.03089	1.00715	1.02481	1.02652	0.77623	0.9233	1.12285	0.9312	1.24434	0.86691	1.00756	0.96069	0.9508
yaeB	0.86405	0.82767	0.60151	0.68253	0.85639	0.95227	0.89487	0.85846	0.78746	0.79976	1.04337	0.90097	0.82565	0.93565	0.73063	1.05859	0.93047	0.90361	0.9395	0.65248	0.88019	0.92961	0.77588	0.92576	0.79182	0.80624	0.75547	0.86435	0.95271	0.9494	0.9161	0.87251	0.89533	0.9178	0.97829	0.92151	1.01864	0.91247	0.87629	0.98362	0.83835	1.16956	0.85365	0.84249	0.72727	0.84017	0.96961	0.81631	0.78465
rcsF	0.84629	0.85742	0.84725	0.78144	0.94379	0.98816	0.95708	0.65233	0.80593	0.81655	0.98654	0.95511	0.84801	0.83971	0.83899	0.80077	0.85585	0.82974	0.86632	0.93482	0.84909	1.05359	0.78888	1.29844	0.8681	0.79526	0.84487	0.86904	0.91955	0.8573	0.95513	0.88725	0.77394	0.94241	0.98324	1.00155	1.02897	1.02988	0.87403	0.87962	0.69798	0.90306	1.01483	0.79398	0.99042	0.81819	0.87644	0.67022	0.96456
metQ	0.89325	0.97169	1.00155	1.23231	0.92135	1.29792	0.87306	1.0203	0.98549	0.97978	0.98739	0.97339	0.92837	0.95939	0.93325	0.95473	0.94873	0.9629	1.00178	0.95964	0.91594	0.96678	0.99358	0.74255	0.97035	0.88296	1.04964	1.04004	0.97279	1.23509	1.02856	0.99905	0.99043	0.8799	0.98255	0.91909	0.97275	0.97034	1.03697	1.02109	0.7267	0.91004	1.12603	0.95579	1.13106	1.09296	0.89941	1.20978	0.92272
metI	0.90436	0.8745	0.99358	0.94334	0.81665	1.07841	0.8448	0.86643	0.91628	0.91687	1.0555	1.00817	1.00026	1.02683	0.92792	1.04915	1.0065	0.84005	1.03334	1.02389	1.13113	0.86518	0.79575	1.02748	0.83967	0.61655	0.71186	1.10714	1.19399	1.00957	1.02453	1.17249	0.98185	1.08706	1.01803	1.148	0.93324	1.17507	1.04818	0.98882	0.92124	0.92537	1.00926	0.98126	1.23112	0.92354	1.07844	0.94048	1.02103
metN	0.84883	1.03737	1.03337	0.99581	0.92537	1.33428	0.93721	1.00044	0.92594	0.92565	1.0742	1.03087	1.195	1.02304	1.02696	1.15408	0.86791	1.14731	1.08777	0.82964	0.926	1.08422	1.03667	0.89938	0.94214	0.97294	0.80197	1.15606	1.05987	0.95445	0.83513	0.92648	0.90495	0.96302	0.91632	1.04991	0.96845	0.95279	0.96925	0.83713	0.85097	0.68776	0.94934	0.97087	1.08294	1.049	0.957	0.88624	1.00459
yaeD	1.00762	1.07964	0.69015	1.09165	0.83402	0.55467	1.05668	0.94523	1.13732	1.11781	0.98784	0.93475	0.92986	0.66445	0.91138	1.19522	0.9133	1.33272	0.83476	0.84297	0.92816	0.9626	1.25779	1.74268	1.25025	0.46901	1.13724	0.96278	0.47573	0.65348	1.01087	0.91293	0.85982	1.15619	1.02231	0.82901	1.04172	0.91384	1.07114	1.04703	0.91967	0.76439	1.01084	0.88718	0.62768	1.20563	0.74713	0.90673	1.0527
dkgB	0.71519	0.70091	0.66109	0.58191	0.88977	0.70762	0.81012	0.54962	0.68552	0.70708	0.87228	0.77123	0.66006	0.83098	0.65091	0.88658	0.68564	0.31979	0.73215	0.68653	0.84484	0.2424	0.52673	0.66588	1.0164	0.75852	0.64936	0.96877	0.79843	0.75179	1.08647	0.92284	0.76124	0.88088	0.9076	0.64552	0.9934	0.73854	0.82973	0.92185	0.78953	0.64869	0.80452	0.92828	0.72173	0.74094	0.75228	0.49512	1.03684
yafC	1.01376	0.91172	0.77759	0.82311	1.00827	1.05886	1.03848	0.80707	0.93206	0.93121	1.03575	1.06696	0.93934	0.9501	0.96561	0.95273	0.95402	0.85326	1.04404	1.05772	0.98732	0.95115	0.85195	1.06911	0.97391	0.75785	1.02076	0.97414	1.13841	0.91967	0.98505	1.05537	0.97543	0.98917	0.99716	1.01267	0.99541	0.99448	1.00428	1.04037	1.08212	0.83083	0.93902	1.11741	1.22454	0.91661	1.00001	1.02385	0.94149
yafD	0.89177	1.0463	1.05572	1.18896	0.91138	1.23488	0.92761	0.98864	0.88794	0.8911	1.32839	0.84837	0.9321	0.94812	1.03819	0.87033	1.16835	1.27759	0.90726	0.91048	1.05758	0.96532	0.94377	0.96621	1.01092	0.5944	1.008	1.24461	0.75045	1.00822	1.04734	1.0454	0.97588	1.03488	0.89099	0.74507	0.95411	0.86796	1.03622	1.28859	1.1126	0.54155	1.3355	1.07484	1.23391	1.09404	1.34738	1.04678	1.03953
yafE	0.90368	0.7783	0.80782	0.77481	0.86768	0.87542	1.0514	0.82818	0.87046	0.87521	0.94936	0.84902	0.82009	0.79968	0.75005	0.94186	0.85966	0.82378	0.90749	0.6696	0.92612	0.87196	0.7459	0.76112	0.98937	1.09302	0.84618	1.00219	0.79096	0.81111	0.96726	0.9218	0.81611	0.97491	1.04585	0.82488	1.02288	0.95834	0.92853	0.9842	0.92579	0.46	0.84782	0.9691	0.97456	0.8783	1.086	0.87324	0.92741
mltD	1.00736	0.84297	0.824	0.72388	0.87323	0.88463	0.8465	0.78725	0.93139	0.9306	1.0585	0.96667	0.78488	0.85802	0.8699	0.84333	0.90709	0.81092	0.9871	0.91249	0.84265	0.99965	0.71122	1.0984	0.79556	0.65954	0.79826	0.99327	0.98341	0.71992	0.98425	0.80566	0.79142	0.97757	0.94553	0.97869	0.96458	0.93204	0.97153	1.01698	0.99908	0.72188	1.04622	0.99926	0.92359	0.75382	1.03338	0.7984	0.88176
gloB	0.9881	0.97711	1.48216	1.32871	1.14131	1.24738	1.19907	1.28979	1.16747	1.14521	1.05752	1.12476	0.99278	0.95063	1.34735	0.97014	1.0607	1.31552	1.05397	1.3445	1.36633	1.01682	0.96914	0.86197	0.77036	1.04984	0.86114	1.12601	1.19266	1.02759	1.05401	1.7457	1.27678	1.33992	0.95769	1.11134	0.96961	1.13777	1.26773	1.03265	1.09036	1.1652	1.94733	1.17469	0.81754	1.2971	1.13238	1.46637	0.96855
yafS	1.07165	0.85531	0.90828	0.8584	0.97126	1.02878	0.9695	0.83051	0.89048	0.89341	1.0282	1.10617	0.89627	0.98049	0.87957	0.8989	0.81421	0.79061	0.92933	0.95776	1.03332	1.18155	0.8364	1.09217	1.03789	1.20879	0.94679	1.01834	1.13065	0.89124	1.09747	0.82216	0.84992	1.02836	1.01367	1.00779	1.03155	1.04344	1.11578	1.22222	1.17971	0.89535	1.11709	1.07526	0.96107	0.88794	0.96526	0.85209	0.86437
rnhA	0.99995	1.07085	0.83542	0.9474	0.91099	0.91946	1.08891	0.90852	1.10769	1.09087	1.24537	0.81707	1.0664	0.95353	1.02767	1.08767	1.09101	1.35414	0.83617	0.95731	1.07722	1.15519	1.28072	1.74069	1.22765	1.3088	1.1293	1.06898	0.82066	0.8941	1.12804	0.90708	1.00172	1.00168	1.03289	0.94526	1.0243	0.93956	0.95675	0.82904	0.79937	0.6837	1.25149	1.09636	0.97647	1.05752	1.21353	1.34163	1.10082
dnaQ	0.9405	1.49001	0.95011	1.61974	0.62808	1.48366	0.93716	1.31578	1.21866	1.19175	1.24653	0.97772	1.11586	1.09967	1.20547	1.13085	1.19941	1.46114	1.05604	0.99022	1.18772	1.17566	1.90287	0.87578	0.62231	1.05475	1.01721	1.35353	1.04918	1.56739	1.17674	0.98964	1.19576	1.16856	1.24898	0.80451	0.92097	0.67558	0.94302	0.73498	0.85213	0.7452	1.29621	0.90918	1.5302	1.44328	1.10716	1.2339	0.94503
yafT	1.02275	0.89802	0.91553	0.87121	0.97324	0.8448	1.00045	0.87432	0.88589	0.88923	1.01316	0.93859	0.93758	0.88796	0.88193	0.90616	0.84906	0.87567	0.98965	1.10906	0.88109	1.18033	1.00165	0.87391	1.01244	1.18462	0.92503	0.93072	0.84669	0.78628	1.05992	0.84214	0.90073	0.9805	0.92757	0.94955	0.99269	1.01146	1.03611	0.95073	0.89735	0.79161	1.3053	0.94927	0.61395	0.93588	0.80424	0.94848	0.98938
yafU	1.16687	0.8669	0.96584	0.8409	0.93239	0.93881	0.98156	0.80803	0.83968	0.84723	0.93524	0.90676	0.93843	0.93898	0.92287	0.94167	1.14428	0.8283	0.92312	0.94098	1.08324	1.18951	0.89125	0.9077	0.86117	1.14531	1.22424	1.00511	1.11754	0.88205	0.98723	1.01504	0.92983	0.93942	0.97603	1.00774	0.9966	0.95326	0.98345	0.7577	0.84971	0.85985	0.91833	1.12798	0.65204	0.94913	1.00701	0.75769	0.81628
yafV	1.05965	0.87555	1.00934	0.85393	1.07129	0.99886	0.95343	0.99806	0.96698	0.96295	1.0231	0.95591	1.03014	0.96544	1.00203	0.96137	1.03751	0.93186	1.07613	0.96645	1.02022	0.81304	0.87428	0.96712	1.05289	1.19098	1.14554	1.08247	0.89183	0.85691	1.03962	0.98159	1.00294	1.05724	1.07207	0.9992	1.0637	1.09062	0.97486	0.88367	0.92432	0.71278	1.03876	0.99674	0.86376	0.99635	1.02638	1.11274	0.91893
ivy	1.04433	0.94442	0.79969	0.9475	1.03779	0.9124	1.03622	0.98491	0.96079	0.95733	1.06815	0.96397	0.98683	0.92943	1.00869	0.906	1.10497	0.91037	1.02931	1.03341	0.88236	1.04125	0.95818	1.19179	0.98723	1.62937	0.98813	1.0247	0.98118	0.92657	0.98384	0.84045	0.8403	1.02826	1.05834	1.10553	1.02413	1.08856	0.89515	0.83065	0.88084	0.75644	0.98135	0.99335	0.83462	1.00829	1.05328	0.78945	0.93981
fadE	1.17234	1.1735	0.9437	0.8498	1.07262	0.90044	0.94676	0.81619	0.98326	0.97776	1.24865	0.95528	0.89773	0.97931	0.83185	0.89614	0.98482	0.88226	1.12319	1.08481	1.03301	1.03705	1.28853	1.04279	1.07375	0.97089	1.10247	0.97709	0.96507	0.75846	1.05301	0.7313	0.74175	1.00721	1.06229	1.0838	1.08274	1.12278	0.97963	0.95253	1.03658	0.68788	0.89776	1.00561	1.45525	0.88087	1.19788	0.63259	0.95504
lpcA	1.06394	1.2486	1.10238	0.79872	0.94775	1.43839	1.23199	1.28494	0.9389	0.93742	1.32478	0.92182	1.10855	0.8093	1.22237	0.86055	0.96227	1.42092	1.14174	1.32975	1.35706	1.42596	1.04463	1.71346	0.80031	0.21296	1.08049	0.85682	0.60597	0.65318	1.03348	0.97735	1.576	1.07932	0.9418	0.86276	0.98594	1.25787	1.01744	1.01471	0.99506	0.58495	1.34948	0.72302	0.38504	1.00633	0.9988	0.86189	1.1254
yafJ	0.9697	0.84058	0.83237	0.64295	0.98169	0.83567	0.85494	0.77362	0.82543	0.83427	0.8647	0.73148	0.68492	0.71135	0.70959	0.82838	0.64724	0.78626	0.88583	0.80161	0.80204	0.69461	0.80994	0.97844	1.04522	0.8003	0.89393	0.90094	0.76013	0.77399	0.91049	0.82966	0.69139	0.97086	1.04031	0.90572	1.06234	1.0776	0.79672	0.7628	0.81306	0.45518	0.71594	0.8621	0.75639	0.81171	0.89894	0.28965	0.90608
yafK	0.91089	0.86143	0.79801	0.86097	0.91672	0.93273	0.93592	0.91216	0.89686	0.89921	0.96054	0.74524	0.86411	0.79305	0.75677	0.95826	0.77468	0.72098	0.88616	0.88166	0.90308	0.93101	0.94734	0.98706	0.9846	1.3058	0.79045	1.01542	0.8772	0.87717	1.0448	0.89318	0.78964	0.89617	1.00984	0.9827	1.00992	1.06419	0.87916	0.89459	0.84482	0.70982	0.79659	0.90858	0.68943	0.83276	0.91622	0.65216	0.90286
yafQ	1.05138	0.94174	0.83043	0.72067	0.91357	0.76845	0.92196	0.80185	0.8395	0.96346	0.87045	0.60998	0.83422	0.71411	0.80593	0.90222	0.9474	0.76037	0.85659	0.73717	0.86799	0.73873	0.98374	0.98624	1.10021	0.76486	0.7374	0.92592	0.84112	0.73409	0.87306	0.79004	0.83897	0.89428	0.94307	0.84825	1.0285	0.95615	0.91423	0.91197	0.69237	0.78162	0.95891	0.87749	0.52703	0.82198	0.7128	0.76287	0.95931
dinJ	1.01155	1.57699	1.4578	1.54576	1.0678	1.81988	1.25819	1.32564	1.32365	1.40358	1.22607	1.1691	1.20077	1.37126	1.21846	1.36052	1.45345	1.45864	1.18109	1.46967	1.44792	1.36295	1.87236	1.48869	1.09922	0.59827	1.7191	1.64817	1.5701	1.55824	1.13124	1.88395	1.31741	1.05806	0.89837	1.18969	0.96758	1.04411	1.29899	1.37707	0.99673	1.76038	1.60642	1.2627	1.69108	1.43258	1.31129	1.52427	1.14556
yafL	1.07871	1.01184	1.0406	0.92756	1.03795	1.198	1.08168	0.91004	0.93289	1.04835	1.05213	1.11898	0.97752	1.04164	0.9465	0.92022	1.05537	0.9005	1.08562	1.03953	1.08701	1.13292	1.0337	1.16196	0.99637	1.14914	1.15447	1.01126	0.82563	0.97717	1.06291	1.10632	0.82221	1.00154	1.10949	0.87197	1.02363	0.86397	1.02617	0.95461	0.8803	0.92394	1.01669	1.00951	0.91279	0.98477	1.07849	0.7984	0.95913
yafM	1.00441	0.99095	0.87571	0.86979	1.00592	0.90966	1.01534	0.91332	0.90328	1.02143	1.08999	1.14795	0.90125	0.84519	0.77999	0.93681	0.80652	0.75182	0.88451	1.04129	0.9545	0.98907	1.07097	0.82663	1.02218	1.50737	1.00795	0.97373	0.92828	0.80897	0.95454	0.86895	0.87448	0.98304	1.08468	1.03012	0.98077	1.0777	1.09197	1.07527	1.04522	0.908	1.00484	0.97066	0.76885	0.91162	0.91819	0.97825	0.96124
fhiA	0.99683	0.98949	0.98922	0.71132	1.10936	0.69304	0.98316	0.88257	0.80127	0.9287	1.38071	1.05761	0.79456	0.77767	0.86378	0.85493	0.75088	0.88913	0.81335	0.97789	1.01969	0.88194	0.90833	0.89068	1.06241	1.39867	0.68224	0.95429	1.05201	0.79649	1.14428	1.02114	0.85551	1.07816	1.15981	0.9968	1.09219	1.04776	0.97604	0.97387	0.96288	1.08754	0.77318	0.89294	1.26145	0.73056	1.39146	0.36058	0.8414
dinB	0.84629	0.9833	0.79258	0.76528	0.81289	0.9352	0.90488	0.76957	0.77125	0.90141	0.88013	0.72202	0.83289	0.8637	0.78938	0.84466	0.82128	0.76725	0.8793	0.87038	0.85633	1.06895	0.97609	0.8157	0.85441	0.99017	0.81341	1.02737	0.8137	0.89869	0.95068	0.79763	0.75794	0.95074	0.95242	0.90805	1.02282	0.99337	0.90658	0.828	0.75679	0.78804	0.95626	0.87301	0.8683	0.80024	0.79829	0.68402	0.80339
yafN	1.00719	1.19166	1.01567	1.07596	0.98952	1.06723	1.00052	0.97549	0.9456	1.05991	1.11242	0.88817	1.19129	1.12019	0.94064	1.13272	1.16995	1.16041	1.02557	0.83717	0.99248	1.17219	1.25565	1.0585	0.98719	1.05726	1.15653	1.14552	0.99452	0.98416	0.94175	1.01747	0.9115	1.0695	1.07723	0.97051	1.0921	1.0415	0.99285	1.00551	1.00458	1.383	1.22421	1.08725	0.95164	1.02984	1.03056	1.08301	0.97498
yafO	0.98918	1.00699	0.83961	0.87892	1.02237	0.95687	0.97596	0.96916	0.97159	1.08354	0.87643	0.82291	0.9338	0.93572	0.85768	0.95523	0.8468	0.75092	0.96949	0.95792	0.96955	0.83508	0.94634	0.9374	1.02198	0.94768	0.90273	1.03075	0.93937	0.89516	0.95183	0.91303	0.63375	0.93407	1.00226	1.01388	1.00684	1.00857	1.10224	1.11533	0.94444	1.00994	0.91261	0.96481	0.70775	0.83197	0.83634	0.31039	0.9453
yafP	1.00473	0.98354	0.84672	0.82525	0.96721	0.8756	0.94218	0.93718	0.88326	1.00324	1.03912	1.06261	0.90576	0.93543	0.84769	0.89102	0.78431	0.75757	0.88526	0.99044	0.96115	0.85956	0.95699	1.05451	1.0177	1.94819	0.93401	1.00927	0.93385	0.80603	0.95634	0.88229	0.93462	0.94907	1.00895	0.97115	0.97281	1.08121	1.01434	1.11451	0.99584	0.86465	1.01527	0.88578	0.66609	0.86899	0.89012	0.79142	0.94516
prfH	1.08157	0.93554	0.94353	0.94426	0.95461	1.08238	0.9912	0.72533	0.87764	0.99813	0.95987	1.03798	0.85678	0.7545	0.83432	0.88297	0.93521	0.88326	0.90946	0.91625	0.76234	1.28723	0.9488	0.82938	0.9375	1.32682	0.92277	0.98313	1.04173	0.81252	1.09918	0.71369	0.83868	0.9997	1.08957	1.06092	1.08468	1.03504	1.06892	1.04411	1.01279	0.9094	1.05158	0.92788	0.77703	0.90514	0.90544	0.63607	0.93431
pepD	1.02914	0.91859	1.08698	0.92555	1.02031	0.85039	0.95553	1.08882	0.91404	0.91483	0.97827	1.02518	0.88961	0.9089	1.03465	0.91023	1.03938	1.14105	0.94644	0.94173	0.93653	1.1612	0.80142	1.18315	0.85699	0.55713	0.85891	0.94364	0.97324	0.76899	0.94513	0.80521	0.91179	1.02104	0.99334	1.031	0.97465	1.08205	1.00628	0.92338	0.94915	1.12245	1.10036	0.91293	0.73493	1.02799	0.96196	1.0508	0.89488
gpt	1.07731	0.86172	0.8644	0.85076	1.07304	0.86736	0.95997	0.75158	0.94766	0.94539	0.93839	1.00262	0.92524	0.94186	1.121	0.8626	0.94706	0.76681	0.98132	1.02968	0.92743	1.18804	0.87227	1.05073	0.89145	0.99355	0.89482	0.97473	0.98116	0.80367	0.98871	0.86186	0.86188	1.01512	0.99917	1.04125	1.10453	1.03101	1.0667	0.97088	0.99041	0.83167	1.13434	1.01514	0.62309	0.97717	0.92986	0.61945	0.91708
yafA	0.98899	0.92303	0.77024	0.86534	0.94284	0.99726	0.91148	0.83355	0.95444	0.95155	1.05606	0.85698	0.97466	0.84693	0.94169	0.85555	0.80882	0.87658	0.986	0.92782	0.8337	0.93855	0.80231	1.12846	1.13929	1.20775	0.82242	0.94515	0.82716	0.88219	0.99576	0.83168	0.74965	0.91271	1.03895	0.95487	0.99529	1.01521	1.06657	0.87173	0.89079	0.60964	0.99251	0.95379	0.78187	0.97846	0.98844	0.85574	0.92209
crl	1.09895	1.15673	0.96429	0.86863	0.93999	1.13129	1.17146	0.91208	0.94933	0.94691	1.03519	1.01707	1.10305	1.02312	1.20138	1.01506	0.88696	1.091	1.04637	1.10702	0.99187	1.23019	1.17108	1.25566	1.03724	1.31669	1.08457	1.25992	1.00729	1.07165	1.14955	0.76255	0.92778	0.98234	1.19273	1.10344	1.20637	0.96946	1.05395	0.98492	0.99145	0.80719	1.12587	0.99329	1.12509	1.0852	1.20886	1.09733	1.00941
phoE	0.83708	0.92468	0.93375	0.97718	0.90263	1.10437	0.951	0.96616	0.98101	0.97571	1.07252	0.78595	1.02456	0.90147	0.77816	0.96832	0.85498	0.75443	0.97211	0.89417	0.89896	0.92278	0.92533	0.97913	0.95854	0.88638	0.85762	1.17344	1.0419	1.06414	0.89267	0.86614	0.75634	0.8107	0.9804	1.08188	1.03783	1.01804	0.99171	0.75465	0.88386	0.81382	0.78325	0.89705	0.926	0.84942	1.03795	0.8923	0.8573
proB	1.12095	1.09176	0.87131	1.12214	1.02541	1.10461	1.04971	0.98549	1.0417	1.03088	1.21215	0.99739	1.02067	0.98009	0.94264	1.0225	1.02243	0.64367	0.97678	1.00312	0.99588	1.08618	1.33961	1.0147	0.96823	1.04922	0.82695	1.08767	1.00197	1.05186	0.98774	0.97496	0.99633	0.95974	1.05988	1.0538	1.08597	1.03817	0.90404	1.03231	0.97367	0.82633	1.05991	0.90007	0.88651	0.79803	1.1811	0.98687	1.03471
proA	0.95491	0.98639	0.76741	0.85333	0.99048	1.09838	0.9566	0.72524	0.81846	0.82793	0.98566	0.95662	0.94049	0.97351	0.86661	0.90617	0.79937	0.71032	0.88985	0.95148	0.85356	0.86303	1.05262	0.86078	1.02346	1.14382	0.99224	1.15644	0.84846	0.97043	1.06392	0.88147	0.90679	0.93059	1.05757	0.96535	1.05635	1.00467	0.94126	0.95103	0.96108	0.64303	0.96748	0.95268	0.97756	0.91183	0.92538	1.0645	0.89346
ykfI	0.92434	0.85233	0.93365	0.84448	0.98774	0.84952	0.92752	0.82941	0.90344	0.90519	1.07729	1.01837	0.82522	0.97855	0.83674	0.89567	0.83401	0.92408	0.94051	0.85562	0.94338	0.97186	0.81538	0.93615	1.01623	1.19159	0.99565	0.96188	1.03184	0.84044	1.01298	0.60409	0.70633	1.01586	1.08425	1.0321	1.0527	1.06708	1.06473	0.88085	1.02343	0.81202	1.02759	0.96152	0.82586	0.94779	1.16864	0.68949	0.91323
yafW	0.88083	0.98809	0.84723	0.97174	0.96662	0.97004	0.93212	0.91749	0.84806	0.85485	1.13082	1.074	0.86653	0.82582	0.93801	0.80554	0.90906	0.96754	1.00798	0.83574	0.90867	1.17518	0.86949	1.02806	1.0194	1.04924	0.87682	0.97005	1.09385	0.78205	1.02032	0.74383	0.79034	0.92518	0.96682	1.07691	1.02167	1.01239	1.03423	0.93813	0.92434	0.64455	0.96661	0.85363	0.66202	0.89105	1.09475	0.49811	0.87927
ykfH	0.99184	0.89453	0.82414	0.92841	1.01619	0.99805	0.99601	0.80834	0.83124	0.83956	0.979	0.91811	0.94741	1.01622	0.84197	0.97864	0.93008	0.99721	0.95892	0.86751	0.96252	1.05317	0.84654	0.61151	0.94822	0.80265	0.88837	1.0458	1.13934	0.99077	1.02354	0.96041	0.9529	1.02781	1.02319	0.96624	1.02785	0.99944	0.96716	0.94369	0.87974	0.59417	0.94924	0.97346	0.86305	0.87508	0.99544	0.9202	0.96192
ykfG	0.89457	0.93946	0.70398	0.69196	0.98931	0.9783	0.85429	0.75768	0.78078	0.79368	0.99353	0.63629	0.87607	0.87979	0.79587	0.95252	0.90525	0.7531	0.88939	0.89993	0.92047	0.74014	0.88124	1.01932	0.95456	0.36068	0.89313	0.92489	0.90259	0.76445	0.94378	0.78912	0.82157	0.86219	1.00737	0.9339	0.98383	1.01622	0.8852	0.7628	0.7986	0.46862	0.80621	0.89819	0.7787	0.81043	0.94903	0.41026	0.94838
yafX	0.95323	1.02077	0.87792	0.83907	0.97467	0.95839	0.93731	0.92842	0.91557	0.91622	1.03114	0.98251	0.94697	0.92521	0.86048	0.9768	0.86414	0.93059	1.01452	0.9239	0.95431	0.9261	0.96917	1.00274	1.05868	1.73702	1.00423	0.86667	0.93131	0.9436	1.02757	1.01669	0.85675	0.98063	1.02902	0.94068	1.04232	0.98208	1.05653	0.93983	0.90314	0.76812	0.95184	0.98208	0.66955	0.96011	0.74665	0.63963	0.83745
ykfF	1.10014	0.95082	0.90122	0.9006	1.02925	1.00629	0.99234	0.9409	0.94501	0.94298	1.06011	0.9626	1.02028	1.00342	0.93063	0.98558	0.97722	0.90951	1.05198	1.0027	0.94048	0.96436	0.98396	0.84424	0.98875	1.16832	1.02916	0.93747	0.90666	0.92117	1.03406	1.02183	0.85135	0.97038	1.06198	1.00887	1.00782	1.05892	1.07374	1.11863	1.00335	0.78024	1.11126	0.94242	0.75043	0.87865	0.95355	1.13303	0.93141
ykfB	0.99178	0.95967	0.78311	0.69265	0.95542	0.9653	0.88551	0.73966	0.77006	0.78394	1.02215	0.8107	0.84854	0.88039	0.79695	0.93015	0.74228	0.70912	0.90031	0.68594	0.73778	0.85703	0.96117	0.95856	1.10957	0.89514	0.705	1.01487	0.82903	0.85781	0.98457	0.60105	0.7055	1.00214	1.0693	0.97055	1.05715	1.04797	0.94918	0.77854	0.86265	0.43422	0.82598	0.93164	0.78552	0.84795	1.02243	0.80335	0.871
yafY	0.95533	0.94201	0.9608	0.84731	0.92836	0.90316	0.89501	0.74047	0.89557	0.89804	1.02535	0.82463	0.90056	0.97011	0.90998	0.92267	0.84782	0.84096	0.93715	0.78719	0.88953	0.96267	0.97588	1.01338	1.00373	1.3129	0.84522	1.00566	0.98961	0.92366	0.93735	0.73473	0.85228	0.9836	0.99906	0.94041	0.96763	0.95303	1.00317	0.94637	0.84026	0.77776	0.9216	0.90716	0.74059	0.88876	1.01096	0.87587	0.87207
yafZ	0.87801	0.92473	0.83721	0.65989	0.90634	0.88555	0.80279	0.82063	0.76605	0.7803	1.01625	0.76082	0.82219	0.86334	0.77052	0.902	0.80191	0.67519	0.85434	0.67909	0.83897	0.73056	0.94624	0.93316	1.02289	0.83287	0.75484	0.88806	0.84228	0.76623	0.85806	0.57363	0.66945	0.91929	0.98267	0.93616	0.99153	1.07424	0.86768	0.69162	0.84656	0.53996	0.82407	0.83443	0.66572	0.8052	0.95485	0.89483	0.87159
ykfA	1.08929	1.18069	1.00684	0.897	1.07899	0.85942	0.97067	0.98648	1.08984	1.07465	1.24253	1.03622	1.03793	1.00508	0.96852	0.98208	0.94953	1.1725	1.10829	1.07566	1.06068	1.09753	1.28896	1.07777	1.01111	1.45083	0.96741	1.17128	1.05776	1.0521	0.98704	0.87986	0.8925	1.04853	1.07441	1.08007	1.05129	1.10402	1.08921	1.05361	0.97485	1.00284	1.13779	0.97849	0.78368	0.96538	1.27902	1.14344	0.78514
perR	0.89574	1.3165	0.84038	1.24117	0.92173	1.28858	0.99525	0.92098	0.97172	0.96727	1.13045	0.97422	1.09296	1.20476	0.87197	1.19046	0.89582	1.16033	1.04102	0.936	0.95743	1.03344	1.71804	0.94541	0.99605	1.1418	0.92702	1.19084	0.94485	1.0684	0.95904	1.10313	1.00653	0.8298	1.01423	0.9969	0.95646	1.0081	1.02515	0.96524	0.93518	0.6797	1.16698	0.91195	1.20999	0.88747	1.12067	1.3194	0.93068
ykfC	1.21643	1.31647	1.18046	1.46294	1.37181	1.14243	1.12062	1.10135	1.12552	1.10707	1.52125	1.51989	1.30226	1.26115	1.31348	0.96247	1.30731	1.25664	1.22357	1.50186	1.18755	1.58206	1.57555	1.27644	0.84256	1.31142	1.28057	1.18718	1.3249	1.13848	1.02809	1.23145	1.25365	1.08931	0.99741	1.17729	0.92135	1.15647	1.32885	1.45171	1.35578	1.90272	2.06758	1.15283	1.408	1.28477	1.52026	1.40198	1.15171
mmuP	0.86574	1.10646	0.83554	1.04219	1.00483	1.25061	1.0342	1.05441	0.94179	0.94006	1.12943	0.85702	1.12907	0.94901	0.90444	1.05674	0.87021	1.19436	0.88944	0.87946	0.87724	1.10325	1.16938	0.94872	1.10807	0.90917	0.89696	1.18756	0.91098	1.2025	1.05796	0.87068	1.00063	0.9999	1.07898	0.96618	1.06924	0.95465	1.01536	0.94193	0.86652	0.7654	1.06827	0.98297	1.06199	0.95981	1.05903	0.99237	0.91158
mmuM	1.06128	1.33434	1.04393	1.57142	1.22741	1.35763	1.13413	1.05159	1.12023	1.10227	1.08213	1.11907	1.29448	1.27393	1.38046	1.21194	1.36437	1.08588	1.24345	1.36125	1.14702	1.58786	1.73862	1.08136	0.95522	1.28882	1.05712	1.16874	1.20329	1.2796	1.07073	1.27848	1.43875	0.92185	0.94773	1.0519	0.98861	1.10689	1.03278	1.16708	1.06256	1.10689	1.2445	1.13922	1.32825	1.37573	1.25218	1.29291	1.12814
afuC	1.19711	0.85132	1.05688	1.15488	1.08375	0.93002	1.09947	0.94685	1.09684	1.08101	0.88472	1.36054	0.87118	1.04855	1.07139	1.02756	1.12671	0.94717	1.11256	1.1303	0.97145	1.27665	0.89093	0.98538	0.87261	0.95643	0.96553	0.86345	1.3133	0.73994	1.08499	1.20094	1.23566	1.00097	1.10022	1.13698	1.13718	1.11711	1.11115	1.24544	1.19875	1.25555	0.94673	1.0313	0.65571	0.92566	1.02397	1.1253	1.1604
afuB	0.91008	0.7566	0.8948	0.77531	0.88735	1.06585	0.84055	0.96407	0.92214	0.92219	0.95109	0.89502	0.87069	0.86061	0.95442	0.93949	0.97358	0.90021	1.05517	0.78542	0.80989	1.10478	0.69528	1.12531	0.96059	1.0369	0.83697	0.78014	0.94038	0.97441	0.96822	1.03447	0.98034	0.93989	0.99861	0.91979	0.98785	0.9988	0.87135	0.85926	0.85455	0.66891	0.58951	0.86911	0.70491	0.96851	1.13696	0.85957	0.98687
yagB	1.06534	0.90584	0.99897	0.9839	1.06552	1.02646	0.9315	0.93135	0.93641	0.93516	0.98131	1.02069	0.97352	0.98792	1.06145	0.99029	1.02252	0.89421	1.05074	0.94834	1.14192	1.27933	0.89116	0.91934	0.8557	1.16543	0.92352	0.96384	1.07767	0.95428	1.04403	1.14148	1.10055	0.97933	1.02258	1.08802	0.95803	1.26266	0.91848	1.04036	0.98234	1.10451	0.89046	0.96165	0.97741	1.03124	1.05293	0.78774	1.05653
yagA	1.23471	1.05225	1.1586	1.36662	1.18714	1.20834	1.04929	1.11819	1.07298	1.05932	0.99753	1.05557	1.27697	1.26036	1.29199	1.12265	1.38796	1.13563	1.26566	1.27762	1.18737	1.52703	1.13208	1.07733	0.85322	1.50844	1.25233	0.90385	1.10727	0.99438	1.00727	0.98096	1.1908	0.99218	0.91841	1.06552	0.95358	1.06319	0.98637	1.09526	1.04031	1.26567	1.02524	1.16427	1.18498	1.14159	1.14716	1.1733	1.08116
yagE	1.0998	1.14648	1.06562	1.07903	1.12481	1.03274	1.06647	1.03197	1.15597	1.13476	0.81836	1.04198	1.21983	1.19495	1.48398	0.94819	1.17328	1.06046	1.12868	1.29328	0.98831	1.55237	1.10921	1.09226	0.90063	0.99845	1.06189	0.85935	1.24997	0.8434	1.02606	0.94827	0.94278	1.1027	0.96564	1.08368	0.97414	1.05031	1.05816	1.13942	0.94161	0.7445	1.08938	1.02587	1.1099	1.30668	1.06561	1.17084	1.09966
yagF	1.21371	1.17392	1.10991	1.22529	1.18054	1.01409	1.1459	1.18917	1.1558	1.1346	0.95616	1.12889	1.22559	1.15519	1.51264	1.0314	1.39153	1.21882	1.17568	1.2259	1.00433	1.62137	1.25681	0.89848	1.00476	0.56295	1.22893	0.95188	1.19949	0.93901	0.98068	0.95009	0.9629	1.08356	0.98508	1.09403	0.99583	1.06315	1.07719	1.11391	1.09409	1.11541	1.23847	1.03798	1.27524	1.42347	1.08856	1.14056	1.04327
yagH	1.12293	1.16635	0.91815	1.36475	1.08028	1.40363	1.09225	0.98117	1.16906	1.14666	0.98291	0.98338	1.0133	1.25402	1.3976	1.19448	1.19361	1.01792	1.14387	1.12753	1.00236	1.3423	1.09393	1.1549	0.95344	1.21061	1.04862	1.1056	1.31106	1.22686	1.22429	1.07548	1.1338	1.03999	1.05827	1.12703	0.99812	1.11497	1.10838	1.21346	1.09076	1.21567	1.13189	1.06318	1.03041	1.23199	1.13017	1.11192	1.09856
yagI	1.06169	1.21101	1.09772	1.38174	1.15683	1.0845	1.03441	1.12096	1.10578	1.08913	1.06513	1.21756	1.30686	1.15871	1.21637	1.04392	1.36894	1.44727	1.12578	1.13794	1.11475	1.10775	1.29994	1.09436	0.86044	1.19013	1.19774	0.9293	1.18901	1.03903	1.04053	1.04701	1.1793	0.92419	0.94253	1.03894	0.94402	1.08801	0.97138	1.19297	1.11255	1.04179	1.31667	1.09222	1.44064	1.31814	1.24188	1.29713	1.12668
argF	1.03884	1.34945	1.03658	1.42815	1.09612	1.25691	1.04656	1.07469	1.17771	1.15452	1.08616	1.13489	1.30412	1.1296	1.32289	1.1653	1.38262	1.08125	1.21141	1.11826	1.06491	1.5103	1.627	1.22381	1.00362	0.8212	0.97002	0.99546	1.11713	1.10676	0.97084	1.04697	1.38335	0.94533	0.96512	1.07191	0.9534	1.08353	0.98311	1.14632	0.97939	1.30136	1.16417	1.03089	1.1375	1.31198	1.19347	1.00899	1.01025
yagJ	1.01055	0.94106	1.15075	1.09006	1.09032	1.10834	0.96034	0.92285	0.95816	0.95494	0.98586	1.07057	1.06695	1.07428	1.11268	1.03999	1.04366	0.97075	1.12409	0.99917	1.04127	1.15677	0.89711	0.98839	0.8673	1.17796	1.03084	1.0848	1.12016	0.97669	1.05131	1.17096	0.95086	0.92672	1.05495	1.10214	0.96241	1.28384	0.89445	0.93017	0.98884	1.11567	1.09775	0.95485	0.97959	1.09046	1.08542	1.02046	0.99777
yagK	1.0493	1.0415	1.1847	1.14889	1.00632	0.97163	0.94974	0.96581	0.94872	0.94636	0.91755	1.02252	1.05441	0.9727	1.15181	0.95813	1.13502	0.96543	1.01116	1.00019	1.03178	1.30311	1.00783	0.83798	0.69227	0.90997	0.95292	1.01373	1.16477	0.93017	0.96818	1.17757	1.05757	1.04084	1.01885	1.10918	0.88782	1.19155	0.94143	1.05733	0.91633	1.10002	1.23037	0.89881	0.9712	1.08775	0.95659	1.12278	1.04326
yagL	0.94264	0.98165	1.12565	0.95851	0.97209	1.2996	0.89489	0.96946	1.0459	1.0347	0.95738	0.77695	1.0765	1.15504	1.03165	1.01128	1.11332	1.24958	1.16773	0.79633	1.0738	1.09893	0.99709	0.77222	1.02507	1.05621	0.88887	1.21187	1.13611	1.24171	0.96405	1.19815	1.03862	1.03912	1.05447	1.00233	1.00639	0.93756	0.86119	0.89046	0.85858	1.01903	0.80053	0.98245	1.18815	1.04365	1.06918	1.28086	1.15576
yagM	1.2626	0.84778	1.00275	0.76321	1.06348	0.73728	1.03561	0.71763	0.8873	0.89052	1.03176	0.93658	0.86171	0.85504	0.81921	0.85318	0.89347	0.80057	0.88536	0.97011	0.98391	1.14699	0.82314	1.05403	0.95576	0.91479	0.70626	0.96764	0.78217	0.73721	1.10318	0.97467	0.77311	1.07977	1.06868	0.94223	1.03528	0.99953	0.97993	1.0165	0.97269	0.5634	0.98767	1.00998	0.67503	0.81361	1.13407	0.53311	0.98393
yagN	1.5305	1.23481	1.00466	1.65468	1.18952	0.96778	1.07792	1.23172	1.15387	1.13285	0.9601	0.92019	1.42721	0.41415	1.25754	1.07605	1.45313	1.29528	1.17632	1.28657	0.96342	1.40164	1.29969	0.8109	0.90906	0.56085	1.00612	0.93158	0.95226	0.59278	1.00241	0.95187	1.27647	1.00109	0.96962	0.95194	0.95765	0.98171	0.99516	1.1244	0.95753	1.54523	1.48814	0.89002	0.32995	1.30395	0.98468	1.56566	1.10548
intF	1.05844	0.93906	1.04613	0.97473	1.09345	1.16798	0.95086	0.87812	0.9756	0.97079	0.87128	1.05156	1.02848	1.00766	1.0377	1.03738	1.10381	1.00669	1.10335	1.07967	1.0945	1.13553	0.92848	1.05382	0.87844	1.13946	0.9994	1.14766	1.11734	0.93822	0.99733	1.08788	1.05071	0.91135	0.93362	1.0447	0.86601	1.00531	1.01929	1.05012	0.96122	1.40136	1.21684	1.02537	1.04765	1.06181	1.00194	1.02409	1.07861
yagP	0.99825	0.82111	0.98432	0.80338	0.88449	0.88135	0.88315	0.87129	0.89975	0.90184	1.14598	0.94487	0.87069	0.88409	0.85272	0.85412	0.93223	1.18321	0.98874	0.75489	0.84926	1.17757	0.71589	1.17603	0.96443	0.90685	0.79205	0.94448	1.04574	0.72913	1.04	0.6557	0.83059	0.94971	1.07287	0.98244	1.0805	1.02755	0.85255	0.92908	0.91375	0.6644	0.87565	0.90175	0.72703	0.83047	1.1888	0.78336	0.89235
yagQ	1.11255	0.90739	1.03497	0.97867	1.02907	0.78562	0.95715	0.8776	0.93915	0.93766	1.00663	0.95891	0.89051	0.8082	0.96898	0.85899	1.09678	0.94288	1.01071	1.14442	1.16708	1.20248	0.8791	0.84594	0.90526	0.80338	1.02006	0.96591	0.98972	0.77653	0.98662	0.91617	0.98721	1.26497	1.01504	1.03211	1.04091	1.0222	1.06379	1.10413	0.8984	1.05899	1.03243	1.0154	0.71222	0.96451	1.18232	0.90736	1.11374
yagR	1.02565	0.87354	0.92132	0.84207	0.9969	1.01687	1.04058	0.83907	0.88619	0.88951	0.7764	0.96602	0.93635	0.93487	0.93907	0.86945	0.93927	0.83612	0.94801	1.10734	1.08009	1.14646	0.7891	0.96288	0.92387	1.01063	0.97274	1.0068	1.07825	0.82505	0.9637	0.6165	0.80349	0.89347	1.00371	1.09161	0.9923	1.06286	0.96188	1.02904	0.92635	1.01551	0.91083	0.97884	0.76518	0.90541	0.9111	0.57907	1.00504
yagS	0.76397	0.90537	0.83456	0.92323	0.98941	1.25826	0.98546	0.9223	0.93121	0.93043	0.97065	0.94608	0.99238	1.04049	0.9013	0.96054	0.99025	1.03003	1.06158	0.8286	0.93982	1.13089	0.91381	0.97582	0.90884	1.04815	0.98759	1.14	1.05726	1.03785	1.00619	0.74017	0.99026	1.01641	1.00653	0.92905	1.01085	1.0405	0.84394	0.81199	0.96835	0.71044	0.82065	0.90461	0.91346	0.94888	0.94069	0.82414	0.90094
yagT	1.0611	1.07007	0.95077	1.17111	1.08632	0.94444	1.00756	0.93246	1.06048	1.04795	1.05764	1.09638	1.21103	1.14694	1.20045	0.96162	1.21257	0.80302	1.03566	1.08605	1.01065	0.84066	1.16956	1.26277	0.93346	1.15452	1.09667	0.86533	1.07913	0.8711	0.96983	0.99075	1.03111	0.988	0.99628	1.03481	0.97059	1.13815	1.0836	1.05499	1.1194	0.93529	1.06418	1.03739	1.37299	1.14504	0.98665	0.66885	1.13496
yagU	1.06948	1.0046	1.02537	1.18	1.10919	1.12009	0.9947	0.91904	1.10415	1.08765	1.10281	1.063	1.16256	1.14508	1.14475	1.04838	0.93124	0.86143	1.09041	1.06012	0.8463	1.0351	1.03913	0.98066	0.75903	1.07227	0.88321	1.09835	1.15568	1.17625	1.03031	1.01264	1.1373	0.98686	1.0121	1.07059	0.9264	1.17517	1.07449	1.07835	0.96831	1.0444	1.05548	1.14538	1.05209	1.00541	0.97528	1.20993	1.00897
ykgJ	1.26012	1.13642	1.07668	1.34337	1.15127	0.98368	1.01858	1.02645	1.06865	1.05538	1.01346	1.07152	1.20024	1.24234	1.35516	1.14425	1.26029	1.15314	1.07989	1.13325	1.13933	1.29219	1.12761	0.89949	0.87638	1.30018	1.13006	0.98815	1.06873	1.05238	0.92737	0.92888	1.07887	1.05039	0.90809	1.17368	0.95716	1.23362	1.15516	1.03936	1.09846	1.43686	1.16899	1.1418	1.14448	1.20804	1.01628	1.08976	1.16401
yagV	0.96049	1.01399	0.91078	1.06499	0.85754	1.25692	0.85206	0.97728	0.97888	0.97377	0.89143	0.74127	1.23908	1.14507	0.95277	1.2119	1.12511	1.09557	0.9739	0.71183	1.07727	0.90353	1.11557	0.8258	1.11078	0.74162	1.28043	1.05885	0.81679	1.10134	0.82019	1.02737	0.93075	0.9387	0.89758	0.89787	0.87713	0.94034	0.93135	0.71856	0.76115	0.55447	0.84953	1.04538	1.28295	1.01329	0.7985	1.03071	0.9794
yagW	1.12501	1.04297	0.94945	1.31214	1.05798	0.95598	0.98974	0.91462	1.01447	1.00613	1.12491	1.05554	1.05476	1.07322	1.12399	1.00993	1.07773	0.96218	1.13711	1.06058	0.99943	1.31339	1.13262	1.07185	0.90369	1.07282	0.95046	0.91678	1.15707	0.9506	1.06804	1.08209	1.04269	0.91699	0.96716	1.12492	0.96228	1.11166	0.98453	1.0659	0.97082	1.20698	1.14881	0.92322	1.36058	1.0875	1.18688	0.71081	1.11094
ecpD	1.01058	0.93276	0.99747	1.15706	0.97662	0.98634	0.96789	1.09234	1.06779	1.0546	0.39215	1.19978	0.86819	0.97722	0.98152	1.02662	0.8701	0.87729	1.04078	0.9981	0.96655	1.05701	0.87804	1.00909	0.95705	1.01695	0.85949	0.96174	0.85688	0.96739	1.04392	0.93088	0.83285	0.91655	0.99415	1.09472	0.99486	1.10167	0.96992	0.69534	0.78705	0.70464	0.77365	0.94083	1.00111	0.84315	0.60405	1.0444	1.01837
yagY	0.84664	0.94152	0.98864	1.13157	0.84684	1.02431	0.85384	0.92094	0.93831	0.93689	1.1844	0.7637	1.01517	1.0196	0.89557	1.05574	0.99003	0.98784	1.04347	0.62773	0.95976	1.01542	0.93375	0.9193	0.9187	0.59468	0.96311	0.90135	0.91933	0.97064	0.82731	1.07103	0.8554	0.85123	0.86877	0.90973	0.85948	1.01026	0.79224	0.68187	0.72772	0.62826	0.71569	0.85726	0.90757	0.93414	1.20299	1.12137	1.11926
yagZ	1.14451	1.00911	0.9843	1.11162	1.12494	0.96593	1.0591	0.90964	0.99347	0.98704	1.06579	1.07661	0.94206	0.9985	1.15214	0.96161	1.17119	1.00152	1.09899	1.11345	1.1957	1.33022	1.02996	0.89606	0.82256	0.57037	1.09145	0.92385	1.20159	0.95158	1.02933	1.17221	1.15292	1.01526	0.9854	1.11364	0.96201	1.17085	1.05597	1.09213	1.02704	1.37391	1.1291	1.00824	0.97361	1.07536	1.0727	1.08387	1.0436
ykgK	1.29373	0.8432	1.00259	0.92305	1.0829	0.84744	1.05869	0.80412	1.01604	1.00755	1.03362	1.08006	1.0917	0.92232	0.87918	1.08357	0.96464	0.80108	0.91065	1.21136	1.10329	1.22306	0.79041	1.24666	0.90675	0.97909	0.95957	0.8664	0.86557	0.83324	1.0499	0.99827	0.9005	1.12746	1.13969	0.98289	1.06545	0.95232	1.17956	1.09245	1.00078	0.74649	0.83587	1.04638	0.67288	0.84621	1.01932	0.4866	0.9856
ykgL	0.99023	0.82904	1.01008	0.71558	0.90559	0.89207	0.83991	0.73838	0.80531	0.81598	0.76822	0.62844	1.06022	1.01072	0.78134	1.0109	1.04111	0.74687	0.80216	0.74118	0.9693	0.71025	0.72495	0.80143	0.94892	0.81234	0.76615	0.86873	0.71261	0.89329	0.98624	0.83904	0.83529	0.81615	0.99331	0.88424	0.95173	1.01129	0.81113	0.72696	0.74483	0.6123	0.54744	0.93175	0.73656	0.83376	0.81074	0.67464	0.84143
rpmE2	0.86887	0.90091	0.78756	0.90318	0.98461	1.1258	0.90484	0.95555	0.81699	0.97321	0.83235	0.83204	0.97643	0.91956	0.81795	0.90899	0.90499	0.82763	0.87534	0.78017	0.83964	0.79763	0.99457	0.97362	1.04698	1.0063	0.84265	0.98343	0.99535	1.18167	0.94834	0.81514	1.06331	0.92579	1.04918	0.94789	1.04655	0.95757	0.93133	0.87701	0.78826	0.68518	0.90268	0.97052	0.99554	0.92148	0.89946	0.76216	0.86216
eaeH	0.8893	0.80888	0.74472	0.64327	0.92868	0.82092	0.93772	0.63216	0.78287	0.94219	0.8558	0.88274	0.72199	0.89141	0.76646	0.86583	0.84676	0.65334	0.81337	0.78249	0.85624	0.78535	0.86143	1.02026	1.13172	1.20722	0.73261	0.74821	0.99697	0.75957	1.0522	0.75264	0.69476	0.87775	1.00585	0.86406	1.04255	0.85858	0.99528	0.88979	0.83409	0.79637	0.72641	0.95634	0.63799	0.79201	0.78031	0.58838	0.93032
ykgA	1.07449	0.7943	1.03546	0.80266	0.93865	0.87935	1.04612	0.86765	0.85682	1.00942	0.95766	1.10868	0.77707	0.86757	0.83482	0.7549	0.9257	0.73649	0.92967	1.03195	0.95873	0.9771	0.89352	1.2196	0.99071	1.23015	0.85571	0.81482	1.3556	0.87231	1.09326	0.81765	0.95462	0.97922	1.04889	1.0555	1.00795	1.13364	1.04523	1.08171	0.89225	0.67667	0.96422	0.89725	0.71829	0.90794	0.90303	0.79205	0.92873
ykgB	1.24523	1.11173	1.27521	1.47502	1.38143	1.13967	1.12966	1.09688	1.13666	1.26381	1.1336	1.27884	1.32755	1.26359	1.41188	1.24945	1.47215	1.23008	1.37276	1.34199	1.31821	1.44404	1.29553	0.99669	0.8724	1.18227	1.30004	1.05105	1.4854	1.17902	0.91894	1.45539	1.25928	1.09282	1.00282	1.14393	0.97915	1.33906	1.20096	1.21036	1.08534	1.64977	1.6246	1.20511	1.29709	1.30786	1.10254	1.16486	1.14314
ykgI	1.23782	0.86565	0.98375	0.87235	1.07416	0.93682	1.02546	0.8558	0.92928	1.07528	0.88661	1.02612	1.15964	1.12748	0.93147	1.01385	1.13412	0.74138	0.99125	1.08627	0.96678	1.04239	0.96526	1.18628	1.09086	1.28617	1.0526	0.90031	0.8335	0.91516	1.15446	0.76546	0.88569	1.05092	1.17087	0.79295	1.04737	0.77485	1.09585	1.00342	0.9809	0.58439	1.07344	1.07656	0.88046	0.95492	0.97878	0.98208	0.97446
ykgC	0.92989	0.87868	0.72103	0.9891	1.07726	1.14557	1.05652	0.82009	0.8034	0.96085	1.16979	0.88373	0.95054	0.92965	1.03669	1.02504	0.97561	1.04647	0.83761	0.91634	0.8659	1.06911	1.0125	0.98479	1.1559	0.84685	0.86687	0.94846	0.99493	1.04498	1.02581	0.77273	0.92281	0.92544	1.08574	0.91969	1.05988	0.8886	0.96933	0.98652	0.82711	0.79252	1.05589	0.97423	1.06434	0.98734	1.17307	0.79901	1.00289
ykgD	0.87279	0.78041	0.84193	0.74295	0.85415	1.15319	0.82412	0.70808	0.82041	0.97631	0.63035	0.73376	0.95648	0.96644	0.80044	1.03503	0.90618	0.76737	0.84858	0.68329	0.80712	0.83531	0.85837	0.92969	1.06521	0.85962	0.79385	1.00976	0.93668	0.96557	0.99122	0.71992	0.90613	0.9006	0.98365	0.87645	0.96387	0.93261	0.84796	0.80724	0.81902	0.52055	0.80926	0.91708	0.80437	0.84253	0.39706	0.809	0.81493
ykgE	1.07931	1.03868	0.98257	1.00814	1.18931	1.02301	1.10938	1.02406	1.03796	1.17408	1.21819	1.19947	1.05675	1.05158	1.32487	0.98118	1.12842	1.12266	1.16584	1.25677	0.99327	1.43877	1.24076	1.37037	0.87905	0.67322	1.04676	0.98463	1.34193	1.05944	0.99093	1.07217	1.14788	1.07255	0.9442	1.0843	0.95351	1.10076	1.23791	1.17396	1.02479	1.36481	1.36043	1.05455	1.32433	1.10165	0.9628	0.98292	0.95304
ykgF	1.17687	1.13313	1.35462	1.42928	1.17392	1.09093	1.06814	1.09239	1.20143	1.32269	1.17348	1.15757	1.23785	1.23057	1.30728	0.9933	1.40455	1.08434	1.2145	1.28551	1.34495	1.3331	1.33984	0.8986	0.83684	1.33322	1.07244	0.94096	1.33693	0.98147	1.01116	1.48872	1.20028	1.12441	0.92274	1.14601	0.97312	1.16421	1.18736	1.30014	1.03545	1.47426	1.46866	1.08185	1.17687	1.17877	1.26423	1.11181	1.10999
ykgG	0.91776	0.83877	0.84203	0.83725	0.91861	0.76225	0.89209	0.78093	0.86324	1.01525	1.23331	0.93563	0.80414	0.8709	0.8144	0.90116	0.71671	0.84785	0.92457	0.83742	0.86667	0.98174	0.86432	0.94277	0.99447	0.77242	0.83178	0.70807	0.97032	0.84379	0.90408	0.80768	0.71168	0.97053	1.01668	0.91028	0.9965	0.97268	0.97316	0.8972	0.89276	0.62737	0.85225	0.85787	0.71901	0.86825	1.15719	0.99641	0.91058
ykgH	1.19407	0.91391	1.21803	1.04481	0.84426	1.0228	0.91067	0.87905	0.96331	0.95962	0.9886	0.94313	1.02391	1.14294	1.02466	1.21887	1.45055	0.8173	0.96787	1.00773	1.08161	1.20925	0.93104	1.08971	0.54041	0.82761	0.83113	1.01111	0.9952	0.97544	0.93314	0.76558	1.19871	0.9233	0.9427	1.24282	0.93904	1.04081	0.82621	1.03137	0.96677	1.37559	1.02638	0.93887	1.04856	1.06267	0.97896	0.91458	1.00131
betA	0.98531	0.88022	0.9787	0.98234	1.29784	0.87136	1.08508	0.80065	0.95054	0.94801	1.17969	1.05288	0.88079	0.96239	1.25566	0.92122	1.18411	1.19729	1.27689	1.19307	1.08013	1.15106	0.90315	1.08403	0.93977	0.55117	1.05058	1.00942	0.99632	0.85062	0.86163	1.02107	1.14306	0.93906	0.99293	0.99541	1.02559	1.00021	0.92605	0.96106	0.91884	0.91792	1.15314	0.96312	0.81557	1.09234	1.29696	0.8223	1.14129
betB	1.10443	0.88767	0.9447	0.84349	1.19405	1.01179	1.10973	0.66688	0.97496	0.97021	1.29402	1.28756	0.89231	0.88914	1.19954	0.83153	1.10214	1.24302	1.26625	1.09079	1.11843	1.49509	1.03084	1.21246	1.23121	0.70883	1.08582	0.94369	1.36573	0.81958	0.92943	0.97916	1.12273	1.06005	0.99888	1.0939	1.07866	1.03713	1.04148	0.99004	0.98397	0.84904	1.05562	0.89845	0.98252	1.07245	1.20296	1.03381	1.08559
betI	0.94384	0.96131	0.41141	1.03855	0.95577	0.93626	1.09451	1.07544	1.04054	1.02983	0.52549	0.99379	0.98485	1.13511	1.08556	1.15352	1.007	0.87083	0.948	1.07813	0.88702	1.1585	0.84936	0.96827	0.7767	0.97673	0.86561	1.03649	1.03045	0.87633	0.92762	0.98293	0.95184	1.03792	0.94528	1.04316	1.04496	1.00679	1.02746	1.06299	1.05658	1.00002	1.08414	0.91541	0.97165	1.00922	0.10588	0.88905	0.8282
betT	0.90135	0.74613	0.79214	0.68093	0.99854	1.30324	0.95031	0.98855	1.00815	1.00038	0.94481	0.87428	0.99738	1.22474	1.01167	0.91572	0.8391	1.01062	1.16367	0.88665	0.8304	0.88008	0.78778	0.88074	1.17964	1.04883	0.8335	1.31375	0.76594	1.24332	0.95263	0.71359	0.95153	0.8914	1.05185	0.88094	0.9761	0.70994	0.93476	0.92314	0.78996	0.46549	0.45367	1.05683	0.94027	1.0406	0.87951	0.96538	0.97507
yahA	0.98391	0.88568	0.9876	0.85144	0.87859	0.96755	0.95855	0.85795	0.92025	0.92047	1.03131	1.02186	0.82269	0.90589	0.81232	0.85084	0.98418	0.87633	0.85347	0.87581	0.89082	1.07745	0.79177	1.16557	1.05496	1.38789	0.86672	0.95593	0.95352	0.87546	1.041	0.81574	0.78513	1.06051	1.10226	1.01624	1.08257	1.0108	0.93348	0.88015	0.95053	0.77508	0.84289	0.95049	0.86297	0.99243	0.99302	0.79086	0.86509
yahB	0.97393	0.80603	0.91686	0.77719	0.92653	0.90562	0.97096	0.83034	0.85992	0.86563	0.96061	1.07221	0.81613	0.91275	0.89027	0.78631	0.84599	0.84369	0.92634	0.99853	0.98192	0.99522	0.76101	1.18049	1.01981	0.74759	0.81357	0.98082	1.07861	0.94218	1.03881	0.83538	0.90256	1.02	1.02529	1.02099	1.04059	1.08504	0.83457	0.9852	0.82976	0.6197	0.90045	0.88173	0.73474	0.91797	0.96751	0.87067	0.9068
yahC	1.17166	0.97874	1.25511	1.29242	1.23103	1.20178	1.12913	0.97304	0.99669	0.98996	1.12726	1.3147	0.94903	1.0501	1.17053	0.90641	1.25133	0.96009	1.07992	1.46571	1.23615	1.28764	1.04094	1.15564	0.77911	0.90515	0.97539	1.12078	1.41112	1.11909	1.01215	1.31895	1.21912	1.06741	0.93034	1.16891	0.93934	1.28335	1.08845	1.24053	1.02491	1.63007	1.61541	1.01094	0.99875	1.12779	1.08032	0.94741	1.03324
yahD	0.8477	0.94644	0.94391	0.92188	0.89779	0.9699	1.06009	0.9061	0.94831	0.94598	1.27884	0.85543	0.94903	0.86999	1.06088	0.81706	1.08577	0.91331	1.01737	0.96288	0.88311	1.12709	0.83403	1.05124	0.96291	0.89791	0.81478	1.03522	0.8606	0.8679	0.98109	0.83325	1.00742	1.03659	0.95583	0.91779	0.98236	0.9956	1.02214	0.92724	0.91661	0.69364	0.99373	0.9336	0.92207	1.03464	1.15886	0.92024	1.01616
yahE	1.14398	0.85217	0.89945	0.86297	1.06666	0.94358	0.96009	0.86818	0.87449	0.87887	1.05994	0.94511	0.94952	0.9233	0.95659	0.94455	0.96193	0.99474	1.00803	0.95708	1.03031	1.00398	0.72428	0.96147	1.04058	1.00994	1.09086	0.98015	1.06334	0.80263	0.91528	0.74731	0.81726	0.98947	1.01139	1.10292	1.04197	1.15173	0.83089	1.06867	0.97749	0.97806	0.84961	0.91772	0.69881	0.96225	0.97791	0.74755	0.9145
yahF	1.20548	1.09995	1.21465	1.4038	1.14447	1.04505	1.02569	0.9356	1.08767	1.07267	0.95234	1.03106	1.10459	1.0941	1.25623	1.0455	1.20275	1.12882	1.05405	1.13214	1.16039	1.22615	1.08181	0.9779	0.87318	1.17012	1.16478	0.90476	1.16212	0.96346	1.01741	1.22833	1.11701	1.05243	0.95693	1.04416	0.9988	1.13659	0.99414	1.17	1.00659	1.24779	1.07316	1.13013	1.06486	1.13421	1.07181	1.11327	1.05307
yahG	1.04204	0.89499	0.86862	0.79109	0.97608	0.81749	0.97719	0.77493	0.8197	0.82906	0.70896	0.80473	0.86658	0.81811	0.9098	0.87505	1.00732	0.88353	0.91436	0.78088	0.89385	0.91698	0.78774	0.89018	1.0586	1.22618	0.99192	0.75403	1.00953	0.76659	0.99526	0.6376	0.73033	0.93953	0.99898	0.97269	0.99628	0.95381	0.79619	0.85389	0.84404	0.63933	0.64506	0.88401	0.66201	0.90662	0.78361	0.86635	0.94264
yahI	0.99418	1.33195	0.69369	1.50538	0.97515	1.38244	1.19203	1.32178	1.03613	1.02582	0.56473	0.93762	1.24642	1.14092	1.15299	1.2439	1.54055	1.3439	1.1992	1.0071	1.11683	1.06891	1.5228	0.73198	1.02175	1.16809	1.14766	1.19921	1.12401	1.41473	0.96098	1.52199	1.46683	0.9911	1.01466	1.16146	0.97001	1.16691	1.19727	0.97543	0.85718	1.06885	1.50332	1.07044	1.32141	1.2944	0.75823	1.0589	1.17473
yahJ	1.12821	1.05194	1.05666	1.14539	1.03903	1.24947	0.98268	1.02977	1.00102	0.9939	0.91176	0.95498	1.15345	1.13924	1.25296	1.24908	1.33373	1.16961	1.17361	0.93429	1.09966	1.25033	1.08228	1.04346	0.94401	0.9696	1.0238	1.00854	1.10191	1.00755	0.93442	1.20076	1.17631	0.94262	0.9201	0.99321	0.9315	1.07448	0.94719	0.9658	0.9379	1.14332	1.0298	1.0238	1.10326	1.20787	1.06925	0.89534	1.06796
yahK	0.89919	0.83199	0.87721	0.89898	0.84248	1.02559	0.89876	0.91963	0.94835	0.94602	0.90272	0.81194	0.85969	0.83311	0.8211	0.92433	0.87591	0.80731	0.90058	0.8314	0.90045	0.87624	0.84618	0.80378	0.96636	1.21121	0.93849	0.88134	0.95305	1.01949	1.05804	0.89343	0.94621	0.93516	0.95694	0.82587	1.00395	0.8579	0.84291	0.93314	0.77445	0.43975	0.67215	0.90341	0.78258	0.8999	0.91821	0.87804	0.86413
yahL	1.1254	1.03121	1.07294	1.24881	1.09027	1.05306	1.03121	0.96874	1.02773	1.01818	1.09843	1.15508	0.9712	1.00111	1.18509	0.95975	1.19513	1.20171	1.26767	1.20237	1.05954	1.45062	1.08452	1.07923	0.82382	1.03218	1.01853	0.92865	1.24213	1.14235	1.04298	1.26895	1.27047	1.05105	0.98056	1.03548	0.9445	1.10739	0.99957	1.18088	0.99151	1.32622	1.18946	0.98446	1.57222	1.11095	1.22106	1.30738	1.05776
yahM	1.01783	1.00734	1.32628	1.0183	0.95264	1.035	0.99567	0.92655	0.96101	0.95753	1.00966	1.03744	1.09971	1.08881	0.86319	1.07318	1.04455	0.90265	0.99062	0.94683	1.22631	1.10488	1.00559	1.2489	1.13096	1.23089	1.09086	0.98908	1.09627	1.01173	0.99794	1.29834	0.91937	0.97886	1.10197	1.16477	1.05792	1.22759	0.86553	0.87295	1.03302	1.84739	0.88127	1.01571	1.03181	0.97996	1.01743	0.76581	0.93072
yahN	0.89126	0.9047	1.01235	0.88116	1.02537	0.80492	0.96288	0.62588	0.76258	0.77714	0.84174	0.79413	0.87102	0.87184	0.99059	0.88475	0.93197	0.88208	0.88364	0.91891	0.96079	1.02841	0.87034	1.01897	1.03643	0.99003	0.92971	0.75776	1.04023	0.73342	0.98405	0.96351	0.78197	0.89471	1.00058	1.10813	0.99835	1.0031	0.80128	0.91473	0.81856	0.81689	0.55637	0.91192	0.97852	1.01146	0.92349	0.76558	0.94136
yahO	1.3751	1.0372	1.00796	1.33952	1.20575	0.99665	1.14798	0.96661	1.25819	1.22769	0.95121	1.20685	1.10264	1.2334	1.28687	1.10445	1.24358	1.13378	1.09567	1.22557	1.07014	1.1565	1.17849	1.04326	1.06517	1.25527	1.17347	1.00363	1.14349	1.09789	1.02702	1.12516	1.30204	0.9947	1.03008	1.14286	0.97626	1.14881	1.14914	1.14044	1.11272	1.34505	1.37057	1.1972	1.16855	1.18004	0.98265	1.29476	1.02622
prpR	1.21228	1.01143	1.1119	1.10652	1.09392	1.06325	1.10467	0.99992	1.01092	1.0029	0.98219	1.23067	1.03648	1.02309	1.1498	0.97393	1.06315	0.93198	1.06543	1.19972	1.08197	1.40265	0.9361	1.17992	0.83527	1.2881	0.97564	0.95675	1.15085	0.98356	1.10359	0.93412	1.14294	1.04319	1.08214	1.06668	1.03911	1.03806	1.00588	1.21776	1.07138	1.05074	1.03892	0.99014	1.1785	1.086	1.16211	0.91846	1.08114
pphB	0.68903	1.00949	0.97156	1.0268	0.97428	1.00383	1.0053	1.18895	1.13302	1.1139	0.91442	1.04118	0.66742	0.69918	1.23714	0.76326	0.69911	0.95568	0.97775	1.01042	0.88825	1.04001	1.01132	1.06006	0.95967	1.1999	0.97982	0.98648	1.29255	0.96212	1.05405	0.97946	1.07047	1.08014	1.0193	1.00625	0.96925	0.92057	1.03694	1.15677	0.98838	1.01945	0.94514	0.77093	0.99579	1.11349	0.93654	0.75288	0.8382
prpB	1.16254	1.04728	0.95664	0.93371	1.13827	0.95712	1.06038	1.02533	0.98285	0.97738	0.90976	0.9711	1.01209	1.01914	0.99383	1.05923	1.06614	0.97289	1.02709	1.06381	1.0685	1.06503	0.98536	1.0675	1.0616	2.11748	0.99789	0.91281	1.02657	0.94814	1.07341	1.08476	0.83045	1.07111	1.0727	1.11516	1.03209	1.05569	1.02472	1.01717	0.9812	0.82561	0.75003	1.09283	0.84753	1.00297	0.9918	1.2516	1.21085
prpC	1.28982	1.06996	1.08514	1.06685	1.16994	1.31055	1.20858	0.91018	1.16525	1.1432	1.0423	1.29588	1.10153	1.1524	1.11968	1.10803	1.31245	1.20593	1.35045	1.34012	1.34762	1.37082	1.08186	1.18151	0.85479	1.29634	1.30529	0.96881	1.35913	1.13155	1.06292	1.09481	1.12873	1.00929	1.03008	1.10028	0.97932	0.98259	1.04173	1.3265	1.17774	1.42874	1.24288	1.06507	1.22325	1.12522	1.20018	1.11423	1.08566
prpD	1.02201	0.88916	0.93992	0.66673	0.84407	0.69963	0.98216	0.812	0.85645	0.86247	0.69478	0.98935	0.81116	0.76381	0.78669	0.74328	0.93759	0.76962	0.80474	0.95528	0.87521	0.94692	0.84294	1.01307	1.12185	1.62803	0.93792	0.75676	1.09854	0.75514	0.98444	0.5862	0.69771	1.04717	1.1001	1.21395	1.04071	1.14494	0.9415	0.79363	0.94054	0.64255	0.70459	0.84039	0.86139	0.94646	0.76283	0.71232	0.80791
prpE	0.7405	0.65814	0.73443	0.56615	0.95959	0.69359	0.80765	0.57391	0.73006	0.74757	0.81149	0.64293	0.72508	0.96157	0.72543	0.73558	0.69854	0.56338	0.87	0.54422	0.83647	0.57682	0.52576	0.53316	1.13706	0.74227	0.74553	0.78131	0.77971	0.80272	0.92315	0.80873	0.6533	0.97947	1.00184	0.84436	0.99136	0.98787	0.81851	0.73236	0.84163	0.85483	0.52204	0.91162	0.62311	0.76155	0.96296	0.4643	0.8623
codB	1.00297	0.8735	0.87727	0.8234	1.08235	1.15874	0.84545	0.83785	0.92465	0.92447	0.96057	0.86909	0.99424	1.00694	1.35973	0.98039	0.96797	1.00091	0.95815	0.98429	0.82732	1.07081	0.7937	0.86895	1.58276	1.20678	0.98364	0.99202	0.78377	0.96832	1.01093	0.75945	1.02253	0.96095	1.1104	0.99577	1.08924	0.87147	0.97896	0.90801	0.89598	0.54799	0.89481	1.05073	1.00914	1.12208	1.13347	0.80219	0.8981
codA	1.17155	0.98454	0.97829	1.16063	1.24111	1.04001	1.08109	0.91855	0.97312	0.96853	0.91464	1.14035	0.99341	1.08234	1.20485	0.92544	1.14609	1.04138	1.10665	1.17023	0.97942	1.38652	0.9682	1.14878	0.99301	0.7117	1.07584	0.86602	1.22805	0.81996	1.0722	1.097	0.99855	0.93114	1.0049	1.07269	1.03279	1.06563	1.08389	1.14603	1.06806	1.04974	0.97053	1.04174	1.07736	1.10928	1.11583	0.80677	1.0655
cynR	1.06405	0.92471	0.93989	1.11575	1.03242	1.06643	1.07524	0.91186	0.93307	0.93212	0.93327	1.04131	1.01772	0.96829	1.14755	0.88403	1.05241	0.84052	1.00317	1.18012	0.99942	1.20965	0.87689	0.87768	0.87734	1.08135	1.15001	0.77542	1.12281	0.79554	1.0686	1.22185	1.01955	0.98142	1.09778	0.98756	0.98403	1.18136	0.982	1.02637	0.92872	1.31119	0.79838	0.87851	0.95745	1.07451	0.92044	0.85121	1.00709
cynT	1.00416	1.4244	0.27496	1.35114	0.95667	1.53468	1.04215	1.51703	1.28877	1.25549	1.12905	0.91044	1.40468	1.25936	1.51545	1.40137	1.381	1.31686	1.32059	0.94096	1.02185	1.18267	1.64025	1.07198	1.03127	0.95493	0.94378	1.21408	1.04339	1.31715	0.9852	1.01796	1.3449	0.92818	1.00978	1.01353	0.9884	0.96121	0.8888	1.00188	0.91091	0.93815	1.23251	0.93908	1.27899	1.30652	1.02302	1.66822	1.16827
cynS	1.01948	1.22358	1.329	1.27985	1.03802	1.17706	1.18654	1.26067	1.10327	1.08685	0.9411	1.03734	1.30593	1.02231	1.37105	1.11774	0.85446	1.26709	1.18075	1.14002	0.96344	1.20327	1.19418	0.80244	0.97676	1.15347	1.14114	0.96011	0.96708	1.0507	0.93383	1.1223	0.68205	0.91622	0.93055	0.99423	0.95525	0.98017	1.0137	1.03974	0.9784	0.88165	0.94402	0.93777	1.1064	1.31174	1.04473	0.99725	1.02257
cynX	0.90849	0.88908	0.99663	0.77239	1.02311	1.10746	0.94999	1.00232	0.89647	0.89885	0.9912	0.79084	0.98098	0.91919	0.63726	0.93307	0.87241	0.95326	0.87072	1.05795	0.97709	1.05838	0.87508	0.86854	1.18009	0.78388	0.94356	0.92178	0.93586	0.96915	1.04293	0.92014	0.94396	0.92168	1.01081	1.06694	1.02165	0.94465	0.94525	0.77076	0.70433	0.45101	0.91577	0.93419	0.79274	0.99794	1.00265	0.89788	0.88545
lacA	1.14744	1.13294	1.06892	1.25494	1.14765	1.28646	1.05041	1.00094	1.0325	1.02252	1.10185	1.11808	1.11514	1.06856	1.2307	0.99724	1.20075	1.20561	1.07124	1.17574	1.15283	1.06735	1.25223	0.81607	0.97141	1.35548	1.1466	1.00547	1.10065	1.00326	0.94881	1.13557	1.05101	0.91976	0.92452	0.98729	1.00741	1.0828	1.09458	1.07659	1.05311	0.9275	1.34283	1.11512	1.10899	1.12805	1.11486	0.78735	1.05796
lacY	1.23754	1.02009	1.13692	1.24458	1.12415	0.95257	1.12753	0.95637	0.98837	0.9824	1.06796	1.16283	1.19159	0.94485	1.26454	0.97595	1.39706	1.06	1.12594	1.17936	1.12884	1.26888	1.08704	0.98072	0.86184	0.9441	1.16525	0.9536	1.11418	0.93767	0.98438	1.11406	0.97478	1.00336	0.92149	1.02732	0.96746	0.98996	1.11355	1.09335	1.08348	1.04392	1.29816	1.07732	1.01136	1.14007	0.95141	0.88821	1.09193
lacI	0.95852	0.92578	0.92124	1.07075	0.93935	0.89372	0.95039	0.70828	0.88591	0.88925	1.02732	0.92944	0.91733	0.93437	0.95823	0.88912	0.96424	0.95876	1.05387	0.91951	0.96629	1.159	0.77607	1.14692	0.98123	0.85554	0.87927	0.86042	0.94777	0.93198	0.96457	0.86497	0.89811	0.98154	1.01728	0.96584	0.98587	0.97123	0.99008	0.92394	0.87674	0.7636	0.95775	0.94036	0.82767	0.87631	0.97767	0.83843	0.99085
mhpR	0.99754	0.84504	0.79415	0.73654	0.95081	0.91305	0.89417	0.68796	0.84689	0.85378	0.85041	0.98575	0.9099	0.93201	0.79755	0.95186	0.87355	0.64575	0.84138	0.83075	0.78484	0.82609	0.71855	1.01509	1.02001	0.84052	0.73365	0.75975	0.96844	0.85539	1.05349	0.95262	0.73446	0.87687	1.09515	0.9246	1.023	0.97914	0.97992	0.91799	0.92777	0.62787	0.82008	0.94111	0.68748	0.80128	0.83641	0.91777	0.96254
mhpA	0.95414	1.28657	1.05561	1.17549	1.11971	1.03289	1.11873	1.06492	1.11561	1.09807	1.12673	0.82405	1.09825	0.89788	1.0459	1.14097	1.374	1.29105	1.10864	1.04513	1.2638	1.22751	1.17852	1.01902	0.95673	1.59541	1.16207	0.93974	1.00617	1.00266	0.99527	1.40661	1.16666	0.97571	0.96889	0.95976	0.96172	0.93863	1.09925	0.96958	0.88761	1.14678	1.52258	1.00956	0.7336	1.01951	0.78308	1.23629	0.97637
mhpB	0.96243	1.02061	0.78725	0.83059	0.89273	1.2535	0.93075	1.04203	1.00243	0.99518	1.02867	0.87148	0.97813	1.05916	1.14796	0.89828	0.91586	0.78932	1.05993	0.80815	0.8353	0.85041	1.14298	1.00781	1.12705	1.20003	0.91026	1.05973	0.7916	1.08626	1.00543	0.80546	0.97747	0.97431	1.10286	0.92082	0.99722	0.77148	0.98812	0.99262	1.01454	0.8232	0.84375	1.00722	1.02173	0.95903	0.94894	0.91881	0.92249
mhpC	1.19641	1.02197	1.03961	1.07774	1.05208	1.25591	1.0708	1.22507	1.26549	1.23432	1.067	0.98608	1.11499	1.2583	1.14235	1.19561	1.23846	1.48532	1.3181	1.02941	1.14808	1.39309	0.99468	1.26735	1.06169	1.6108	1.11207	1.1205	0.9935	1.2213	1.09001	1.04556	1.17767	1.06114	1.11038	1.0824	1.10043	1.07662	1.24099	1.13307	1.0985	1.41549	1.47073	1.12274	1.03146	1.11684	1.11529	1.23113	1.00833
mhpD	0.9053	1.04786	0.86817	0.86581	0.98856	1.19099	0.99922	0.95509	0.95286	0.95012	0.92826	0.97681	0.8701	0.91905	1.01035	0.9326	0.85304	0.91104	0.97639	1.04968	0.87184	0.98698	1.10034	1.0833	0.96169	0.94568	0.94246	1.03268	0.97452	1.12811	1.06859	0.91666	1.16968	1.00063	1.0813	1.07115	1.06722	1.08174	1.05043	0.97783	0.91832	0.96746	1.06236	0.91688	1.27744	0.93789	0.75517	1.02321	1.11018
mhpF	0.93068	0.89053	0.89048	0.69234	0.99028	0.90259	0.95713	0.58869	0.80842	0.81881	1.06258	0.8425	0.80274	0.92486	0.80804	0.81989	0.86178	0.86535	0.8583	0.88261	0.95181	1.08585	0.74426	1.11666	0.94671	1.18712	0.82607	0.78603	0.85397	0.81557	0.95552	0.90558	0.82497	0.87862	0.99501	0.91125	0.98169	0.95058	0.90714	0.86453	0.84213	0.63038	0.86836	0.94874	0.77657	0.86865	1.06131	0.9365	0.87638
mhpE	0.87333	0.84742	0.72297	0.57266	0.94374	0.85096	0.97995	0.57561	0.73249	0.74979	0.78639	0.71411	0.74044	0.82171	0.68177	0.87759	0.74488	0.75225	0.82887	0.89451	0.93825	0.89805	0.68784	0.88235	0.98536	0.94282	0.79878	0.77242	0.7954	0.73343	0.93818	0.84156	0.6775	0.8621	0.96681	0.91505	0.98804	0.98621	0.93848	0.87591	0.80181	0.59922	0.55893	0.90559	0.7285	0.77067	0.89833	0.57626	0.95572
mhpT	1.0664	1.55282	1.58189	2.05074	1.31914	1.83024	1.23887	1.9641	1.09344	1.07792	1.45047	1.23662	1.72111	1.43093	1.40732	1.44599	1.59437	1.67739	1.2752	1.38342	1.17632	1.31249	1.76722	1.1852	1.1455	1.18052	1.2243	1.5485	1.28871	1.86893	0.9876	1.75358	2.10586	1.16827	0.97173	1.21089	0.97838	1.09296	1.3453	1.17035	0.95711	1.17204	1.77419	1.32576	2.57823	1.55037	1.46176	1.96792	1.25307
yaiL	1.12173	1.22682	0.9155	1.30799	1.01665	1.45016	0.9651	1.1069	1.07207	1.05849	1.38707	1.01132	1.24484	1.14787	1.39211	1.08697	1.33161	1.11818	1.18671	1.15989	1.02181	1.274	1.27586	0.87786	1.03681	0.88773	1.15772	1.10888	0.84143	1.23687	0.95055	0.92336	1.20191	1.07597	0.9962	1.03174	1.03074	0.99576	1.13255	0.96731	0.97827	0.8062	0.96418	0.96973	1.27449	1.18649	1.50561	1.12535	1.04292
yaiM	0.93598	0.82788	1.02702	0.61353	0.86514	1.2125	0.96182	0.82231	0.93438	0.93332	0.93409	0.71761	0.85898	1.06993	0.9702	0.96176	0.99956	1.14949	0.94482	0.86006	1.11012	1.03408	0.69899	1.13016	0.96197	0.47199	0.76077	1.09118	0.92145	1.24887	1.04426	1.29763	1.20268	0.91523	1.00086	0.97611	0.97612	0.94208	0.91898	0.86141	0.77874	0.93153	0.61324	0.91576	1.50762	1.04031	1.03519	0.94101	1.04725
adhC	0.94103	0.82533	0.6879	0.63837	0.95729	0.90047	0.91914	0.76698	0.92611	0.9258	0.92107	0.75718	0.89396	0.88318	0.77231	0.87759	0.72638	0.71827	0.89917	0.8641	0.86932	1.05979	0.75284	0.96091	0.98681	0.69874	0.83744	0.75792	0.76311	0.75337	0.99766	0.80822	0.74873	0.86908	0.98501	0.93917	0.9892	0.97182	0.96697	0.84742	0.79214	0.61703	0.62129	0.92176	0.78307	0.78922	0.9648	0.93084	0.89206
yaiN	1.27521	0.96476	1.03636	0.89684	1.11444	0.93672	1.06539	0.98551	1.03995	1.02929	0.98364	1.15656	0.91814	0.89588	0.96578	0.90127	1.12819	1.11865	1.08115	1.17357	1.16719	1.27053	0.91209	0.98333	0.97392	1.26394	1.1741	0.82905	1.16199	0.75142	1.0548	0.84654	1.05066	1.05649	1.01027	1.10867	1.03561	1.09347	1.20181	1.23951	1.0161	1.15678	0.93065	0.98615	0.69978	0.98315	1.01209	1.00621	0.96179
yaiO	1.0699	0.79197	0.72217	0.69522	0.88605	0.8527	0.82003	0.77827	0.77931	0.79235	0.88943	0.81882	0.88827	1.03975	0.72899	0.95904	1.0726	0.85271	0.76296	0.62027	0.83357	0.95179	0.67696	1.10907	1.05303	1.26127	0.82369	0.78945	0.84507	0.74774	1.05701	0.54857	0.702	0.99674	1.05192	0.93692	1.02144	0.93708	0.91996	0.75688	0.87352	0.46212	0.57335	1.03243	0.67792	0.91958	1.02131	0.8161	0.95646
yaiP	1.22095	0.78311	0.91003	0.77947	0.97296	0.85446	0.94772	0.87859	0.92564	0.92538	1.10761	0.82382	0.87881	1.06942	0.7894	1.0258	1.1291	0.95938	0.97541	0.81474	0.95041	0.96935	0.78897	0.75972	1.05458	0.63182	0.77791	0.84503	0.91502	0.85151	1.06234	0.82942	1.05158	1.19127	1.07715	0.91771	1.04204	0.91593	0.97664	0.95266	0.8415	0.55888	0.81792	0.98932	0.83418	0.9311	0.99792	0.98736	1.05418
yaiS	1.09446	1.33196	1.28689	1.5018	1.35487	1.34649	1.133	1.19144	1.23774	1.2091	1.22428	0.96854	1.52205	1.71681	1.24792	1.66017	1.48409	1.38303	1.14673	1.16463	1.24517	1.24239	1.45255	0.82308	1.13066	0.96099	1.67147	1.47414	0.96143	1.41906	1.01334	1.34724	0.98326	1.12893	1.00531	1.15389	0.9736	1.04018	1.13468	0.94331	0.97276	0.85472	1.19173	1.54941	2.1898	1.40169	1.48691	1.55804	1.17555
tauA	0.94802	1.06686	0.97177	1.00932	0.84841	1.38661	1.00133	1.06135	1.07529	1.06142	1.20706	1.01358	1.01696	1.01328	1.02958	1.09912	1.50798	1.03093	1.17514	0.95207	1.09014	0.83877	1.16082	1.09814	0.9403	1.1558	0.99488	1.18588	1.40253	1.42209	1.03788	1.39306	1.57325	0.91394	0.97017	1.01209	0.93251	0.99091	1.06387	0.90193	0.84807	0.96481	1.09176	0.98164	1.1113	1.10285	0.98414	1.19957	1.09106
tauB	1.06532	0.97973	1.21221	0.90842	1.16773	1.11989	1.01084	0.97011	0.99693	0.99018	0.76339	0.98314	1.04602	0.87611	1.22042	1.08208	1.07112	1.22789	1.03407	1.21286	1.23219	1.34332	1.01588	0.91992	0.98102	1.16271	1.07201	0.96375	1.06299	0.95025	1.04589	1.4878	1.18217	1.02273	1.05001	1.12393	1.04897	1.02183	1.12946	1.16207	0.94039	1.21205	1.1614	1.13507	0.87298	1.11356	0.8973	1.04286	0.9817
tauC	0.67853	1.14766	0.989	1.04466	0.99118	1.21039	0.88282	1.16232	0.94652	0.94436	1.05859	0.7377	1.13833	1.02885	0.98768	1.21734	1.0706	1.03909	1.07506	0.93933	1.03662	1.01912	1.2418	0.84213	0.94244	0.53501	0.88908	1.06707	0.84959	1.16285	0.91958	1.11939	1.05211	0.82342	1.00468	1.07261	1.08393	0.98372	0.96052	0.8725	0.78329	0.59184	0.5762	0.91808	1.2408	1.00808	1.23291	0.9753	0.97634
tauD	0.95688	0.87944	0.90407	0.75925	0.89732	1.06633	0.85014	0.80807	0.75091	0.76653	0.78662	0.89957	0.74801	0.88176	0.65903	0.90137	0.99977	0.88665	0.76325	0.80639	0.85597	0.97783	0.76822	1.05395	0.80168	0.84818	0.67604	0.94966	1.00609	0.90238	0.94626	0.94175	0.88862	0.92946	0.94148	0.86209	0.98666	0.95231	0.98982	0.95129	0.77538	0.45848	0.67791	0.90424	0.72185	0.82314	0.76726	0.59851	0.98173
yaiT	0.96867	1.24681	1.19479	1.13174	1.02649	1.51722	0.98942	1.32528	1.14398	1.12386	0.90331	0.84107	1.36897	1.14436	1.37082	1.21956	1.32002	1.53993	1.13587	1.07531	1.09403	1.29812	1.40792	1.05531	1.09486	0.48945	1.14313	1.12299	0.89225	1.26592	1.02111	1.01754	1.13797	0.90866	1.02298	1.0085	1.02854	1.02846	1.07596	0.98048	0.91904	0.77583	0.85974	1.10957	1.6739	1.19303	1.10711	1.31356	1.02996
yaiU	1.00574	1.08664	1.36605	1.2226	0.92718	1.53624	1.1134	1.08602	1.13969	1.11996	0.84606	1.03833	1.38476	1.16361	1.04124	1.19759	1.10145	1.24548	1.15169	1.02	1.20984	1.25562	1.11467	0.82915	1.19246	0.85952	1.31677	1.19354	0.93491	1.31419	0.91399	1.34729	0.97272	1.05963	0.91375	0.96248	0.92237	0.97545	1.10351	1.01896	0.84043	1.1559	1.17893	1.12112	1.61447	1.06596	0.86493	1.5833	1.04489
yaiV	1.22959	1.34259	1.33601	1.72867	1.28857	1.3103	1.12229	1.24905	1.15683	1.13554	1.20574	0.96631	1.47284	1.57539	1.24752	1.46809	1.65183	1.63459	1.24235	1.17464	1.39213	1.3535	1.46503	1.00033	1.09254	1.13844	1.55687	1.19229	1.25415	1.32627	0.74788	1.2094	1.25978	1.06776	0.78471	1.11748	0.82773	0.9805	1.07782	0.96757	0.87282	1.37897	1.51372	1.24488	2.01479	1.34153	1.4069	1.43281	1.36619
ampH	0.91732	1.02045	0.87607	0.68009	0.97975	0.92475	0.92738	0.78421	0.85155	0.85802	1.00291	0.85786	0.81881	0.91183	0.98025	0.8393	1.1889	0.94883	0.86167	0.88214	0.9715	0.97484	1.03642	0.89799	1.09034	1.09719	0.94267	0.94496	0.7748	0.91217	1.0221	0.91446	1.24517	0.98705	1.05995	0.92406	1.05648	0.98114	1.01072	0.96837	0.94123	0.81669	0.67734	0.91031	1.11687	1.0141	1.03683	0.49566	1.05438
sbmA	1.026	1.17664	1.12571	1.2174	0.97217	1.33726	1.0125	1.33649	1.16516	1.14311	0.88352	0.88239	1.23531	1.08026	1.32748	1.29508	1.25837	1.19328	1.13442	0.89157	1.16681	0.99471	1.30128	1.0848	1.05843	0.95115	0.94216	1.23115	0.95109	1.29259	0.92219	1.04498	1.16554	1.01422	1.04128	1.01689	1.05863	1.02698	0.959	0.98248	0.88296	0.8233	0.80988	0.95845	1.68018	1.13537	0.94282	1.58709	1.3288
yaiW	1.20062	1.20425	1.4352	1.41542	1.25475	1.43276	1.03786	1.21084	1.19448	1.16977	1.13481	0.9551	1.46424	1.48279	1.33379	1.46631	1.71404	1.75517	1.24692	1.22213	1.45346	1.57618	1.3556	1.00934	0.89284	0.91436	1.0761	1.29994	1.13941	1.28988	0.89282	1.51338	1.35552	1.0138	0.90362	1.08905	0.97475	1.1227	1.02979	1.06598	0.9736	1.33024	1.43559	1.35889	1.96901	1.38838	1.18532	2.0259	1.19407
yaiY	1.18083	1.21687	1.31046	1.42221	0.96059	1.26354	1.00947	1.12411	1.1177	1.09997	1.19882	0.82262	1.26951	1.25657	1.10654	1.40953	1.59005	1.64744	1.24796	0.99406	1.23035	1.415	1.29333	1.05058	0.87618	0.06307	1.13011	1.16063	1.14097	1.24342	0.84559	1.35391	1.19703	0.86619	0.83503	1.09285	0.84883	1.08031	0.9541	0.93944	0.82809	1.19165	1.18795	1.19521	1.90864	1.21879	1.17653	1.19172	1.26842
yaiZ	1.08771	0.73262	0.8029	0.6919	0.90888	0.77982	0.88737	0.70834	0.71175	0.73093	0.84492	0.74595	0.72706	0.59605	0.93332	0.70999	1.16576	0.76008	0.79556	0.76533	0.92144	0.93479	0.56166	0.85175	1.0323	1.03019	0.98687	0.50981	0.84863	0.30629	0.96691	0.7584	0.92121	0.94451	0.96947	0.8902	0.98976	0.97469	0.80104	0.87148	0.91507	0.80733	0.55813	0.9297	0.33444	0.93094	1.03904	0.41204	0.91091
ddlA	0.99465	0.988	0.97384	0.71355	1.02817	0.95953	1.03474	0.78249	1.01263	1.00445	0.8316	0.90041	0.87256	0.88265	0.953	0.79345	0.81044	0.80198	0.94379	1.08833	0.96522	1.19572	0.9923	0.72343	0.9279	0.9264	0.79438	0.8607	0.96782	0.80521	1.04798	0.91394	0.82331	1.02157	0.98493	1.0912	1.00581	1.00636	0.96692	1.1025	0.89438	0.98247	0.78556	0.92929	0.89245	0.9232	0.90923	1.01458	0.9217
yaiB	1.25467	1.27066	1.38798	1.33817	1.22214	1.38999	1.20258	1.26045	1.27357	1.24166	0.98297	1.07225	1.3553	1.19817	1.33647	1.15352	1.21867	1.52519	1.33136	1.22942	1.096	1.34192	1.33422	1.53535	1.10036	0.96697	1.27989	1.18738	1.19108	1.35515	1.09168	1.19327	1.30887	1.42599	1.15137	1.06374	1.07279	0.98045	1.1803	1.27088	1.05585	1.21869	1.21513	1.20217	1.4177	1.31612	1.12138	1.33361	1.1511
phoA	1.2641	0.86676	1.18733	0.96959	0.97645	1.20334	1.16732	0.86172	0.9354	0.93424	1.02838	1.29142	1.08934	1.18746	1.12509	0.99641	1.80019	1.06823	1.07874	1.10356	1.07085	1.19809	0.95393	1.03323	1.15847	1.08807	1.03196	0.94052	1.44612	0.95909	0.90926	0.9795	1.83174	1.0549	0.9777	1.0078	1.01936	1.0488	1.26328	1.07197	1.10134	1.43215	0.92784	0.96768	0.7217	1.11877	0.87443	0.93812	1.14541
psiF	0.92423	0.97529	1.04104	1.08875	1.04381	1.39384	0.90692	1.08268	1.06414	1.05128	0.81285	0.85754	1.13978	1.1221	1.1514	1.23623	1.1772	1.01836	1.02165	0.92967	1.10522	1.37338	1.07272	0.87863	0.93315	0.2971	1.03181	1.06479	0.9898	1.08711	0.97274	1.0089	1.14799	1.00042	0.92797	1.09654	0.99242	1.05152	0.84695	0.96169	0.8003	0.96558	1.00865	1.00634	1.19397	1.0181	0.89732	1.15433	0.98372
yaiC	1.07451	0.81175	0.98508	0.70689	0.98309	1.08544	0.91382	0.9209	0.86886	0.87376	0.75615	1.09316	0.92269	0.81351	0.91432	0.95304	1.15834	1.06842	1.05699	0.92771	0.96018	0.94495	0.7601	0.72303	0.96369	0.55569	1.0178	0.84714	1.07529	0.92328	1.09417	0.94157	1.33039	0.87253	1.02716	0.88438	1.01836	0.92101	0.91731	1.15343	0.90247	0.89431	0.91556	0.9466	0.69378	0.89777	0.72532	0.82717	0.83536
proC	1.02358	0.91221	1.26983	0.49902	0.76852	0.07668	0.97021	1.2759	1.0656	1.0526	0.95062	0.43711	0.41986	0.34893	0.64473	0.53717	0.61035	1.04083	0.78518	1.05922	1.25929	0.75593	0.59863	0.23365	1.14534	0.71696	0.96203	0.32312	0.50191	0.36927	1.01814	1.35383	0.37075	0.99674	0.97874	0.56018	0.96113	0.81075	0.92947	0.89316	0.78519	0.76808	1.36288	0.91169	0.62855	0.64439	0.90272	1.12311	0.95464
yaiI	1.04793	1.03426	1.45514	1.43717	1.37158	1.38988	1.21693	1.20624	1.20864	1.18264	0.9974	1.1419	1.48016	1.40062	1.10599	1.38219	1.4306	1.42424	1.38601	1.04483	1.50099	1.15442	1.12206	0.86107	0.88424	1.68244	1.74826	1.14654	1.08703	1.18373	0.88052	1.34587	0.97672	1.14693	0.88007	1.01289	0.7955	0.96955	1.10461	0.90895	0.97452	1.30052	1.35664	1.28376	1.38352	1.20767	1.18133	1.40964	1.06465
aroL	0.91188	1.20606	1.28379	1.39825	0.87268	1.24958	0.938	1.09159	0.98122	0.9759	1.05086	0.92813	1.20107	1.24278	0.96315	1.28662	1.22648	0.99672	1.06329	0.90639	0.95518	1.11674	1.3999	1.26553	0.84978	0.91609	0.8199	1.26869	0.98549	1.36336	0.9721	1.11867	1.21128	1.02866	0.98738	0.91662	0.98403	0.89765	0.80268	0.95282	0.86598	0.81913	0.74021	0.87295	1.65245	1.01413	1.21354	1.16055	1.19222
yaiA	1.24915	1.0233	1.04285	1.075	1.07329	0.76741	1.01183	0.91848	0.93502	0.9339	0.93187	1.03348	1.09176	1.19266	1.02331	1.12255	1.15027	1.17112	0.96177	1.0281	1.0663	1.24239	1.09656	0.95323	0.98869	0.83296	1.11929	0.79856	0.94954	0.80932	0.98197	0.90396	0.96795	1.09413	1.03279	1.02547	1.00746	0.99494	1.03959	0.97742	0.9612	0.89465	1.0241	1.07829	1.14598	0.99427	1.00301	1.04129	1.14791
aroM	1.12975	1.59328	1.2121	1.4141	0.91108	1.09425	0.9995	1.14512	1.05691	1.04471	0.90133	0.98146	1.17802	1.08718	1.18328	1.17994	1.56466	1.12372	1.03181	1.05661	1.0488	1.23247	1.64023	1.17481	0.78741	0.84096	1.00145	1.03589	0.91521	1.23629	0.97887	1.15337	1.55254	1.13311	0.83683	1.0061	0.84045	0.96104	1.13988	0.98585	0.91526	1.27663	1.42356	0.98831	2.19743	1.23826	1.21188	1.25978	1.26843
yaiE	1.16796	1.05073	1.00424	1.12976	0.86987	1.15005	1.20159	0.93641	1.03017	1.0204	0.70965	0.70704	1.36231	1.2539	0.90744	1.28016	1.27437	1.10138	0.96845	0.85164	1.08272	0.88768	1.13161	0.99402	0.74455	0.84413	1.06619	1.06134	0.97756	1.08359	0.95761	1.03145	0.95158	0.96132	0.86011	0.90005	0.87874	0.92867	0.76788	0.81871	0.83936	0.65784	0.90271	1.04073	1.11689	0.89962	0.93783	0.9519	1.10292
ykiA	1.18437	1.12849	1.18479	1.14919	1.21501	1.307	1.1863	1.17553	1.13833	1.11873	0.75119	1.14645	1.33041	1.11244	1.30112	1.03698	1.222	1.23055	1.23341	1.21795	1.24413	1.47451	1.36387	1.09685	1.0382	1.51375	1.39913	1.04692	1.24666	1.21346	1.03563	1.19518	1.40002	1.08154	1.02133	1.11375	1.06054	1.11708	1.13188	1.13746	1.07874	0.9576	1.17792	1.16488	0.94641	1.17424	0.86534	1.0821	1.05482
rdgC	1.1767	1.11171	1.16914	1.22769	1.09296	1.19518	1.08591	1.07795	1.04512	1.03399	1.12372	1.44006	1.04294	0.96367	1.1692	1.01556	1.12594	1.15326	1.09012	1.43793	1.06087	1.52655	1.2422	0.80024	0.91995	1.1596	1.1398	0.99832	1.19614	1.05736	1.1	1.05286	1.10435	1.0806	0.98616	1.17605	0.92191	1.10228	1.07306	1.26115	1.26168	1.5197	1.38287	1.03187	0.74916	1.11883	0.97621	1.39333	1.06232
yajF	1.00895	1.1046	1.04458	1.466	1.06514	1.40192	0.9785	1.31306	1.18763	1.16354	1.0471	0.88574	1.31483	1.17143	1.04415	1.12823	1.0713	1.13731	1.16949	1.08728	1.08468	1.23669	1.14863	0.92007	1.14816	1.1288	1.18248	1.21516	0.95408	1.3118	0.94515	1.02675	0.96826	1.007	1.05295	1.02231	1.04845	1.0373	1.01324	0.95583	0.98903	0.84623	1.14289	1.04242	1.52155	1.00719	1.11088	1.62138	0.95844
araJ	0.9415	1.20488	1.28537	1.13435	1.17365	1.32029	0.97826	1.20171	1.10362	1.08717	1.08574	0.92978	1.14156	1.11537	1.09388	1.30057	1.07051	1.28709	1.08416	1.16539	1.35885	1.25109	1.31248	0.8728	0.93266	0.88167	1.31762	1.09187	1.02467	1.01617	0.91145	1.47331	1.07475	0.89597	0.97141	1.13249	0.98006	1.07174	0.9198	0.92384	0.86566	0.7662	0.99857	1.11689	1.14841	1.09091	1.00934	1.0388	1.16108
sbcC	0.93587	1.13397	0.97486	1.2371	1.12343	1.05975	0.99297	0.96397	1.03282	1.02281	0.8498	0.68834	0.99922	0.99739	1.16447	1.19735	1.23986	1.19601	1.05672	1.05273	1.05486	1.13994	1.24263	0.88708	0.91574	1.03985	1.09955	0.9202	1.1355	0.95638	0.91685	1.14772	1.12477	0.91119	0.98703	0.99002	0.97931	0.95172	0.90054	0.92476	0.83015	1.11638	1.17237	0.95574	0.90157	1.00925	1.05295	1.1125	0.9931
sbcD	1.15826	1.3393	1.11041	1.44786	1.22437	1.35495	1.19465	1.53254	1.16841	1.14607	1.0501	0.97921	1.31725	1.31382	1.46056	1.23852	1.29788	1.53131	1.19908	1.08086	1.04194	1.59702	1.43052	1.50565	1.27506	0.96036	0.98458	1.14276	0.85561	1.38093	1.10631	0.89012	1.18108	1.09889	1.09915	1.04358	1.11014	1.02495	1.06987	1.06997	1.00933	1.01831	1.41527	1.00759	2.11074	1.26629	1.2575	1.45714	1.18344
phoB	1.16877	0.92271	0.95691	0.9074	1.00007	0.95575	1.03136	0.85625	0.96436	0.96057	0.8546	1.13695	0.89545	0.94979	0.97897	0.88401	0.84002	0.78712	1.02688	1.19683	0.98985	0.90974	0.8236	1.09888	1.0521	1.19168	0.89696	0.90737	1.25878	0.95128	1.24523	1.06859	1.06118	1.01403	1.13066	1.0794	1.04747	1.00044	0.934	1.1602	0.98835	1.12595	0.84843	0.96841	0.96042	0.92355	0.85503	0.95356	0.89144
phoR	1.20789	1.11473	1.14471	1.17138	1.01995	1.00401	1.10977	1.01782	1.04801	1.03662	1.11143	1.21105	0.96406	0.99077	1.14037	0.93635	1.05643	1.16051	1.11021	1.42003	1.34239	1.09347	1.01974	1.037	0.93535	0.15686	1.09116	1.03258	1.26594	1.2584	1.03672	1.43772	1.28679	1.03841	0.97683	1.00154	0.9517	0.99718	1.03365	1.16236	0.98097	1.57602	1.20665	1.0015	1.09644	1.1046	1.32844	1.15917	1.12371
brnQ	0.82958	0.9828	1.00205	0.88799	0.90136	1.0553	0.90175	0.90427	0.85984	0.86555	1.23002	0.86663	0.90879	0.93328	0.86705	1.03555	0.86894	0.86186	0.93681	1.02872	1.06937	0.88184	1.00242	0.90119	0.71347	0.75827	0.85047	0.9662	0.9786	1.05632	0.9678	1.21459	0.90039	0.96398	0.99245	1.1018	0.97603	1.01159	0.79648	0.98961	0.8664	0.89727	0.71226	0.87978	1.15152	0.90305	1.34705	0.97098	1.01161
proY	1.27379	1.07127	1.26257	1.00182	1.42061	1.24026	1.11576	1.17165	1.08276	1.06821	1.29239	1.37283	1.11919	1.21158	1.26677	1.07681	1.30594	1.4391	1.2648	1.42016	1.5119	1.21588	1.18221	1.28965	0.98445	1.08142	1.36624	1.03578	1.36692	1.14425	1.03026	1.52428	1.06658	1.02406	1.07366	1.05564	1.02366	1.08086	1.24168	1.31757	1.29204	1.467	1.50492	1.24158	1.23687	1.19516	1.1527	1.2463	1.2022
malZ	1.03481	1.06806	0.9708	1.09348	1.05843	1.12101	1.05267	1.04011	1.06311	1.05034	1.004	0.93903	1.111	1.09457	0.95314	1.27901	1.01407	1.15799	1.03285	1.04344	1.13915	1.18613	1.24964	1.19038	0.99972	0.95038	1.18402	0.97838	1.0416	1.00165	0.99212	1.05869	1.04482	1.02919	0.91874	0.98091	0.95145	0.95019	0.91579	1.02772	0.90789	0.90748	1.08552	1.10638	1.0422	0.96481	0.99458	1.22436	0.99932
yajB	1.12039	1.22004	1.22698	1.31151	0.81189	1.63395	1.41794	1.54541	1.4124	1.36788	1.24239	1.15996	1.85418	1.42602	1.48121	1.93452	1.70657	1.68579	1.24475	1.13289	1.55798	1.64568	1.46704	1.22992	1.62537	1.09823	1.66816	1.29805	0.99112	1.38599	0.7451	1.02741	1.40847	1.32133	1.18222	1.08607	1.17874	0.7645	0.85542	0.89068	1.003	0.91844	1.46456	1.11999	1.32465	1.0989	0.85059	1.04188	1.40909
queA	1.02794	0.74469	1.09541	0.73423	0.89394	0.76187	0.92814	0.52346	0.87274	0.87728	0.9644	0.88471	0.73895	0.80025	0.81114	0.71916	0.70597	0.70847	0.9374	1.06162	0.86289	1.04769	0.60795	1.05299	0.96093	0.74669	0.76193	0.81829	0.96928	0.70678	1.05331	0.76219	0.7908	1.23419	1.06821	0.98491	1.01971	0.93345	0.99256	1.00108	0.91229	0.92377	0.70829	0.98553	0.61289	0.79626	0.87315	0.60095	0.9426
tgt	0.96871	0.98213	1.01389	0.96998	0.93447	0.92702	1.00717	0.85096	0.98469	0.97906	0.95967	0.85552	0.79217	0.79268	1.04381	0.85868	0.84025	0.99931	0.91954	0.99376	0.96406	1.02619	1.01615	0.84613	0.95989	1.27179	1.04543	0.86548	0.9736	0.70371	0.9694	0.988	0.90516	1.00171	0.92862	0.93954	0.93373	0.90994	0.84215	0.98728	0.88514	0.98333	0.88366	0.92106	0.74409	1.00915	1.03881	0.76781	0.90447
yajC	1.10271	1.00906	1.39253	1.21226	1.02124	1.18174	1.06478	1.10683	1.154	1.13297	1.07	1.11225	1.12201	0.84188	1.00698	1.13205	0.98017	1.13852	1.04159	1.15516	1.35234	1.15304	1.01494	0.95905	1.06814	1.35947	1.05258	1.04968	1.10133	1.16724	0.99629	1.35744	1.03293	1.27374	1.0208	1.0711	0.9582	0.9972	1.04864	1.10237	0.91524	1.18249	1.26364	1.03886	0.65731	0.96434	0.95031	1.1062	1.0921
yajD	1.30787	1.03254	1.36735	1.48307	1.36681	1.3423	1.12914	1.1454	1.1048	1.08824	0.88511	0.9239	1.49386	1.63269	1.26432	1.25355	1.38915	1.32546	1.17793	1.24124	1.36422	1.28746	1.23401	0.85475	0.93232	1.05851	1.44523	1.20298	1.2377	1.29337	0.8232	1.32839	1.23724	1.09012	0.85044	1.13037	0.86806	1.05119	0.97825	0.97959	0.99034	0.86448	1.15558	1.31118	1.79807	1.20442	1.20613	1.12655	1.16716
tsx	0.89272	0.79977	1.1246	1.55302	0.95448	1.01061	0.96419	1.05987	1.02915	1.01947	1.68439	0.94378	0.93378	1.10531	0.95073	0.84908	1.29126	1.06122	1.21118	1.05582	1.02424	1.09497	0.7496	1.05015	0.68918	0.93937	0.80196	1.16571	1.11504	1.41292	1.05184	1.08523	1.32659	1.21408	0.9974	1.1157	0.95297	1.00961	0.95674	1.0453	0.99228	1.1592	0.89117	1.0005	0.76545	0.99311	1.83472	0.58947	1.16871
phnE	0.90391	0.71752	0.95338	0.67914	1.04389	0.79426	0.9894	0.78598	0.79182	0.80372	1.02125	0.98484	0.8387	0.86122	0.83149	0.8285	0.87715	0.76056	0.81042	0.8284	0.91678	0.68247	0.62415	1.13871	0.99713	1.23485	1.06153	0.87522	0.79473	0.89631	0.99236	0.93255	0.92361	0.92295	1.06115	0.95072	0.97672	0.97418	0.87839	0.94413	0.97997	0.83831	0.59998	0.96063	0.90212	0.93328	0.98566	0.76913	0.87841
yajI	0.89251	0.93157	0.79022	0.86843	0.86899	1.09607	0.8864	0.88017	0.75977	0.77459	0.9256	0.86054	0.79212	1.05923	0.82487	1.02856	0.82671	0.77201	0.94526	0.68453	0.75647	0.89058	0.81301	0.94673	1.07441	0.95717	0.68045	1.06203	0.89419	1.08003	1.01293	0.78815	0.94901	0.80035	0.96264	0.79109	0.96279	0.77856	0.83036	0.92646	0.97236	0.83659	0.6268	0.98811	0.98741	0.80691	0.93404	0.75238	0.85625
ybaD	1.22948	1.26241	1.27628	1.2735	1.21333	1.49974	1.12985	1.07618	1.03564	1.02537	1.11125	1.18396	1.19181	1.28359	1.36696	1.11665	1.17211	1.26738	1.19162	1.31585	1.33199	1.43147	1.23699	1.3221	1.02896	0.82146	1.39263	1.10039	1.37266	1.26505	0.98683	1.40127	1.25239	1.18105	1.02204	1.16346	1.0006	1.23805	1.18033	1.183	1.07462	1.65533	1.39221	1.14763	1.39406	1.22672	1.3034	1.04428	1.24565
ybaE	1.12629	1.1024	1.45386	1.30295	1.06932	1.33815	1.064	1.24905	1.13379	1.11459	1.08316	1.1175	1.12323	1.12067	1.19289	1.12007	1.144	1.29141	1.17866	1.23735	1.2935	1.22636	1.27569	1.29461	1.17296	1.15919	1.48187	1.13769	1.04136	1.19489	0.96595	1.43898	1.25445	1.07346	0.87802	1.01487	0.93832	0.85378	1.03694	1.15682	0.99574	1.38927	1.39529	1.09547	1.5279	1.20567	1.25203	1.25175	1.10438
nusB	1.09624	1.06042	1.13692	1.1728	0.9939	1.46562	1.12407	1.44415	1.07828	1.06414	1.19689	1.23159	1.08253	1.12528	1.27802	1.09092	1.13096	1.06573	1.16136	1.18993	0.9857	1.13328	1.15436	0.93332	1.32417	1.05312	1.08682	1.29245	1.31842	1.39949	1.06259	1.15234	1.38091	0.85876	1.10008	1.0408	1.06573	1.09611	1.113	1.05332	1.05297	1.25362	0.90289	1.07132	0.87099	1.2108	0.94178	1.25767	1.04676
pgpA	0.83865	1.01529	0.29894	0.87818	1.15392	0.3988	0.61998	0.68156	0.88871	0.8918	1.144	0.22188	0.52583	0.54343	0.5917	0.3739	0.43528	0.7146	0.80593	0.62326	0.91249	0.47648	1.23156	0.78018	0.55814	0.73562	1.34248	0.51449	0.93922	0.33925	1.00526	1.12628	0.80994	1.01573	0.92232	1.08913	0.94337	0.9708	0.62311	0.94413	0.91157	0.86785	0.58967	1.06872	0.86131	0.6809	1.16857	0.56208	0.86182
yajO	0.8986	0.98332	0.93898	0.95434	0.83526	0.81475	0.89971	0.84784	0.78552	0.798	1.00809	0.56455	0.86671	0.67267	0.81831	0.78114	0.94313	1.13312	0.88688	0.78093	0.81915	1.1841	0.87768	0.71724	1.07216	0.56125	0.76536	0.69088	0.85828	0.80309	0.98281	0.88804	1.04831	0.89113	0.87521	0.81689	0.9803	0.87075	0.80921	0.82019	0.73877	0.47773	0.42808	0.92544	0.56738	0.85329	0.94662	0.54059	0.87746
xseB	1.01142	0.76897	1.0234	0.49989	0.99768	0.90466	0.95269	0.73489	0.7974	0.80879	0.86569	0.83646	0.81941	0.80047	0.75547	0.85436	0.82014	0.74659	0.87886	0.84202	0.89309	1.00612	0.77273	0.85792	1.13766	0.7964	0.82135	0.72559	0.96493	0.81552	1.06211	0.71019	0.8179	0.94259	1.02074	0.94805	1.02222	0.87577	0.94552	0.94342	0.87572	0.63359	0.50305	0.93903	0.61544	0.73309	0.67075	0.66026	0.84378
thiI	1.27694	1.14787	0.79491	0.96537	1.12829	1.07379	1.24357	0.86198	1.09293	1.07745	0.96458	1.12449	1.09604	0.86411	1.02957	0.72569	0.77916	1.1094	1.18952	1.181	1.18147	1.38192	1.1609	1.02447	0.40984	0.83434	0.91552	0.90603	0.83573	0.81853	1.00338	1.39582	0.52025	1.10911	0.92224	0.8106	0.9514	0.98346	1.36967	1.02084	0.91102	1.52581	1.63094	1.02812	1.02888	1.02335	0.96194	1.12203	1.04159
panE	1.37663	1.2709	0.21706	1.26169	1.28515	0.98613	1.06823	0.93785	0.97381	0.96917	0.91438	1.27055	1.06699	0.92986	1.24604	0.78417	1.28306	0.99897	1.16317	1.40304	0.94724	1.30444	1.3276	0.97428	0.98179	1.15933	1.08178	0.84768	1.54572	0.63704	1.12178	1.16516	1.0135	0.96263	1.00138	1.12808	1.01018	1.07433	1.27974	1.22164	1.14547	0.99463	1.18169	0.99186	1.20472	0.92668	1.07145	1.10519	0.93727
yajQ	1.14681	0.97957	1.21333	0.73512	1.19562	0.95174	1.0767	0.96502	1.09755	1.08165	1.3765	1.19019	0.99029	1.19677	0.99095	1.02424	1.28233	1.0239	1.29119	1.2719	1.37245	1.01406	0.97584	1.11071	0.97071	1.3731	1.3327	0.99648	1.2257	1.04455	1.00527	1.35439	1.19583	1.04938	1.02286	1.05404	1.0321	0.95418	1.11591	1.24358	1.08074	1.36991	1.01094	1.1961	0.81078	0.99627	1.38414	1.03559	1.06672
yajR	1.23769	0.8818	1.65751	0.92889	1.05443	1.10666	1.1999	1.03698	0.99327	0.98686	0.97865	1.06103	1.03521	0.90053	0.95978	0.99021	1.00509	1.01534	0.89467	1.25289	1.22401	1.04784	0.95314	1.09553	1.19015	1.17503	1.19404	0.96381	1.05199	1.05243	1.06219	1.31212	0.99019	1.19303	0.98594	1.08	1.01247	1.00997	1.09038	1.2295	1.05669	1.40342	1.23986	1.01072	0.78372	1.01953	1.06127	0.98309	1.06329
cyoE	1.29049	0.98707	1.49825	1.02826	1.41385	0.91684	1.35279	1.06006	1.00236	0.99511	1.30168	1.18591	1.01618	1.07535	0.98632	0.99758	1.19496	1.04198	1.02621	1.26201	1.33099	1.37482	0.99062	1.12149	1.30985	2.1904	1.45232	0.68806	0.41898	0.6065	0.82955	0.80365	0.69523	1.13142	1.01479	1.14863	1.0926	1.23647	1.176	1.27341	1.11834	1.60501	1.5121	1.23907	1.0085	0.94823	1.39897	0.92447	1.33437
cyoD	1.06713	1.21835	1.12982	1.26846	1.20181	1.54219	1.10664	1.02347	1.18006	1.15666	0.9538	1.10775	1.42684	1.24903	1.03173	1.54218	1.54644	1.45372	1.33072	1.16722	1.43502	1.12394	1.29038	0.83925	0.98232	0.54865	1.71054	1.21889	0.97621	1.30913	0.90249	1.65006	1.07582	0.93339	0.93162	0.99649	0.9025	1.04001	1.0982	1.01755	0.93716	1.10002	1.266	1.19422	1.37699	1.15186	1.16551	1.51803	1.14962
cyoC	1.12984	1.16701	1.23925	1.48713	1.2458	1.53633	1.15607	1.05527	1.18546	1.16157	1.01375	1.18471	1.46047	1.33614	1.17675	1.5545	1.61814	1.65851	1.40863	1.23958	1.57631	1.20154	1.23192	0.89188	1.02599	0.86523	1.74891	1.18765	1.15315	1.33862	0.93491	1.7084	1.25845	0.98114	1.01994	1.07374	0.92745	1.11491	1.15461	1.07786	0.98752	1.22038	1.46137	1.21107	1.50368	1.24074	1.22686	1.66492	1.21942
cyoB	1.15877	1.17965	1.28472	1.38192	1.3717	1.50683	1.26571	1.04673	1.13037	1.11148	1.10241	1.24076	1.63137	1.84505	1.17936	1.99702	1.62442	1.43224	1.41386	1.31193	1.46243	1.24708	1.17691	0.73212	0.97599	0.60136	1.46547	1.20886	1.07536	1.36609	0.98568	1.74715	1.21871	1.00705	0.9101	1.18597	0.94391	1.18634	1.14384	1.12576	1.04407	1.34404	1.3145	1.21294	1.60425	1.04089	1.32543	1.43376	1.37231
cyoA	1.24845	1.28881	1.35239	1.52497	1.20529	1.76463	1.22404	1.12421	1.27376	1.24184	1.17002	1.17974	1.6399	1.6996	1.29263	1.72882	1.62181	1.56127	1.4058	1.25942	1.745	1.34344	1.28599	0.81833	1.11467	0.85821	1.78833	1.31134	1.38879	1.43296	0.97182	1.80964	1.31356	1.14306	0.98689	1.22414	0.99466	1.26442	1.17277	1.21758	1.05854	1.58119	1.41726	1.24406	1.93531	1.26122	1.21174	1.53349	1.49168
ampG	1.10155	1.0983	1.10044	0.96478	1.03024	1.42714	0.95592	1.24792	1.15761	1.13626	0.97588	0.9182	1.32728	1.40345	1.23975	1.33632	1.23698	0.82814	1.08008	0.96422	1.09818	1.07929	1.20473	1.07683	1.0006	0.95225	1.03813	1.31836	1.05263	1.44399	1.04078	1.23575	1.41108	1.0926	1.04381	1.05689	1.04329	0.99552	0.92526	0.98746	0.96525	1.12095	0.84245	1.04794	1.68336	1.20056	1.13781	1.10769	1.12738
yajG	1.00496	1.16619	1.11897	1.23991	1.01202	1.55935	1.05484	1.22923	1.17811	1.15488	0.90367	1.02886	1.1674	1.26197	1.21461	1.40901	1.17682	1.15858	1.19193	1.13361	1.09197	1.14406	1.3088	1.2545	1.09247	1.19552	1.69834	1.2866	1.09829	1.41219	1.15465	1.26337	1.18276	1.13396	1.06384	0.96633	1.06695	0.98479	1.15261	1.06602	1.04435	1.0798	1.0664	1.14097	1.48886	1.19935	1.21666	1.48089	0.98797
bolA	1.21796	1.21128	0.62173	1.36942	1.07611	1.25839	1.09519	1.07279	1.11342	1.09608	0.8926	0.98064	1.19904	1.23238	1.13978	1.1652	1.49421	1.51558	1.08789	1.24794	0.77076	1.26079	1.28093	1.06509	1.05203	0.79899	1.30714	1.04017	0.91703	1.20759	1.05429	0.70174	1.29835	1.0003	1.08728	0.93014	1.01664	0.94116	0.96905	1.13518	0.97187	0.46112	0.93333	1.06652	1.02621	1.21688	1.00086	1.52054	1.2574
tig	1.1757	1.14518	1.15137	1.12065	0.93105	1.28327	1.01565	1.16649	1.14648	1.12613	0.90214	0.90409	1.17533	0.9818	1.17136	1.32673	1.15904	1.39351	1.18517	0.9988	0.97736	1.30264	1.21006	1.1628	1.10742	0.89188	1.05422	1.03351	0.7271	0.99858	1.00835	0.75309	0.99897	0.94628	1.0015	1.11563	1.03758	1.21595	0.88435	1.1212	0.927	0.66121	0.83294	0.92098	1.12903	1.07732	1.14067	1.3052	1.00619
clpP	1.15313	0.90845	0.95607	1.00407	1.04359	0.68373	1.04264	1.1265	0.99325	0.98684	0.92627	1.32029	0.92909	0.63087	0.96059	0.85083	0.80748	0.93608	1.05649	1.02779	0.99124	1.04914	0.8393	1.38189	0.77402	1.24651	0.88793	0.80016	1.12439	0.72804	1.03268	0.86817	1.13952	1.04498	0.69175	0.98257	0.69403	0.69193	1.13998	1.10776	1.10829	1.16431	1.09194	0.92317	0.33424	0.82077	0.69045	0.8532	0.96114
clpX	0.91099	1.04978	1.15188	1.02532	1.00798	0.9455	0.93028	0.96152	0.8655	0.8707	0.93994	0.91621	0.87714	0.99869	0.82412	0.98001	0.90536	0.76916	0.87383	0.91588	1.08471	0.81188	1.03768	0.51044	0.54597	1.06202	0.92734	0.97576	1.07396	1.05792	0.79448	1.22293	1.05497	1.11309	0.69476	0.9299	0.64927	0.99225	0.91861	0.75078	0.70022	1.12724	0.99362	0.86015	1.07111	0.86255	0.95182	0.92085	1.11514
lon	1.0213	0.85995	0.9733	1.44111	1.00358	0.99966	1.05509	0.91978	0.94636	0.94421	0.90675	1.02299	0.98359	0.78258	1.11552	0.94874	1.02292	0.88025	1.07203	1.0441	1.05631	0.72538	0.87739	0.93582	0.58535	1.01374	0.97473	0.94024	1.0443	1.01769	1.02667	1.06298	1.15602	0.92048	0.97621	1.05336	0.9426	1.07514	1.07691	1.04358	0.99999	1.22999	1.00874	0.83195	0.95708	0.99415	0.93202	0.84388	1.13662
hupB	1.0293	0.8725	1.20396	1.0268	1.16815	1.00517	0.98077	0.97215	0.9851	0.97943	1.04826	1.18782	1.09873	1.10095	1.08208	1.00647	1.05665	1.00938	1.14198	1.15797	1.25818	0.99276	0.96245	0.82711	0.96497	0.85207	0.94503	0.97004	1.21475	0.96403	1.02294	1.13243	0.89803	1.02584	0.98213	1.17504	1.03862	1.11308	1.00836	1.02714	1.10763	1.63816	0.95486	1.07198	1.07029	1.07733	1.03937	1.07262	0.97189
ppiD	0.79637	1.1727	0.74758	1.08817	0.72182	1.17954	0.84387	1.17633	1.21231	1.18598	0.86487	0.93903	1.21928	1.11711	0.83381	1.41745	1.10408	1.48837	1.14509	0.65518	1.00098	1.05234	1.35556	0.49629	0.87958	0.42213	1.11033	1.13483	0.78048	0.85109	0.79477	1.17669	1.06187	1.05973	0.83625	0.80359	0.75495	0.92921	0.7949	0.68065	0.61126	0.91398	1.07169	0.88405	0.7261	1.12778	0.98684	0.87707	0.72772
ybaV	0.97712	1.12873	1.22664	0.69001	0.99623	1.29636	1.1377	1.21045	1.10904	1.0921	0.99214	1.15655	0.95335	0.87615	1.1367	0.8301	1.09967	1.15249	0.9814	1.17005	1.28278	0.99558	1.15645	1.35776	1.25558	1.36557	1.25696	1.10953	1.08086	1.13123	1.05686	1.12022	1.14848	1.15592	1	0.89201	1.00008	0.75372	0.94255	1.0338	1.01017	1.09614	1.01985	0.97566	0.88282	1.05557	0.998	1.08432	1.13118
ybaW	1.02334	1.12277	1.06385	1.14445	1.03597	1.57878	1.05695	1.0256	1.10999	1.09297	0.90863	1.03951	1.37265	1.24184	1.08524	1.26359	1.31049	1.20213	1.24948	1.0522	1.31328	1.13459	1.22893	0.8152	1.10518	1.20308	1.3932	1.15808	1.03172	1.21273	1.02269	1.4982	1.02221	0.95196	0.88311	0.93538	0.94736	1.05155	1.02029	1.00847	0.88522	1.03478	1.29793	1.09781	1.46491	1.11259	1.10454	1.39013	1.01076
ybaX	1.01312	0.97577	1.07839	1.1142	0.88387	1.24686	0.88757	0.92953	0.8785	0.88252	1.08465	0.77269	0.92309	0.99355	1.00609	0.97231	1.00682	1.00016	0.91358	0.77519	0.94285	1.01305	1.02368	0.94913	0.93131	0.59056	0.89438	0.96493	0.97458	1.0114	1.07692	1.03822	1.19831	0.96346	0.97304	0.79217	1.00301	0.81603	0.84721	1.02045	0.87801	0.54172	0.8679	0.98988	1.05703	1.05459	1.01192	0.59671	0.9933
cof	0.8799	1.19365	1.36077	1.36973	1.2276	1.47561	1.30798	1.46179	1.20711	1.18125	1.18273	1.07615	1.04834	0.97957	1.18788	0.96354	1.07683	1.17431	1.18658	1.2169	1.33705	1.10869	1.33997	1.34502	1.01487	1.50569	1.16314	1.31978	1.35817	1.31522	0.97712	1.60417	1.12815	1.29051	0.88455	1.07157	0.94138	0.9725	1.03842	1.03869	0.96463	1.73236	1.45915	0.99145	0.97141	1.1963	1.31761	1.22142	1.10331
ybaO	1.06243	0.87147	1.05766	1.0471	0.91278	1.15942	1.00183	0.98357	0.91154	0.91255	0.99509	1.01921	1.03964	1.00075	0.95571	0.9839	1.01655	0.8673	1.04783	0.95622	0.88917	0.94585	0.7916	1.08845	1.06706	1.12506	0.81148	1.03606	1.0656	1.06054	1.05754	0.86365	0.99949	0.92147	1.05424	0.96232	1.06351	1.03983	0.93443	1.03828	1.04927	0.9334	0.85159	0.90466	1.04176	0.99096	1.00334	0.88636	0.92091
mdlA	0.97132	0.86235	0.98651	0.70264	0.93635	1.03701	0.96584	1.00348	0.87334	0.87783	0.96881	0.88221	1.24163	1.12288	0.98015	1.05203	0.76865	0.9517	1.05248	0.82771	0.83379	0.90628	0.8212	0.77003	1.04045	0.68949	1.01231	0.97149	0.94515	0.85662	0.81989	0.62876	0.82606	0.87526	0.94106	1.02996	0.9855	0.89203	0.95106	0.79461	0.99237	0.84224	0.74657	0.94006	0.78305	0.96731	1.07653	0.83195	0.99005
mdlB	0.98372	1.22436	1.23495	1.35763	0.96997	1.43543	1.1038	1.48265	1.0882	1.07315	1.03732	1.01498	1.44918	1.11344	1.17573	1.14213	1.15676	1.1713	1.05893	1.14489	1.20171	0.99926	1.28248	0.82817	1.1957	0.55418	1.24459	1.13768	0.92456	1.26994	0.94894	1.06146	1.15977	0.95704	0.97316	1.08308	1.00207	1.03752	0.92974	0.97572	0.95478	0.99539	1.26896	1.11376	1.38741	1.18881	1.01398	1.55635	1.04862
glnK	0.45483	0.23514	1.32385	1.17607	0.72344	0.43525	1.01495	1.25548	0.96464	0.96083	1.23217	0.79096	0.40675	0.73157	0.76365	0.96058	0.53098	1.1781	0.49445	0.84756	0.98112	1.06835	0.26569	0.89266	1.28883	0.68034	0.92846	0.64384	0.71123	0.79898	1.05568	1.01393	0.75898	0.64923	1.0386	0.9822	0.94498	1.00536	0.8397	0.92291	0.96214	0.88513	0.09609	0.92153	1.73442	0.83195	0.9299	1.1578	0.90832
amtB	0.82248	1.13521	1.03232	0.98588	0.95402	1.59824	1.02909	1.3606	1.04232	1.03144	1.01605	0.99294	1.1607	1.11111	1.04961	1.17303	0.90011	1.13089	1.02294	0.88731	0.86827	1.25446	1.15285	0.88968	1.34969	1.19506	1.07898	1.06902	0.89959	1.14964	1.00307	0.81375	1.20428	0.94881	0.94498	0.81728	0.93944	0.80805	1.01998	0.84073	0.9312	1.02098	0.81541	1.01869	1.16683	1.05334	1.16976	0.93061	1.03716
tesB	1.13884	0.9931	1.00767	0.90127	1.11415	1.1687	1.01473	1.14405	0.99825	0.99138	1.07091	0.83312	1.14733	0.73518	0.9602	1.26638	0.98861	1.0635	1.10558	1.19757	0.97717	1.04832	0.92663	0.44893	0.93313	0.45595	0.95752	1.01706	1.06846	1.02165	0.98226	1.45634	0.94844	0.97067	0.86261	1.07929	1.00979	0.93188	0.86787	0.93598	0.84473	0.58935	0.9978	0.83374	0.65849	0.84879	0.77644	1.21836	0.97943
ybaY	0.9487	0.75918	1.00686	0.67889	0.88993	1.0345	0.72999	0.91176	0.77408	0.7876	1.00106	0.78027	0.84383	0.95223	0.76826	0.83352	0.85102	0.83851	0.95553	0.56432	0.96508	0.85377	0.73656	1.01409	0.92821	0.85603	0.68925	0.9972	0.94452	1.042	0.99853	0.986	0.9801	0.92362	0.93154	0.8772	0.94555	0.93377	0.86482	0.88831	0.89593	0.53733	0.56974	0.9401	0.94342	0.96987	0.93307	0.68262	0.91846
ybaZ	1.13106	0.97005	1.31631	1.21436	1.09309	1.12489	0.86313	0.94202	1.03983	1.02918	1.15082	0.75486	1.16639	1.40823	0.9679	1.22981	0.95903	1.10295	0.98668	1.18866	1.13847	0.69884	0.94208	0.85351	0.9817	0.46261	0.95705	1.16903	1.04453	1.25991	0.96447	1.21972	1.12714	1.07081	0.86738	0.98535	0.87948	0.9914	0.93945	1.10252	0.89702	1.41481	1.22637	1.09812	0.8616	1.02348	1.14034	1.34919	0.99232
ybaA	1.20739	1.09874	1.37124	1.3728	1.26601	1.49846	1.11382	1.34775	1.16722	1.14499	1.11373	1.17582	1.37287	1.29326	1.31138	1.42205	1.47159	1.32001	1.26842	1.39152	1.54018	1.03929	1.20519	0.76363	0.93113	0.91964	1.13908	1.22303	1.43548	1.20562	1.04785	1.81527	1.48613	1.18752	0.97563	1.17527	1.06078	1.20049	1.08939	0.96153	0.91662	1.68095	1.38999	1.23688	1.00621	1.30885	1.23006	1.43177	1.05887
ylaB	1.07104	1.08267	1.48882	1.18441	1.17153	1.36682	1.14256	1.19363	1.21482	1.18826	1.01852	1.02179	1.17996	1.01344	0.97363	1.00381	1.01887	1.11127	1.0618	1.20194	1.1093	1.02418	1.26409	0.89739	1.1564	0.77747	1.26746	1.1691	1.12962	1.23084	0.97413	1.04121	0.98261	1.15192	0.98026	0.96635	0.91569	0.86367	1.04589	1.05788	1.02171	1.35402	1.22093	1.10517	1.20853	0.96409	0.90305	1.38521	1.06746
ylaC	1.37576	1.05241	0.86448	1.0995	1.14078	0.99854	1.11132	0.91321	1.05016	1.03857	1.05393	1.18995	1.21096	1.44832	1.1965	1.22886	1.20606	1.04224	1.02911	1.36891	1.19817	1.22718	0.95766	1.3491	1.08372	1.52403	1.25013	0.89764	1.24749	0.90027	1.0828	1.13835	1.16657	1.04329	1.03464	1.1484	0.98158	1.03916	1.00838	1.05564	1.1038	1.46541	1.25754	1.23475	0.52883	1.21062	0.90688	1.02719	1.09574
maa	1.08667	1.26033	1.26611	1.10676	1.0363	1.16201	1.05376	1.06264	1.06054	1.048	1.00533	0.99131	1.30683	1.20768	1.12528	1.48722	1.25728	1.38994	1.06542	1.0968	1.378	1.44666	1.41339	1.09406	1.02562	1.00958	1.2174	1.04594	1.18739	1.13983	0.85064	1.43567	1.31976	0.96575	0.95791	1.06235	0.95242	0.95912	1.03356	1.06415	0.98277	0.99334	1.41217	1.11652	1.26655	1.16777	1.21573	0.98063	1.11836
hha	1.29941	1.00182	1.44751	1.59334	1.42581	1.4886	1.24558	1.25879	1.15739	1.13605	0.87484	1.04781	1.38676	1.19515	1.25021	1.40823	1.40221	1.21008	1.29339	1.37272	1.2393	1.37661	1.10924	0.86467	1.08141	0.791	1.5272	1.14792	1.35169	1.18303	0.89801	1.40563	1.25194	0.97276	0.91986	1.13983	0.96842	1.02802	0.9733	1.13933	0.94953	1.11284	1.80434	1.07545	1.29389	1.16194	0.85993	1.65446	1.17341
ybaJ	1.0795	1.13942	1.04264	1.24455	1.09453	1.20017	1.02096	0.98369	1.06062	1.04808	1.00601	0.97226	0.94346	0.95442	1.20118	1.00574	1.16451	1.09791	1.13942	1.0352	1.10337	1.46026	1.22711	1.00254	0.93881	1.08424	0.96905	0.98602	1.11632	1.24746	1.03969	1.24428	1.23727	1.04335	0.95084	1.04432	1.00403	1.02422	1.02265	0.97209	1.03878	0.9987	1.02344	1.06661	0.96888	0.95402	0.98094	0.89453	1.06091
acrA	1.16857	0.85095	1.09045	0.88563	0.97841	0.73446	1.01999	0.80294	0.86728	0.87232	0.94046	1.05921	0.94432	0.95348	0.92891	0.89507	0.86255	0.87562	0.94227	1.07136	1.02472	1.04211	0.8781	1.14671	1.02348	0.86344	0.95642	0.80168	0.92537	0.7366	1.06063	0.8963	0.71838	0.99994	1.06824	0.98272	1.05385	1.02944	0.85456	1.07288	1.05746	1.10141	1.04731	0.89939	0.82604	0.90101	0.93305	0.83958	1.02494
acrR	0.98078	0.96917	1.10387	0.81095	1.00067	0.72712	0.90401	0.64529	0.98958	0.9835	0.70644	1.00907	0.94149	0.88964	0.91057	0.75831	0.70998	0.77243	0.83842	1.22031	0.99845	1.22012	0.94304	1.12666	0.91586	0.88517	0.7817	0.73912	0.92227	0.56469	1.04331	0.83787	0.57819	1.17528	1.09051	1.0769	1.01273	0.92469	1.07093	1.10339	0.96605	0.8685	0.80089	0.95072	0.73045	0.91025	0.59816	0.80349	1.03137
kefA	1.03333	1.11675	0.88064	0.96198	1.01946	1.38572	0.97633	0.80923	0.97373	0.96909	0.96691	0.97291	1.09516	1.08008	1.00304	1.23954	0.98014	1.2266	0.96956	1.07146	1.07883	1.65821	1.18876	1.11572	1.18127	1.03564	1.00356	1.07058	1.03923	1.10423	1.11731	0.97289	0.95161	1.07705	1.02903	1.00445	1.01337	0.97053	1.02483	1.00286	1.01644	1.13664	0.91007	0.97938	1.07646	0.99027	1.03876	1.00715	1.07495
ybaM	1.17086	0.84213	1.01478	0.64967	0.90804	0.73873	0.85415	0.76837	0.90955	0.91074	0.91721	0.87265	0.78709	1.08086	0.81005	1.02887	1.03551	0.74336	0.74144	1.01312	0.99423	0.98612	0.68688	0.80216	0.85678	0.20036	0.92944	0.86799	1.1307	0.83015	1.09362	1.0625	0.91162	1.12443	0.99029	1.09449	0.97093	0.99822	0.87461	0.96971	0.95245	1.06989	0.92051	1.02641	0.63885	0.83119	0.89596	0.66567	1.04564
priC	0.77815	0.79196	0.82933	0.71847	0.82221	0.92106	0.94276	0.56271	0.88973	0.89273	0.86055	0.79922	0.78976	0.85006	0.88031	0.88385	0.87843	0.79228	0.23011	0.92009	0.84136	0.91897	0.75104	0.62351	0.86632	0.8962	0.71588	0.87776	0.82806	0.87321	0.88872	0.79567	0.85061	0.96347	0.93908	0.93551	0.95799	0.88957	0.87723	0.79057	0.75677	0.76466	0.64358	0.81716	0.85504	0.79714	0.87027	0.59258	0.74252
ybaN	1.02749	1.20973	1.33365	1.57496	1.28702	1.45409	1.11272	1.13316	1.21092	1.18471	1.00785	1.00681	1.72178	1.6052	1.14388	1.23121	1.33754	1.36854	1.16865	1.07445	1.21114	1.04489	1.49743	0.74941	1.19051	1.04076	1.35531	1.25037	1.01349	1.35499	0.7914	1.25709	0.96209	1.09686	0.92058	1.02154	0.94386	1.0321	0.98326	0.79303	0.92677	1.06958	1.33296	1.27514	1.85795	1.24209	1.02764	0.93414	1.133
apt	1.13212	0.91608	0.85033	0.97027	1.01277	0.93662	0.9815	0.89633	0.97009	0.96578	0.79169	1.22911	0.92609	1.10195	0.97031	1.03101	0.96767	0.75495	0.99534	1.03066	0.96251	1.14664	0.89874	0.91826	1.0094	1.00232	0.88779	0.90622	0.96521	0.93584	1.08586	0.90225	0.97706	1.01008	1.04009	0.95781	1.00299	1.04859	0.92993	1.1395	1.13992	0.95381	0.94129	0.95853	0.87167	0.89911	0.76949	1.08757	0.9843
ybaB	0.91516	0.87755	1.01328	1.17327	0.71991	1.02562	0.70165	0.8311	0.9421	0.94034	0.80673	0.5749	0.86339	1.09467	0.77876	0.99668	0.87746	1.04921	0.97756	0.86138	0.77777	0.706	0.77001	0.31383	0.95557	0.16904	0.79294	1.0226	0.80087	1.13361	0.98945	0.92116	0.93995	1.15571	0.85032	0.74593	0.88945	0.81354	0.70602	0.8019	0.58697	0.61429	0.80531	0.85219	0.66575	1.05537	0.87001	1.1985	0.80275
recR	1.02022	1.24194	1.10329	1.48652	1.0548	1.50825	1.01656	1.1715	1.23109	1.20305	1.0004	0.97409	1.59933	1.16786	1.0271	1.18466	1.63346	1.4739	1.29869	1.06353	1.08998	1.1989	1.3382	0.73555	1.06532	1.16532	1.31428	1.35625	0.9129	0.96783	0.90144	1.1722	1.48589	0.85462	0.95941	0.95647	0.96433	0.96215	1.00852	0.81561	0.81583	0.759	0.26259	1.11232	1.83869	1.36642	0.92798	1.41575	0.97889
htpG	1.08287	1.16978	1.16578	1.40884	1.17344	1.3418	1.00939	1.19952	1.14878	1.12823	0.93204	0.76627	1.3307	0.71944	1.26415	1.50524	1.36821	1.48478	1.27175	1.09258	1.42158	1.30762	1.14688	0.34867	1.14851	0.6935	1.62968	1.1345	1.09575	1.03998	0.9745	1.3374	1.03398	0.90939	0.89987	0.99398	1.05158	0.9809	0.97847	0.98325	0.85907	1.07194	1.29056	0.98538	0.50592	1.30446	0.95176	1.09409	1.19683
aes	0.88824	1.04335	1.16277	1.10207	1.0173	1.49348	1.07967	1.2849	1.02148	1.0125	0.99642	0.99586	1.38681	1.22577	1.13377	1.35205	1.23481	1.24555	1.01579	0.97223	1.24128	1.00711	1.12529	0.83355	1.02019	0.44245	1.31614	1.0953	1.01979	1.11632	0.92759	1.58497	1.08537	0.91335	0.96796	1.13484	0.93054	1.01889	0.94193	0.91473	0.84085	0.99854	1.25124	1.11475	1.39751	1.12697	1.11355	1.42494	1.09961
gsk	0.87725	0.31824	0.79902	1.03556	1.08774	1.61488	1.1615	1.20465	1.16769	1.14541	0.95785	1.22191	1.06773	0.60434	1.26818	0.8538	1.16184	0.529	1.01042	1.19194	1.23569	0.53056	0.25626	1.00203	0.56028	1.16905	1.20133	1.36571	1.07625	1.50382	0.99976	1.57708	0.90918	1.09568	1.07429	0.84012	1.01671	1.12652	0.7483	1.07226	1.00046	1.61266	0.93917	1.19041	0.44665	1.10772	1.0173	1.11578	1.15094
ybaL	1.01494	1.13161	1.08339	1.16675	0.96877	1.14408	1.03737	0.98716	0.966	0.96206	1.15049	1.11466	0.95047	1.02207	0.98337	0.99567	1.24825	1.30357	1.18955	1.21987	1.13115	1.25665	1.13529	1.3922	0.78614	1.00957	0.9666	1.00671	1.03325	1.16989	1.05114	0.96415	1.34461	1.15558	1.04596	0.95447	0.97522	0.93011	1.08979	1.03668	0.91835	1.10131	1.13348	1.00602	1.0783	1.05801	1.26117	0.98813	1.2314
fsr	0.94993	0.97473	1.01265	0.78128	0.92961	1.24684	0.95919	0.95244	0.92503	0.92482	1.02007	1.08038	0.90127	0.92514	0.84344	0.80798	0.83649	0.69744	0.99682	0.96401	0.94907	1.10558	1.00641	1.09062	0.84717	0.90722	0.88556	0.85989	1.09311	0.91401	0.9696	0.881	0.7814	0.92715	1.02583	0.99076	1.01602	0.98696	0.8529	0.95284	0.99409	1.04559	0.73978	0.95797	0.90695	0.95747	1.15752	1.05039	1.14179
ushA	1.28774	0.7107	1.77027	1.27261	1.44826	1.20056	0.87641	1.58472	1.11488	1.09741	0.9016	0.91582	1.21347	0.57388	1.70516	0.5393	0.81872	0.33153	0.97881	1.07577	1.18571	0.25579	0.51662	1.00373	0.46917	1.25146	1.34534	0.73698	0.93214	0.85158	1.10678	1.82062	0.48631	1.20893	1.14217	0.8258	0.92421	1.12782	0.81161	1.19984	1.08481	1.63672	1.52824	1.46864	0.51712	1.456	1.14434	1.14233	1.0144
ybaK	1.11582	1.28828	1.12589	1.35727	1.01476	1.43335	1.16949	1.22005	1.27075	1.23911	1.2198	1.07073	1.19863	1.2503	1.23884	1.32405	1.4714	1.61119	1.15416	1.32617	1.01097	1.23218	1.35819	1.2034	1.02415	0.68934	1.34027	1.29349	1.02427	1.37553	1.01589	0.98316	1.30182	1.02537	1.02904	0.93914	1.02823	0.9399	1.14283	1.13214	1.05633	1.0503	1.27616	1.23527	1.40403	1.39294	1.4287	1.96521	1.08377
ybaP	1.28214	1.39432	1.32078	1.6477	1.15817	1.60985	1.16911	1.31444	1.28093	1.24836	1.08287	1.21169	1.87785	1.71205	1.3085	1.61807	1.76096	1.54151	1.22388	1.21655	1.35773	1.35417	1.65539	0.85652	1.1199	0.84115	1.63212	1.38889	1.13917	1.42097	0.95889	1.5135	1.35667	1.06092	0.85207	1.18345	0.87489	1.08593	1.10595	1.0179	1.08253	1.26723	1.78828	1.34095	1.86583	1.28025	1.10587	1.57325	1.18176
ybaQ	0.99153	0.96356	0.87545	0.96501	0.95681	1.19773	0.97186	0.91391	0.97548	0.97068	0.94749	1.12272	0.86677	1.08394	0.95742	0.98619	0.9798	1.04127	1.08621	0.93785	0.91863	1.1259	0.96689	0.89812	0.9766	0.53197	0.85781	0.98756	1.02524	1.00375	1.02828	1.01004	0.90908	0.91546	0.978	0.96178	0.98652	0.98073	0.94766	1.12075	1.20865	1.01303	0.92654	1.02902	0.97744	0.95792	0.95038	0.98552	0.98308
copA	1.13595	1.29496	1.08488	1.30836	1.08206	1.51959	1.12365	1.10284	1.10487	1.08831	1.026	1.22849	1.34845	1.27697	1.1582	1.5502	1.21915	1.11777	1.09764	1.10604	1.26286	1.20237	1.38823	1.22561	1.21337	1.31589	1.19049	1.18209	1.06078	1.32261	1.09833	1.15885	1.08783	1.04973	1.01296	1.01812	1.03605	1.09189	1.10171	1.16181	1.1645	1.27134	1.34516	1.05773	1.23978	1.09612	1.10436	1.01945	1.26752
ybaS	0.86909	1.00687	1.0596	1.04168	0.85393	0.84558	0.81521	0.92309	1.04474	1.03364	0.90172	0.80895	0.86464	0.92804	1.15764	0.90991	1.05786	0.91896	0.95419	0.7418	1.04625	0.74344	1.06776	0.97934	0.88491	0.54185	0.90365	0.83974	0.98378	0.8519	0.95374	1.07797	0.91862	1.05689	0.87858	0.95926	0.88691	0.9816	1.03026	0.86272	0.84096	0.86269	0.82949	0.94605	0.74856	1.12921	0.94056	1.13613	0.90636
ybaT	0.90807	1.16638	0.87033	1.03198	0.97482	1.25625	0.8952	0.98547	1.01621	1.0077	0.90034	0.83273	1.27955	1.05899	0.93926	1.2503	1.14899	1.51191	0.93154	0.88868	1.14534	1.16146	1.24292	0.94828	0.97333	0.78432	1.02253	1.01978	1.02073	1.03983	0.90374	1.09964	1.08158	0.92194	0.9179	0.99472	0.90926	1.02686	0.88145	0.89785	0.8575	0.8476	0.98645	1.05965	1.16229	0.94937	1.22369	0.96222	0.92459
cueR	0.98007	1.26355	1.24042	1.07663	1.1279	1.28391	0.6871	1.23964	1.07389	1.06014	1.2028	0.65856	1.07622	0.6346	1.14362	0.56357	0.99309	0.70394	0.83152	0.72723	1.1403	0.47076	1.53518	0.95362	0.63281	1.1166	1.14172	0.70929	0.72293	0.69872	1.01127	1.10586	0.63497	0.94105	0.98616	0.76114	0.98798	1.02776	0.80627	1.11999	1.0368	0.95514	0.98047	1.14764	1.00669	1.16076	1.03333	1.06199	1.05666
ybbJ	1.16615	1.09902	1.44766	1.37939	1.30418	1.54224	1.05526	1.15185	1.08241	1.06789	0.99987	1.52521	1.54842	1.32336	1.23789	1.18075	1.44178	1.42733	1.3408	1.20615	1.48765	1.4083	1.22573	0.93327	0.93342	0.85615	1.61065	1.0958	1.19735	1.28287	0.91566	1.3902	1.20436	0.91499	0.87798	1.00917	0.76243	1.01326	1.08238	1.11763	1.14964	1.60211	1.43429	1.1406	1.44035	1.19089	1.07211	1.02801	1.14758
ybbK	1.00463	0.73892	1.13384	0.67183	0.98856	0.91373	0.98058	0.82053	0.84371	0.85089	0.76948	1.16494	0.72752	0.79131	0.83132	0.76146	0.73694	0.92191	0.9145	1.27301	1.13864	1.0458	0.60478	0.95963	0.99535	1.09731	1.15004	0.81944	1.281	0.72291	0.86384	1.33168	0.68672	1.06369	0.95101	0.91288	0.84535	0.94711	0.90786	1.29067	1.0917	1.13579	1.26791	0.90657	0.43561	0.96721	0.67633	0.97874	0.87108
ybbL	0.6698	1.20938	0.81138	1.0244	0.96826	1.54785	0.97395	0.96467	1.04101	1.03025	0.87298	1.01239	1.32519	1.36263	1.06601	1.61319	1.47701	1.01344	0.95393	0.97549	1.14246	1.00576	1.20744	1.01007	0.23179	1.08449	1.04048	1.18236	1.10927	1.18311	1.02605	0.91271	1.32802	1.00139	1.09887	1.12756	1.06969	1.10337	1.03745	0.95797	0.94954	1.04519	0.8861	1.05357	1.1402	1.00522	0.7893	0.88054	0.98928
ybbM	0.90702	0.96168	1.12744	1.00213	1.07767	0.96771	1.01638	1.03899	0.93733	0.936	0.97735	1.07459	1.01537	1.0028	0.92083	0.91295	1.04121	1.01882	1.00697	1.0894	1.17023	1.0428	0.95359	0.89607	1.23509	1.21577	1.17631	0.98629	1.00125	0.86697	0.99536	1.22431	0.74872	0.91696	1.0446	1.02928	1.10566	1.04117	0.9843	1.04919	1.01673	0.8727	1.06795	1.06317	0.97795	0.97497	1.03457	0.8869	0.96469
ybbN	1.26828	1.18928	1.64175	1.50796	1.34829	0.85337	1.40234	1.194	1.33442	1.29699	1	1.40327	1.11472	1.29383	1.36806	1.01917	1.4291	1.35992	1.14305	1.65533	1.47945	1.3712	1.20799	1.05403	1.04456	1.37295	1.27675	0.94018	1.27979	1.11017	1.08357	1.26248	1.21812	1.36132	1.17237	1.26715	1.17809	1.2382	1.39594	1.52621	1.25445	1.89154	1.89305	1.29796	1.63329	1.17596	1.20052	1.24161	1.27258
ybbO	1.04774	1.03069	1.13443	1.13794	1.14165	0.89854	1.02778	0.86237	1.09856	1.08257	0.90229	1.16136	0.94328	0.76989	1.05813	0.89411	0.99111	1.11971	1.19764	1.21845	1.19169	1.2798	0.98132	1.26383	0.86043	0.7334	1.01467	0.85313	1.27496	0.74102	1.00293	0.97592	0.72859	1.06311	1.03759	1.16634	1.08896	1.08309	1.01464	1.19524	1.08172	1.09984	1.07041	0.9143	0.44897	1.01235	0.97906	0.9837	1.0598
tesA	0.8241	0.93834	1.05588	1.26834	1.17863	1.68016	0.8759	1.12328	0.98801	0.98207	0.82192	0.90255	1.11052	1.11364	1.02969	1.09064	0.95628	0.96407	1.08067	0.89945	1.07683	0.87043	1.0447	0.81015	1.05329	0.97476	1.15895	1.15498	1.08007	1.36863	0.89027	1.07994	0.88658	1.03032	0.94194	0.89459	0.87583	0.91312	1.03158	0.76666	0.75974	0.78867	1.01444	1.08664	1.40329	1.04406	0.89498	1.1344	0.95364
ybbA	0.68281	0.31567	0.6523	1.05528	0.9732	1.18604	1.33789	1.14116	0.73309	0.75033	1.02145	0.15904	0.82217	1.20882	0.52125	1.15296	1.31928	0.71114	0.32431	1.28354	0.96982	0.55155	0.09695	0.85382	1.41484	1.05223	1.46493	1.02583	1.08916	1.09605	1.01965	0.65584	1.155	0.90171	1.14979	1.04074	1.02927	0.66629	0.99275	0.98152	0.97635	0.73522	1.34406	1.20306	1.40936	0.872	1.09855	1.00194	1.00012
ybbP	1.2217	1.15267	1.08674	1.3892	1.26469	1.96766	1.19055	1.17643	1.38962	1.34717	1.01567	1.14381	1.34523	1.12499	1.26902	1.29743	1.32068	1.25095	1.2538	1.32814	1.12604	1.2024	1.3874	1.12205	1.11845	0.99816	1.33423	1.46841	1.28362	1.71316	1.11976	1.38172	1.41903	1.06097	1.05859	1.03583	1.04217	1.06002	1.1928	1.21375	1.18095	1.09876	1.51632	1.26123	1.44596	1.14762	1.00926	1.54347	1.16453
rhsD	0.87506	1.16835	1.11725	1.5878	0.97416	1.44	1.12651	1.63674	1.18456	1.16075	1.09741	0.90105	1.18179	1.12132	1.29769	1.03413	1.13792	1.29608	1.23982	1.06539	1.02858	1.17964	1.46801	1.03575	1.01362	0.64896	1.15444	1.29322	0.86236	1.33487	0.80378	0.83714	1.52578	1.24843	0.86447	1.03957	0.83204	1.03848	0.96941	0.80175	0.87568	0.96689	1.09004	1.00352	1.15417	1.27194	1.12808	1.3146	1.04071
ybbC	1.01613	1.12346	0.96858	1.11185	1.05768	1.03092	1.0206	0.98734	1.04314	1.03219	0.97302	1.0942	1.06073	1.09201	1.15524	1.06686	0.97348	0.9613	1.01348	1.0889	1.03078	1.1905	1.25405	0.88982	0.89893	1.01252	0.91341	1.02287	0.81101	0.96067	0.8754	0.93563	0.97629	0.94455	1.00509	0.99955	0.97201	1.02396	0.99225	1.05338	1.00648	1.04803	1.0662	1.05807	1.07611	1.01163	1.05219	1.07733	0.9831
ybbD	1.15223	0.98667	1.00723	1.1457	0.96777	1.19855	0.9811	0.94078	0.89339	0.89605	0.93487	0.90945	1.32042	1.08753	1.01869	1.17956	1.07151	1.07364	0.916	0.96048	1.05786	0.93155	1.27897	0.84754	1.10431	0.58967	1.12427	1.03246	1.04211	1.00493	0.93396	1.06355	1.03667	0.76626	0.93565	0.917	0.89233	0.88655	0.89461	0.93545	0.9235	0.86215	1.10507	1.00472	1.27362	1.03419	0.93746	0.96227	0.98955
ybbB	1.33664	1.24931	1.65772	1.51413	1.01238	1.30961	1.29131	1.38718	1.3937	1.35087	1.25424	1.49517	1.32473	1.39999	1.51912	1.47362	1.46479	1.42968	1.0863	1.4391	1.51311	1.56386	1.37359	1.26176	1.24957	0.84659	1.71378	1.16858	1.08941	1.25062	0.88744	1.49517	1.57104	1.16913	0.82013	1.115	0.88297	0.97166	1.16328	1.27947	1.48132	1.84746	2.26046	1.16988	1.41533	1.41358	1.14637	1.53237	1.30689
ybbS	1.03038	1.048	1.12565	1.2824	1.02341	1.10934	1.038	1.03048	1.03587	1.02558	1.16639	1.00458	1.01204	1.07175	1.03379	1.03699	1.02189	1.10541	0.97023	1.11782	1.10509	1.23757	1.1124	1.13628	1.00915	0.8038	1.07407	0.93882	1.09274	0.97973	0.99191	1.20313	1.08432	1.02349	0.95936	1.00833	1.00283	1.06653	0.97831	1.07558	1.02689	1.30036	1.10258	0.98063	1.29388	1.02412	1.09047	0.84072	1.2168
allA	0.99476	1.0939	1.19478	1.04831	1.11559	1.26225	1.17628	1.13739	1.04931	1.0378	1.02302	1.13783	1.25043	1.115	1.03031	1.14569	1.11502	1.11727	1.06537	1.17498	1.163	1.07548	1.04553	0.88824	1.0833	1.05764	1.19727	1.18231	1.00167	1.12751	1.01582	1.30095	0.96408	0.98033	0.98084	0.99479	0.97757	1.00947	1.01374	1.14603	1.06106	1.30849	1.27199	1.10347	1.28324	1.00699	1.09805	1.16716	1.2571
allR	0.8508	0.97544	1.12466	1.06192	1.09953	0.97339	1.17983	0.99654	0.88573	0.88909	1.25858	1.03753	0.97324	0.826	0.98599	0.8015	1.02607	1.05063	1.14097	1.02844	1.07078	1.38284	0.865	0.94197	0.98744	0.98295	0.88935	0.84693	1.06977	1.00388	0.9972	1.00619	1.10305	1.04038	0.95559	1.08718	0.94884	0.93331	1.06105	0.97215	0.92456	0.93296	0.89986	0.87401	1.08402	0.98262	1.23484	0.81979	1.22383
gcl	0.86789	1.16956	0.93477	1.16143	1.03744	1.72041	0.93284	1.60535	1.26011	1.22943	0.97671	0.88183	1.22787	1.15374	1.29479	1.3978	1.14833	1.22672	1.16747	0.91122	1.10696	1.02831	1.41865	0.97793	1.08325	0.95582	1.11686	1.35621	0.96055	1.29712	0.90602	1.30904	1.32526	0.95128	0.94474	0.93622	0.98894	1.04544	0.8583	0.85441	0.82301	1.05806	1.29534	1.10444	1.31133	1.3751	1.266	1.63443	1.00422
hyi	1.15862	1.11326	1.1245	1.02759	1.11214	1.58916	1.13102	1.17473	1.10976	1.09275	0.97388	0.92429	1.14885	1.13244	0.98382	1.251	1.23093	1.26771	1.07838	1.23311	1.25407	1.02271	1.09577	1.11756	1.01176	1.1141	1.45568	1.20838	1.18042	1.26103	1.04019	1.74622	1.15873	0.65782	0.95847	1.03446	0.93733	0.96879	0.9926	1.04006	0.97232	1.07548	1.30656	1.25025	1.05712	1.08028	1.06564	1.29693	0.97364
glxR	1.09412	0.81391	0.91418	0.69599	1.0601	1.00295	0.99558	0.88398	0.81458	0.82441	0.90674	0.84992	0.83319	0.94343	0.76369	0.92349	0.89305	1.01282	0.98969	0.90036	0.92209	0.97937	0.84906	0.88963	0.69169	0.86755	0.68775	0.91731	1.07042	0.99595	1.04271	1.08531	1.02249	0.85553	0.9804	0.99897	0.98303	0.96452	0.90096	0.93785	0.91972	0.78193	0.86396	0.97128	0.9287	0.85089	1.01245	0.66165	0.95444
ybbW	1.01293	0.90096	0.93342	0.71508	0.96026	0.93505	0.92086	0.82683	0.91806	0.91849	0.94286	0.82909	0.9254	1.06126	0.78226	0.96043	0.79096	0.8542	0.95939	0.93812	0.97522	1.14251	0.81632	0.99286	0.9994	0.88457	0.92227	0.91469	0.94589	0.89519	1.07046	0.81584	0.72895	1.1479	1.06191	0.99244	0.98874	0.96297	0.96527	0.92923	0.91873	0.83356	0.69498	0.97744	0.8888	0.74888	1.0543	0.97989	0.9779
allB	1.09937	1.05464	1.04228	1.00224	1.04202	1.24199	0.95295	1.06004	1.10182	1.08553	0.98863	1.01683	1.10512	1.1013	1.11245	1.22818	1.2145	1.11894	1.01671	1.03251	1.07832	1.12745	1.05444	0.99886	0.8255	0.94416	1.20433	1.14984	1.12296	1.11042	0.90853	1.10051	1.01436	0.9584	0.94954	1.08343	0.93782	1.05844	1.00897	1.04759	0.95319	0.98008	1.06952	1.07387	1.30561	1.03151	1.07773	1.31584	1.03746
ybbY	1.0719	1.18413	1.07414	1.30145	1.07796	1.30139	1.10539	1.21283	1.2279	1.20015	0.82422	1.01508	1.29067	0.97995	1.23142	1.23199	1.4482	1.46695	1.1271	1.22815	1.25221	1.34901	1.1933	1.03556	0.86918	0.3313	1.4732	0.95884	1.21972	1.01531	1.04354	1.70731	1.42709	1.03633	0.96803	1.00942	0.89726	0.94155	0.99463	1.13773	0.96912	1.3554	1.58804	1.06325	0.79105	1.1998	0.91164	1.91527	1.01081
glxK	0.97174	0.84707	1.07748	0.68042	1.02694	0.81018	0.98131	0.81208	1.00271	0.99543	0.89906	1.21785	0.91928	0.9586	0.93426	0.90001	0.7997	1.11869	1.02956	1.12463	1.09473	1.30877	0.84814	0.90111	0.93104	0.49538	0.94149	0.89344	1.11384	0.8505	1.04752	1.01314	0.71671	1.05515	1.08114	1.0418	1.07403	1.03009	1.16796	1.10515	1.11994	1.09564	1.03434	0.94812	0.62588	0.98683	0.90621	0.78981	0.8998
ylbA	0.94389	1.04057	0.90862	1.12999	0.93103	1.09135	0.98616	0.91791	1.00961	1.00171	1.02137	0.88334	1.09378	0.9646	1.03737	1.01818	1.01239	0.89094	0.97541	0.93436	0.94384	1.08188	1.15801	0.99157	0.84437	0.80525	0.92368	1.05158	1.00956	1.07873	1.02117	0.85031	0.90385	1.04592	1.02063	0.99272	0.99875	0.94398	0.9504	0.98278	0.91117	0.84005	0.76761	1.02483	1.1595	0.99754	0.9954	1.04097	1.01847
allC	0.93088	1.12835	1.3706	1.34195	1.15363	1.57583	1.1632	1.09743	1.11	1.09297	1.05298	1.1131	1.55658	1.2765	1.18651	1.32604	1.33304	1.30145	1.17836	1.21339	1.0828	1.09972	1.27958	0.96789	1.10846	0.62326	1.81555	1.19591	0.98684	1.28351	0.92663	1.42849	1.10116	0.88921	0.91423	0.98614	0.82253	1.00864	1.04031	1.05759	1.03696	1.00883	1.38871	1.20281	1.82693	1.31171	1.17687	1.54691	1.21839
allD	0.78876	0.90504	0.97303	1.22367	0.82246	1.11069	0.97498	0.92583	0.92171	0.9218	0.94196	0.96548	0.94337	1.03294	0.90146	0.95007	0.91299	1.09548	0.96053	0.72951	0.92557	1.27594	0.74608	1.13015	0.91523	0.85485	0.74888	0.96635	0.74561	0.93556	0.91329	0.88849	0.9005	0.99649	0.98111	1.04512	0.94407	0.95979	0.79495	0.78321	0.98381	0.84955	0.71272	0.89695	1.05026	0.95202	0.88596	0.88569	1.15536
fdrA	1.1735	1.01063	1.30973	1.26971	1.26976	1.16523	1.24155	1.07223	1.23834	1.20964	0.96969	1.19765	1.1442	1.23257	1.20332	1.27642	1.14282	1.17822	1.39632	1.45466	1.39934	1.17243	1.02801	1.23108	1.19639	0.87967	1.43242	1.00068	1.43259	1.10447	1.01385	1.61614	1.26489	1.10323	1.00386	1.15943	1.00921	1.13499	1.1647	1.17005	1.19238	1.34355	1.32166	1.10228	1.05949	1.10068	1.07798	1.29462	1.14793
ylbE	1.11868	1.04955	1.00632	1.28359	1.07003	1.12822	1.02736	0.99004	1.04569	1.03451	0.86329	1.19839	1.28596	1.1104	1.14531	1.03307	1.16464	1.05482	1.0825	1.13538	1.10604	1.14827	1.20605	0.87094	1.05619	1.27416	1.19374	0.99813	1.0423	1.03611	1.03463	1.11017	0.98996	0.99609	1.07654	1.06161	1.01211	1.06595	1.023	1.24181	1.1699	1.32382	1.15849	1.12932	1.24493	1.13895	0.95272	1.20382	0.96957
ylbF	1.1709	0.91259	1.24835	1.25721	1.14442	1.26245	1.10739	1.06985	1.07467	1.06086	0.85816	1.23584	1.13402	1.36913	1.0958	0.83226	1.21707	1.26461	1.20689	1.33738	1.32811	1.3393	1.09703	0.82016	1.03263	0.63532	1.39305	1.07529	1.15607	1.24394	0.95771	1.179	1.20513	1.07321	0.94276	1.09437	0.98361	1.08693	1.04861	1.22656	1.10163	1.41194	1.51498	1.21855	1.73936	1.21612	1.05822	0.84987	1.1278
arcC	0.87298	1.00449	0.96712	1.12668	0.99098	1.43669	0.9817	1.38432	1.14741	1.12698	1.08452	0.84199	1.22471	1.16037	1.22502	1.37129	1.18746	1.05679	1.1668	1.081	0.98514	0.90302	1.07768	0.8965	0.96566	1.04675	0.97582	1.24598	0.88579	1.17195	0.8233	1.20372	1.22896	0.87509	0.97378	0.95465	0.95442	1.03335	0.8338	0.83845	0.84177	0.97799	0.9402	1.02037	1.35664	1.17986	1.42041	1.17503	1.11063
purK	1.22309	1.1394	1.04867	1.22138	0.98573	1.57061	1.12579	1.30778	1.11012	1.09308	1.0975	1.03543	1.22035	1.04274	1.12618	1.2752	1.20956	1.30857	1.02946	1.06263	1.31842	1.26072	1.17213	0.92457	1.17665	1.38071	1.36792	1.04725	0.99775	1.12216	1.01965	1.19824	1.06387	0.99906	0.96135	0.97797	0.96826	0.97622	0.96585	1.03275	1.05132	1.08865	1.27651	1.09784	1.7359	1.12854	1.10027	1.04859	1.1751
purE	1.07238	1.23201	1.37177	1.36493	1.1646	1.47984	1.22269	1.26669	1.08365	1.06902	0.99278	1.04598	1.50989	1.2174	1.34925	1.40894	1.33492	1.56428	1.11548	1.24864	1.43904	1.37948	1.32325	0.8889	1.20205	0.38403	1.41969	1.11526	1.06992	1.2109	0.95986	1.30803	1.22713	0.96323	0.95233	1.03038	0.92045	1.00008	1.11784	1.14603	1.08464	1.56484	1.61831	1.1092	1.70441	1.23012	1.05051	0.76119	1.19312
ppiB	0.8736	1.06527	1.14937	1.21748	0.80783	0.96976	0.97729	1.17445	1.06548	1.0525	0.97838	0.90095	1.13077	1.00797	1.24553	1.04826	1.11291	0.99396	0.95849	0.94419	0.84394	1.0316	1.08152	0.94849	0.97899	1.00097	0.80219	1.0087	0.78434	1.00386	0.94694	0.95893	1.1256	1.01531	0.92873	0.92199	0.98361	0.96815	1.00683	0.96877	0.92396	1.02091	1.27392	1.06162	1.1855	1.13436	0.9919	1.22843	1.04885
ybcI	1.00948	0.88777	0.81037	0.72642	0.93341	0.99547	0.90119	0.84583	0.91415	0.91493	0.78272	0.91108	0.89609	0.98008	0.80593	0.98593	0.82576	0.86666	0.90774	0.80008	0.88225	0.92235	0.90774	0.96077	0.94864	0.83138	0.7065	0.96088	0.8657	0.91586	0.97127	0.85607	0.7571	0.94016	1.00519	0.92895	0.97449	0.96403	0.8675	0.90998	0.92135	0.58514	0.80909	0.97279	1.06474	0.82163	0.78815	0.59484	0.95337
ybcJ	1.0414	0.78567	0.97345	0.53509	0.91766	0.83732	0.9475	0.41885	0.93497	0.93385	0.85409	0.95399	0.70731	0.8656	0.67213	0.83774	0.54266	0.68517	0.78898	0.95242	1.01387	1.13977	0.66397	0.84822	1.04633	0.85202	0.80193	0.7296	0.95145	0.53475	1.06191	0.79497	0.4242	1.16393	1.00366	0.94022	1.08937	0.98511	0.98459	1.09499	1.02521	1.00471	0.69949	0.8993	0.46951	0.6615	0.8087	0.53498	0.91495
sfmA	0.803	0.92345	0.75661	0.65017	0.79899	1.1416	1.01686	1.13412	1.01379	1.00551	0.85312	0.84567	0.85832	0.96675	0.90983	0.8069	0.72933	1.04044	0.80608	0.88113	1.0751	1.01071	1.10012	0.85973	0.96538	0.16817	0.80983	1.02166	0.87416	1.14812	0.94822	0.87313	1.01933	0.98178	0.98119	0.89454	0.97055	0.82982	1.00846	0.85974	0.76052	0.64678	0.51097	0.75978	0.61947	0.84705	0.94334	0.96629	1.12229
sfmC	0.89786	1.55154	1.0854	1.66258	0.94979	2.12164	0.96037	1.34688	1.16499	1.14296	1.04574	0.76062	1.28588	1.21093	1.18478	1.47818	1.41407	1.40226	1.11009	0.76274	1.13416	1.2838	1.77758	1.12147	0.89848	0.73473	0.77623	1.50672	1.03771	2.01491	1.01369	1.1278	1.68781	1.00782	1.05796	1.07229	1.06477	1.02764	0.97037	0.94328	0.88078	0.76787	0.72707	0.96372	2.23309	1.40376	1.22968	1.63801	1.14066
sfmD	0.89673	0.81947	0.92679	0.73364	0.93294	1.14886	0.91774	0.82863	0.90209	0.90396	0.7784	0.94161	0.82529	0.98501	0.84262	1.00176	0.88532	0.9065	0.97585	0.74662	0.879	0.92912	0.70569	0.94022	1.00633	0.75335	0.70926	0.9632	1.0106	0.95691	1.00458	0.83979	0.85069	0.91511	1.03959	1.02909	0.97116	0.99348	0.9534	0.83832	0.92219	0.82443	0.76216	0.99068	0.99838	0.8504	0.78473	0.72669	0.90874
sfmH	1.34837	1.08616	1.20688	1.51198	0.9947	1.39612	0.98452	1.3512	1.10015	1.08402	1.04996	1.00171	1.21681	1.14095	1.16115	1.07292	1.14897	1.35989	1.2134	0.97636	1.2875	1.33887	1.10332	0.99712	1.36595	0.91102	1.26059	1.22093	1.23147	1.32762	1.11918	1.29332	1.24352	1.05916	1.224	1.03935	1.23697	1.112	1.13474	1.24365	1.09786	1.07379	1.49591	1.12501	1.2088	1.26477	1.15564	1.1256	1.18043
sfmF	0.90665	1.02651	1.08906	1.03326	0.99017	1.24649	1.09324	1.46859	1.01875	1.01002	0.72655	0.89421	1.19272	0.90359	1.10434	0.71943	0.80794	0.95144	0.9106	0.9721	0.72557	0.8853	1.43572	0.93662	1.10359	0.70742	0.90188	1.12102	1.06638	1.36278	0.89975	0.91711	1.40868	0.91093	1.00142	0.98489	1.03852	1.02337	1.05637	0.99752	0.78667	1.0516	1.33992	1.0187	1.37036	1.17711	0.90501	1.20971	0.92859
fimZ	0.79783	1.0309	0.88161	0.89727	0.88171	1.32653	0.93493	1.08096	1.17646	1.15339	1.00194	0.97103	0.94019	1.09702	0.92537	1.22902	1.10838	1.09343	1.03581	0.87465	1.00447	1.14207	1.00165	1.09602	1.01343	1.01674	1.47012	1.07381	1.07408	1.23445	1.05164	1.02211	1.18139	1.08475	1.02635	0.93248	1.02654	0.99928	0.98578	0.90471	1.00622	0.96444	0.70557	1.06074	0.86667	0.92484	0.94528	1.15355	0.89993
intD	0.88605	1.12812	1.00367	1.31983	0.77211	1.20688	0.98416	1.00863	0.98839	0.98241	1.21677	0.94194	1.18647	0.90682	1.01032	1.16458	1.08222	1.23843	0.88427	0.95673	1.0578	1.49249	1.3082	0.53295	1.0743	0.38253	1.10927	1.07727	1.09797	1.1385	1.07908	1.28535	1.1855	0.92142	0.91621	1.00423	0.91451	0.76443	1.03205	0.96702	0.9104	1.27076	1.37769	0.95082	1.36466	1.12442	1.17554	1.19835	0.96576
emrE	1.05249	0.86916	1.00834	0.86368	0.90726	1.28343	0.82482	1.18155	1.01808	1.00941	0.9414	0.83335	1.11039	1.23715	0.81395	1.14717	0.90231	1.03016	0.92141	0.88482	1.20065	1.00241	0.86506	1.51216	1.00448	0.84085	0.98339	1.22766	1.06548	1.54958	0.9774	1.41664	0.96428	0.90337	0.96041	0.97208	0.88553	0.95636	0.99787	0.95447	0.86885	1.07023	1.15548	1.01018	1.74938	0.95568	1.08741	1.23135	1.05557
ybcK	1.10871	1.26594	1.22913	1.61592	1.36638	1.35606	1.24709	1.00015	1.32793	1.29108	1.22353	1.19045	1.44717	1.44562	1.34797	1.41552	1.2803	1.43945	1.30225	1.52701	1.23743	1.22603	1.14356	0.97486	1.21964	0.76594	1.21016	1.37397	1.01937	1.38944	1.06708	1.0497	1.37086	1.42868	1.07972	1.10473	1.10731	0.99045	1.33968	1.36555	1.09345	1.52074	1.55572	1.17064	1.22545	1.29806	1.38356	1.2835	1.18227
ybcL	0.9976	0.91776	0.99462	0.82408	1.09907	1.0761	1.02775	0.90444	0.93635	0.93511	0.98046	0.9694	1.12743	1.1289	0.93002	1.01699	0.98541	0.95057	0.97655	0.99645	1.16053	0.98551	0.96847	0.94931	1.0783	1.09935	1.19439	0.96823	1.02426	0.99657	1.02802	0.9795	0.96685	1.00197	1.03158	0.99429	1.02112	1.05379	1.12864	0.99468	0.99288	0.90684	0.91478	1.08393	1.17161	0.98667	0.91184	0.82153	1.00158
ybcM	0.8914	0.88052	0.80995	0.75012	0.88196	1.12565	1.02953	0.96416	0.91358	0.91441	1.05017	1.09668	0.95981	0.8693	0.8988	0.96499	0.85425	0.79978	1.03814	0.98154	0.98992	0.85199	0.82265	1.01271	0.86004	1.26153	0.9517	1.02592	1.10116	1.11391	0.99707	1.07216	1.08041	1.14757	0.91957	1.00676	0.90754	0.98075	1.06833	1.0481	1.00332	1.09214	0.98548	0.91566	0.98815	0.99544	1.08539	1.01088	1.07586
ybcN	0.86617	0.94732	0.81346	0.95748	0.82217	0.99774	0.88563	0.9356	1.01307	1.00486	0.76024	0.78943	1.23139	1.03687	0.7723	0.98388	0.90771	0.95531	0.76498	0.71128	0.86438	0.76192	0.95655	0.79301	0.99775	0.80589	0.96223	0.9477	0.708	1.00007	0.92823	0.96842	0.80095	0.82663	0.91591	0.83868	0.9354	0.92562	0.97281	0.8433	0.84933	0.64123	0.77228	0.904	1.12973	0.89993	0.77982	1.42797	0.95822
ninE	0.82828	0.90166	0.77665	0.84069	0.8003	1.01523	0.86053	0.92691	1.05973	1.04727	1.08066	0.87686	0.9325	1.0037	0.72957	1.01611	0.96803	0.98859	0.72538	0.82029	0.87888	0.84514	0.93626	1.10411	0.85903	1.09326	0.92276	0.98578	0.9933	1.06523	0.97632	1.15062	1.15274	1.06959	0.97517	0.94989	0.98635	0.938	0.97301	0.90645	0.86424	0.82429	0.71667	0.99952	0.8256	1.11298	0.99996	0.68971	0.89513
ybcO	0.95184	0.94311	0.70305	0.80682	0.96105	0.9017	0.97607	0.81294	0.87598	0.88023	0.82207	0.7775	0.93155	0.98884	0.90149	0.95685	1.02248	0.98948	0.85818	0.8555	0.81568	0.93599	0.82522	0.9797	1.03401	0.89003	0.67827	0.99971	0.79021	0.90316	0.89275	0.81823	0.93605	0.92042	0.94736	1.0102	1.00593	1.04654	1.02027	0.9903	0.97234	0.7509	0.72405	1.00279	1.0027	0.92611	0.7655	0.82835	0.89219
rusA	1.04382	1.06025	1.19652	1.13593	1.32428	1.01462	0.97658	0.9934	1.00691	0.99926	1.0309	0.98149	0.9724	1.24062	0.95025	1.14576	1.17196	1.42074	1.14708	1.07123	1.33837	1.12383	1.12872	0.91006	0.99675	1.15653	0.94744	1.0242	1.38632	1.05451	0.98918	1.47944	1.22487	1.01499	1.01201	1.02681	1.03893	1.04635	1.02024	1.15135	1.05995	1.64328	1.29649	0.9911	1.41017	1.13959	1.04096	0.94271	0.94421
ylcG	0.92823	0.95682	0.93959	0.94302	0.91287	1.25344	0.9552	0.92051	0.90966	0.91085	0.82291	0.98121	0.92171	1.02909	0.94048	1.05031	0.95665	1.15066	0.98856	0.92793	0.97311	1.06025	0.85205	0.97022	1.0206	1.08439	0.76838	1.0781	0.94523	0.99127	0.90867	0.8894	0.57979	0.87275	1.03345	0.98726	1.01386	1.00682	0.9229	1.00774	0.94137	0.81335	0.67258	0.96831	1.07803	0.99017	0.90545	0.80082	0.92478
ybcQ	1.11671	0.95921	1.09578	1.3105	1.10838	1.25462	1.05814	1.07099	0.98026	0.97502	1.04404	0.84489	1.18579	1.22176	1.06396	1.22145	1.12939	1.23916	1.0438	0.95951	1.06178	1.08405	1.09082	0.9767	0.96924	0.44664	1.23703	1.04568	0.9842	1.08576	1.00199	1.04772	1.01982	1.10391	0.97901	1.08569	1.05691	1.05194	1.10759	1.09902	0.96603	1.08174	1.25049	1.07559	1.0505	1.09958	1.11635	1.07359	1.03597
nmpC	0.96001	1.10305	0.96031	1.24227	0.92574	1.33027	0.78901	1.23868	1.01401	1.00571	0.97135	0.86221	1.28782	1.12233	1.00755	1.42987	1.10846	1.21272	1.08507	0.9377	1.06242	1.04582	1.15452	0.80422	1.36662	0.7631	1.15931	1.06889	0.71241	1.10917	0.97407	1.04473	1.13238	0.96483	1.0454	0.95869	1.0321	0.88368	1.06095	1.00294	0.95513	0.8622	1.13819	1.12719	1.34571	1.09955	0.99274	0.97127	0.89773
essD	0.96706	1.05001	0.86516	0.82678	0.91391	1.01138	0.83381	0.71377	0.89117	0.89404	1.30521	0.75994	0.83991	0.97925	1.25632	1.0238	1.54973	1.19783	0.8354	0.72332	0.91234	1.19409	1.02139	1.09888	0.91709	0.35935	0.73966	0.96161	0.98941	0.89358	1.02361	0.9592	1.26209	0.95761	0.93542	0.83023	1.01685	0.8912	0.91498	0.9339	0.89827	0.47217	0.65377	1.04665	1.36485	1.34974	1.48688	0.6214	0.8658
ybcS	1.16464	0.95158	0.9218	0.64787	1.01999	1.16791	1.03284	0.78454	0.96676	0.96276	0.91331	1.01989	0.93375	1.01932	1.1181	0.84734	1.04825	0.81607	0.96641	1.03439	1.12415	1.2656	0.89128	1.22341	1.05552	1.4424	1.0451	0.8585	1.06752	0.83766	1.02236	1.05131	0.96726	1.02758	1.04943	1.06588	1.08684	1.13853	1.10452	1.0845	1.07107	1.17308	0.93713	1.05806	1.10027	0.97262	1.02944	0.31989	1.03766
rzpD	1.21912	1.00627	1.31084	1.12377	1.20965	1.40858	1.21535	1.08905	1.0695	1.05615	0.91043	1.17922	1.11046	1.08444	1.20434	1.06993	1.21104	1.25241	1.1644	1.38456	1.35421	1.28813	0.96499	0.80426	1.06761	1.16215	1.41271	1.14226	1.54497	1.14075	0.9814	1.55726	1.22324	0.99582	0.95672	1.14921	0.9861	1.25558	1.11093	1.13951	1.01999	1.68307	1.46785	1.19515	1.03318	1.15888	0.99921	1.0389	1.25519
rzoD	1.04163	0.81578	1.11105	1.28995	0.96693	1.38632	1.05592	1.05898	1.15576	1.13457	1.30692	1.02588	1.02656	1.1173	0.95334	1.11238	1.01314	1.30203	1.13533	1.09268	1.15664	1.15553	0.91836	1.15527	1.02961	0.74988	1.08899	1.22847	1.14952	1.36125	1.07429	1.22906	1.08867	0.94399	1.01253	1.00408	0.98328	0.9953	1.00088	1.05156	1.04302	1.12936	1.04133	1.03771	1.04728	1.03441	1.45808	1.15558	1.10981
borD	1.01913	0.84722	0.86887	0.64779	0.94077	0.98094	0.93354	0.6492	0.84149	0.84888	0.78227	0.95437	0.87563	0.84296	0.92523	0.87993	0.96134	0.75778	0.83736	0.94366	0.94109	1.13647	0.71953	1.25365	0.97629	0.67266	0.89506	0.66785	0.98452	0.84738	0.97532	0.89747	0.9071	0.89521	1.04994	1.04978	1.05502	1.13804	0.90164	1.00229	0.90353	0.89358	0.86291	0.89267	0.53341	0.91932	0.84444	0.93846	0.9902
ybcV	1.04952	0.95261	1.42709	1.21875	1.05591	1.3429	1.00206	1.01833	1.04748	1.03614	1.2818	0.88437	1.32062	1.2193	0.86715	1.13767	1.08432	1.12013	1.25615	1.15208	1.2667	1.01466	0.95914	1.06279	0.93617	1.01095	1.06126	1.11788	1.08462	1.22171	0.98468	1.16533	1.02133	0.84241	0.98501	1.10478	0.92441	0.89797	0.99426	0.99061	0.92995	1.63967	1.04909	1.08252	1.26758	0.95423	1.43446	1.58216	1.1029
ybcW	1.09919	0.95468	1.1241	1.1319	1.05751	0.97261	0.98048	0.89796	1.09867	1.08267	0.8407	1	1.1567	1.10335	1.02723	1.01262	0.97373	1.06308	1.07838	1.02581	0.94699	1.19391	0.9538	0.89735	0.95527	0.99282	0.9716	1.02194	0.74592	1.11593	1.0845	0.6771	0.90022	1.05064	1.09101	1.14204	1.02768	0.97239	1.07976	1.12382	1.04461	1.29244	0.93549	1.02766	1.11312	1.01617	0.99228	1.23681	0.93388
nohB	1.01545	1.342	1.16208	1.26286	1.04282	1.67813	1.04821	1.40435	1.21102	1.1848	1.07337	0.90797	1.24497	1.1557	1.18768	1.30584	1.06481	1.35193	1.15532	1.09266	1.17976	1.33638	1.45349	0.75793	1.13481	0.96257	1.23998	1.24516	1.04031	1.30762	0.99948	1.1485	1.12857	1.06875	1.0294	1.06167	0.95081	1.01478	1.02133	1.06252	1.01293	1.17577	1.05269	1.06905	1.77078	1.20526	1.1119	1.14906	1.03299
tfaD	0.79139	0.81871	0.56597	0.60265	0.8175	0.66161	0.87289	0.90555	0.8958	0.89825	0.93765	1.05465	0.62756	0.75645	0.76282	0.72519	0.80363	0.66203	0.75938	0.7818	0.78369	1.0255	0.7356	1.29493	0.971	1.08114	0.54819	0.76839	0.93441	0.81443	1.07069	0.59194	0.92302	0.90767	1.04792	0.91746	0.99472	0.96108	0.98679	0.9667	0.84825	0.64702	0.56089	0.85843	0.66992	0.83752	1.01973	0.66313	0.93639
ybcY	1.3858	1.52913	1.01198	2.01901	1.4669	1.56612	1.27575	1.42956	1.38465	1.34265	1.33932	1.29856	1.59332	1.48653	1.42462	1.26484	1.74374	1.84678	1.5518	1.78249	1.01122	1.8116	1.78489	1.48116	1.10158	1.15904	1.24194	1.3743	0.66754	1.70014	1.15251	0.63645	1.59823	1.30868	1.03865	0.79969	1.11412	0.58045	1.34136	1.47228	1.14625	1.10509	1.94628	1.36992	1.98151	1.51174	1.393	1.48589	1.30585
ylcE	1.00249	0.89869	1.19075	0.73399	0.96042	0.78774	0.95337	0.71922	0.84686	0.85375	0.94294	0.92644	0.80199	0.7802	0.86579	0.72357	0.91569	0.74544	0.91097	0.99593	1.11608	0.92801	0.76908	1.17271	1.05699	1.27728	0.77288	0.78831	0.98146	0.74433	1.01109	1.13901	0.71222	1.06949	1.07016	1.16956	1.08959	0.95087	0.95214	1.04359	0.9634	0.79422	0.76055	0.93113	0.62432	0.85807	0.97485	0.63536	1.14391
appY	1.06716	0.99942	1.15737	0.99916	0.96828	1.14343	1.14954	1.01006	1.09126	1.07593	0.9887	1.15211	1.03123	0.97858	1.07319	1.03783	1.03733	1.05251	1.15294	1.14512	1.26039	1.22724	1.13033	1.23573	1.03901	1.37079	1.04888	0.98692	1.0759	1.12223	1.04497	1.05693	1.06109	1.10294	1.09148	1.00763	1.09274	1.09528	1.26528	1.08977	1.0166	1.33239	1.40169	1.12644	1.33942	1.08203	0.97302	1.03327	1.11767
ompT	1.28602	1.24736	0.98153	1.6317	1.29972	1.54634	1.17021	1.24432	1.44973	1.40181	0.97144	1.17504	1.56111	1.3921	1.58263	1.49071	1.24038	1.43291	1.20417	1.2942	0.97199	1.22775	1.56776	1.21301	1.34521	0.69626	1.52476	1.29757	1.01764	1.30594	0.97129	1.10866	1.49316	1.05486	1.01464	1.01122	0.97567	1.05247	1.14986	1.1395	1.17604	1.0297	1.45454	1.51605	1.53029	1.2642	0.97486	1.13977	1.10305
envY	1.14767	1.19613	1.27312	1.13729	1.43819	1.41317	1.1517	0.987	1.12244	1.10428	0.94635	1.54838	1.21916	1.16603	1.28321	1.22655	1.28342	1.152	1.3492	1.39056	1.48332	1.39193	1.19412	1.13074	0.91069	1.05149	1.134	1.1539	1.58391	1.31303	1.24725	1.93054	1.43368	1.11296	1.05005	1.25768	1.06201	1.24344	1.14784	1.22419	1.1998	1.86702	1.24175	1.19702	0.96018	1.16879	1.05692	1.10082	1.17294
ybcH	0.95342	1.12393	1.07087	1.15962	0.95377	1.31241	1.04555	1.1249	1.01617	1.00767	0.90223	1.07049	1.31979	1.11894	1.20208	1.12979	1.1692	1.0511	1.09067	1.05266	1.21655	1.09265	1.15144	0.97124	1.13593	0.94208	1.24105	1.10673	1.13178	1.12928	0.93576	1.5438	0.97449	0.97377	0.86447	1.09862	0.8926	1.14273	1.01554	0.92955	0.95196	1.24479	1.17106	1.09146	1.38743	1.19353	0.98379	1.19863	1.05187
nfrA	1.08399	1.06083	0.90937	1.12495	0.90191	1.09465	1.05527	0.9018	1.03086	1.02102	0.93387	1.06795	1.02824	1.00382	0.98213	1.07131	1.05775	1.0554	0.92946	0.98122	0.95286	1.15373	1.04719	1.03994	0.82444	0.8088	1.12264	0.98487	0.69035	1.02902	0.98455	0.97682	1.12419	1.09291	0.86733	0.95552	0.94293	1.10441	1.07925	1.21915	0.95945	0.54188	1.08969	0.96282	0.7557	0.95695	0.93902	1.01056	0.96673
nfrB	1.17208	1.03033	0.90211	0.75887	1.05501	1.13754	0.95423	0.91619	1.05648	1.04432	0.88387	0.98803	1.22656	1.06871	1.12978	1.02108	0.93735	0.95284	0.99679	1.01727	1.03735	1.16434	0.97246	1.18684	1.14903	0.82965	1.17644	0.96616	0.9369	0.91941	0.95489	0.90039	0.94226	1.04474	1.10614	1.09296	1.08431	1.15798	0.98287	1.0614	1.03914	0.90378	0.98553	1.06423	0.69313	1.10939	1.02049	0.84438	1.11813
cusS	1.02212	1.11765	0.99391	1.13256	0.971	1.04438	0.95723	1.02293	1.11831	1.10053	0.9979	1.0869	0.99969	0.96962	1.12335	0.95762	0.99204	0.994	1.00938	1.03667	0.99064	1.09939	1.16765	0.99041	1.04537	0.89983	0.94404	1.07525	1.14953	1.07083	1.0569	0.97066	0.97476	1.15241	1.07845	1.05223	1.07395	1.07252	1.04432	1.18425	1.11359	1.20644	0.92323	1.03391	0.90186	1.07008	1.13259	1.10203	0.99215
cusR	1.04403	0.90236	0.90539	1.01167	0.99929	0.94603	0.95393	0.92463	0.96117	0.95767	1.09217	0.90353	0.87377	0.8844	0.85561	1.00721	0.98957	1.36179	1.19742	0.70318	1.30372	0.97518	0.99971	1.00152	0.95499	0.59067	1.2941	0.8057	1.30972	0.86191	0.96201	1.04323	0.9619	0.90859	1.01393	1.00895	1.01269	0.98855	0.97966	1.08911	0.99393	1.24452	1.11847	0.94298	0.9392	0.94324	1.1803	1.15091	0.87153
cusC	0.84614	1.09605	1.20847	1.36464	1.04804	1.21772	0.99762	0.95774	1.0551	1.04307	1.06508	1.16128	1.07606	0.89123	1.07061	1.02134	0.92559	1.08176	1.00854	1.12855	1.12866	1.19153	1.24182	1.20393	0.93791	1.01539	1.31155	0.99377	1.03449	1.05223	0.93908	1.23172	1.06636	0.94668	0.96214	1.01534	0.91864	0.99438	1.0049	0.97358	1.06252	1.30959	1.29614	1.03047	1.00073	1.0625	0.99245	0.88284	0.9718
cusF	1.05057	1.08573	1.19282	1.00056	1.15959	1.20804	1.09408	1.14657	1.10308	1.08668	1.03677	1.33071	1.02168	1.06908	1.11284	0.88594	1.08149	0.8787	0.97186	1.27496	1.12312	1.1143	1.28688	1.09483	1.01338	1.57722	0.96547	1.27425	1.3376	1.38137	1.14451	1.28898	1.28906	1.12469	1.05851	1.16184	1.01783	1.04851	1.14223	1.16474	1.02243	1.66283	1.45287	1.19624	1.4741	1.173	1.2146	1.06839	1.08869
cusB	4.53552	3.20758	4.15449	3.29567	4.64704	1.80191	5.87696	2.74416	2.83151	2.65795	1.89094	2.7797	2.04811	2.79019	3.83128	3.36573	2.82608	3.03558	1.45697	5.95946	5.58972	3.23341	2.78809	4.59985	4.15341	4.15039	2.77559	1.96361	7.20268	2.74594	3.72552	7.86752	2.69639	3.75831	3.73601	5.95612	4.51903	8.0856	3.45777	6.61207	5.9199	5.95562	5.66844	2.7892	3.8374	3.00904	2.05492	4.07572	5.63078
cusA	0.88934	1.00353	1.07733	0.7677	0.94112	1.03273	1.04793	0.97457	1.09725	1.08138	0.98829	1.58984	1.03565	0.9139	0.94338	1.13013	0.93594	0.89183	0.8752	0.98133	0.94857	1.0238	1.00155	1.23706	1.02662	0.8327	1.0539	1.05933	0.8421	1.07562	0.88726	0.92558	1.08219	1.05533	0.88538	0.94567	0.84487	0.94197	1.13733	0.96589	0.87417	1.17847	1.11967	1.06157	0.96397	0.96056	0.85134	1.21305	0.99362
pheP	1.00195	0.88169	1.005	0.74126	0.95136	0.7385	1.02807	0.67264	0.81667	0.82631	0.8858	1.12443	0.84096	0.79199	0.81641	0.68384	0.76022	0.9374	1.01011	1.05427	0.98103	1.01709	0.78818	1.02428	0.86772	0.85182	1.05023	0.70271	1.00441	0.68391	1.03401	0.91744	0.59203	1.03724	1.00019	0.96516	0.99495	1.00737	1.02582	0.9938	1.00753	1.11824	0.95176	0.91911	0.70517	0.88172	0.93205	0.35929	0.91091
ybdG	1.17488	1.03786	1.12384	1.23931	1.12567	0.87567	1.10762	0.81254	0.9315	0.9307	1.07065	1.20637	0.88541	1.10242	1.11265	1.06135	1.22654	1.07215	1.00289	1.25354	1.08329	1.3126	1.09736	1.20498	0.94704	0.97952	1.23015	0.85827	1.18009	0.93579	1.05672	1.05049	1.07726	1.16936	1.03848	1.08404	1.015	1.06107	1.232	1.29879	1.11972	1.05183	1.25117	1.11093	0.95268	1.04554	0.76144	1.05722	1.07741
nfnB	0.88787	1.26614	1.12203	1.1147	1.06081	1.20025	0.99703	1.1193	1.1402	1.12043	1.14367	1.01868	1.08008	1.24611	1.10829	1.16337	1.13601	1.12155	1.16867	1.12315	1.12057	1.1564	1.42762	1.17041	0.99412	0.82313	1.14946	1.14915	1.06804	1.25794	1.06404	1.11786	1.09628	1.13575	1.02647	1.03129	0.99368	0.94055	1.00261	0.95204	0.93749	1.21615	0.96629	1.04024	1.37416	1.06588	1.09729	1.4564	1.12397
ybdF	1.05738	1.13558	1.18633	1.0734	1.18892	1.3714	1.12933	1.06281	1.1874	1.16334	1.03069	1.24615	1.06299	1.4102	1.17135	1.09366	1.11159	1.17748	1.1291	1.25646	1.23149	0.86046	1.18272	1.11712	0.96697	0.84125	1.16391	1.23019	1.52484	1.5386	1.15327	1.46743	1.32735	0.99611	1.0644	1.1086	0.97866	0.98269	1.1691	1.10832	0.99866	1.4722	1.41593	1.12626	1.73943	1.08052	1.18412	1.17295	1.12288
ybdJ	1.16115	0.99653	0.94726	1.1256	1.03451	1.07304	0.98456	0.99165	0.93133	0.93054	0.91314	1.06495	1.09265	1.03361	0.90648	1.01995	0.92713	0.91125	0.97959	1.00443	0.92207	1.24874	1.01668	0.9245	1.06386	1.13454	0.95157	0.96342	1.13618	0.99172	1.10222	1.0557	0.85914	0.90974	1.13937	1.12349	1.04771	1.09461	1.03476	1.18512	1.08924	0.87257	0.96679	0.94771	1.25117	0.88865	0.98051	0.92226	1.00608
ybdK	1.04282	1.19264	1.18362	1.4313	1.18296	1.13026	1.24549	1.08757	1.29939	1.26514	0.98272	0.95813	1.09976	0.9234	1.177	1.12818	1.28507	1.30949	1.07244	1.27103	1.20189	1.34002	1.27335	1.07911	1.01474	0.95941	1.36479	1.05554	1.31444	1.0847	1.00379	1.46811	1.17499	1.09637	0.98692	1.18509	0.89194	1.0194	1.03068	0.954	0.91913	1.34747	1.56545	1.09005	1.11266	1.1578	1.02172	1.2324	1.11655
hokE	1.1575	1.11924	1.13029	1.47442	1.14139	1.07853	1.08824	0.99339	1.15225	1.13138	0.92652	1.04254	1.32048	1.21752	1.11533	1.14429	1.42027	1.14081	1.20217	1.27121	1.18869	1.39261	1.12411	1.06277	0.88839	0.53164	1.47989	1.04133	1.17537	1.03866	1.03193	1.44729	1.20701	1.06181	0.96188	1.04053	0.92621	1.04646	1.03252	1.04024	0.95998	1.23431	1.25949	1.13462	1.14024	1.25266	1.0519	1.19517	1.02074
fepA	1.12381	1.06092	1.2323	0.94247	1.43716	1.40767	1.14035	0.96003	1.06314	1.05037	1.07529	1.17372	0.99301	1.31448	1.22408	1.07295	1.11511	1.20915	1.16593	1.30239	1.32002	1.08373	0.96761	1.07921	0.85896	0.74236	1.17266	1.1334	1.32749	1.4356	1.07078	1.33465	1.18995	0.99085	0.90191	1.14481	0.9628	1.06117	1.14854	1.14507	1.07336	1.60329	1.22109	1.13795	1.42059	1.05618	1.0947	1.06495	1.21521
fes	0.54295	0.74233	0.04256	1.10781	0.64107	1.49697	1.20521	1.28557	1.31936	1.28329	1.29552	0.65152	0.89287	1.29181	0.71667	1.3672	1.32409	0.28697	0.4539	1.03438	0.42293	0.47428	0.35836	1.30193	0.92326	1.28995	1.01294	1.10128	0.36201	1.18671	0.99838	0.5464	1.20961	0.92271	1.06429	0.5258	0.61471	0.84922	0.93076	0.8858	1.08039	0.38901	0.52255	0.63176	1.29322	1.0443	1.1509	1.59214	0.99785
ybdZ	1.20971	1.17913	1.01968	1.35392	1.30462	1.15628	1.23173	0.99863	1.19434	1.16964	1.0339	1.28399	1.23392	1.22988	1.16527	1.25864	1.15302	0.96637	1.08621	1.35606	1.22289	1.2968	1.12774	0.96531	1.09558	2.00763	1.33358	1.14386	1.07093	1.0449	1.18645	1.05376	0.98429	1.2806	1.11198	1.22372	1.07415	1.15245	1.1923	1.32425	1.17645	1.57788	1.08404	1.21915	1.11591	1.21726	1.10003	1.19465	1.1308
entF	0.707	1.09286	1.00047	1.11784	1.06787	0.83641	0.9574	0.99495	1.03209	1.02215	1.05518	0.95293	1.0422	1.00256	0.75	1.09798	0.7606	0.96651	1.02794	0.97538	0.89641	0.91499	1.2641	1.09812	0.98659	1.00863	0.85471	1.14041	0.91327	1.06241	0.96981	0.82474	0.77009	0.97067	0.91623	0.94162	0.90073	0.81511	0.92606	0.99577	0.94075	1.05487	0.97265	0.97993	0.96241	0.81747	1.1473	0.98655	0.99159
fepE	1.00636	1.44192	0.98871	1.4247	1.07766	1.64655	0.92633	1.21575	1.15626	1.13502	0.95804	1.03682	1.31547	1.18339	1.16845	1.41421	1.1843	1.19481	1.18953	1.13899	1.09375	1.15667	1.57127	1.09981	0.97617	0.68093	1.3094	1.4553	0.95351	1.40486	1.07282	1.40574	1.31379	1.00956	0.98728	0.99392	0.99764	0.93329	1.06124	1.10047	1.121	0.87846	1.46537	1.21544	1.59448	1.11956	0.99884	1.19738	1.08723
fepC	1.1364	1.02056	1.2282	0.71992	1.20989	1.17528	1.35331	0.56435	0.76553	0.77982	1.08291	1.02501	1.01374	0.88267	1.13831	0.76999	0.9383	0.95351	0.79311	1.06636	1.33622	1.33635	0.99	1.27797	1.1968	1.10259	0.76869	1.08139	1.24978	1.07243	1.09182	1.9482	0.87479	1.18985	1.09497	1.16256	0.96612	1.03833	0.81266	0.97043	1.08557	1.09694	1.044	0.89271	1.0082	1.16659	0.88196	0.58154	1.30028
fepG	1.1863	0.8723	1.41024	1.41625	1.46153	1.55888	1.42211	1.13458	1.28721	1.25406	1.12839	1.28643	1.30286	1.08748	0.65636	1.1404	1.04085	2.01118	1.12286	1.51558	1.43479	1.76786	0.72394	1.59614	1.26332	1.27243	1.33813	1.49718	1.38023	1.55509	1.12728	1.57357	0.68031	1.24465	1.05843	1.16954	0.99461	1.18988	1.00446	1.20003	1.21898	1.39994	1.31393	1.01456	1.20674	0.78633	1.05216	1.1862	1.39445
fepD	0.98428	0.9828	1.31018	1.31541	1.0921	1.11616	1.31345	0.70474	0.57691	0.60835	1.09469	1.02667	0.73801	0.65174	0.73309	0.76012	0.86233	0.90439	0.54945	1.20219	1.3778	1.11959	0.94735	1.21601	1.04667	0.79275	1.12521	0.92796	1.09052	0.97453	0.97376	1.33445	0.72599	1.22632	0.97179	1.01552	0.86368	1.13255	0.90424	0.9304	0.90555	1.02484	1.01816	0.85089	0.7766	0.68636	1.16574	0.80157	1.08347
fepB	1.10008	0.94499	1.30711	1.57322	1.28695	1.26725	1.28983	0.80295	0.56907	0.60122	1.18742	1.02566	0.84882	0.82122	0.83926	0.83157	0.92206	0.96631	0.65932	1.30073	1.49146	1	0.90101	0.91437	1.09395	1.31742	1.1899	0.93914	1.20276	1.10836	0.93423	1.57484	0.78068	1.25212	1.03852	1.12276	0.96072	1.23112	0.91087	0.94008	1.02998	0.86714	0.97665	0.95824	1.19493	0.83161	1.16797	0.55037	1.09408
entC	0.88687	0.9123	0.71003	0.79629	0.98561	1.01646	0.92287	0.84745	0.92494	0.92473	0.9448	0.73566	0.87708	0.83409	1.16565	0.79923	1.06076	0.79834	0.88679	0.55924	0.87222	1.10387	0.85384	0.87571	1.0215	0.67922	0.64933	0.91507	0.86831	0.84075	0.89822	0.94973	1.27134	0.9323	0.98561	0.9293	1.00081	0.93519	0.80412	0.7902	0.80706	0.45471	0.63005	0.87887	0.71273	1.06298	1.04475	0.76341	1.09911
entE	0.87484	0.99538	1.16101	0.70545	0.95883	0.75703	1.07849	0.47505	1.01628	1.00778	1.02677	0.89842	0.91039	0.72157	0.79363	0.82801	0.54062	0.86186	0.90699	1.11694	1.12102	1.19005	0.95905	1.02253	0.92989	0.79504	1.0445	0.79711	0.96099	0.51165	1.03836	0.77228	0.69778	1.20597	1.03746	0.99904	1.04233	0.86657	1.02709	0.95919	0.94016	1.01105	0.89546	1.04333	0.38988	0.868	0.99603	0.51831	0.90788
entB	0.92089	1.04499	0.96326	0.96279	0.87147	0.76143	1.09094	0.70958	0.95713	0.954	1.00078	0.91053	0.94253	0.82489	0.99266	0.88522	0.92842	0.97791	0.88601	0.98247	1.05191	1.17778	1.08513	1.50916	0.91531	0.63056	0.77934	0.85433	0.94403	0.76169	0.98121	0.91	1.04335	1.08326	0.95735	0.90775	1.03229	0.87735	1.01802	0.98628	0.92466	0.81517	0.867	1.00059	0.69636	0.94773	0.95411	0.72887	1.27957
entA	1.01809	1.03667	1.06428	1.09026	1.06588	1.02239	1.08825	0.96259	1.06121	1.04862	0.88337	1.06456	1.01609	1.00362	0.93467	1.03506	1.02315	0.94362	1.04179	1.13252	1.09136	0.80718	1.05699	0.90153	0.95304	0.87433	1.02926	0.9399	1.1282	0.99606	1.04535	1.0775	0.93345	1.10077	0.9843	1.09505	1.00355	1	1.01508	1.11078	1.02041	0.99475	1.13939	0.98732	0.83823	0.96301	0.90093	1.17153	1.06741
ybdB	1.19204	1.17488	1.1337	1.26208	1.01435	1.54885	1.26746	1.20717	1.34498	1.30659	1.08976	1.02753	1.40168	1.30846	1.53243	1.64725	1.47427	1.37038	1.27703	1.07967	1.33574	1.34654	1.33483	1.25272	1.11632	0.42271	1.44948	1.27182	1.12739	1.28093	1.05243	1.22379	1.36478	1.18075	0.8564	0.87175	0.97734	0.85702	1.04629	1.14827	1.11693	0.69288	1.5741	1.20025	1.27038	1.29387	0.96949	1.11324	1.23427
cstA	1.20042	1.11869	1.10237	1.3301	1.08658	1.16249	1.10552	0.86482	1.00773	1	0.89776	1.18016	1.0634	1.0929	1.15298	1.10976	1.17918	1.10733	1.04517	1.25595	1.24489	1.26394	1.06798	1.36005	0.78095	0.87012	0.90022	0.84955	1.15884	0.85861	1.09135	1.18634	1.02484	0.98226	1.09042	1.18297	1.17409	1.20411	1.00344	1.22157	1.09505	1.28672	1.03872	1.01978	0.68859	1.0088	1.04354	0.93589	1.25411
ybdD	0.96731	0.78995	0.98113	0.6685	1.03856	1.01869	0.96546	0.8495	0.96597	0.96204	0.8883	0.86865	0.80481	0.98709	0.85695	0.87267	0.8788	0.68196	0.94212	0.80673	0.95405	0.80043	0.61224	0.9811	1.0624	0.32319	0.99248	1.0605	1.1724	1.07029	1.07019	1.27181	0.9836	0.97148	1.07541	1.14926	1.03351	1.0951	0.93554	1.01899	0.9519	1.03318	1.12121	0.97044	0.93004	0.90345	0.97558	0.64129	0.96318
ybdH	1.15167	1.10794	0.97383	1.19986	1.08891	1.41044	1.18565	0.92909	1.03987	1.02921	1.00444	0.98835	1.00557	0.90183	1.152	1.15229	1.13088	1.33722	1.07049	1.29355	0.89932	1.0471	1.18913	1.14703	0.91008	0.6397	1.25424	1.13187	1.46021	1.19795	1.17674	1.02259	1.27403	1.17184	1.03476	1.11196	1.02291	1.20411	1.07887	1.08708	0.98911	0.77766	1.10862	0.95587	0.83481	1.10232	0.86813	1.00114	1.03932
ybdL	1.15039	1.12269	1.1957	0.98473	1.21863	0.83359	1.14169	0.95789	1.07526	1.06138	0.99258	1.11048	1.02357	1.05739	1.20405	1.06413	1.1503	1.02461	0.99495	1.26118	1.03981	0.93952	1.18834	1.13881	1.14402	0.81256	1.21251	0.91178	1.01139	0.92063	1.03231	0.99492	0.96621	1.19937	1.03929	1.04121	1.08329	1.01059	1.21447	1.16055	1.05532	1.26473	1.2905	1.18921	0.82687	1.11549	0.89621	1.12041	0.9993
ybdM	0.99592	0.92583	0.6891	0.68942	0.89493	0.90889	1.04534	0.78786	0.86563	0.87082	1.00871	1.17346	0.67926	0.75215	0.88147	0.78306	0.73869	0.90231	0.93412	1.06955	0.96562	1.02341	0.72708	1.26991	1.21432	0.96142	0.90805	0.78921	1.12496	0.67827	1.28231	0.94336	0.78663	1.05698	1.25464	1.04986	1.12833	1.0357	1.08217	1.14099	1.18811	1.07134	0.95286	1.0472	0.65382	0.93344	0.9799	0.46901	0.97784
ybdN	0.84186	0.79899	1.11632	0.60101	0.95786	0.9757	0.93464	0.92086	0.86462	0.8699	0.87292	0.96082	0.95168	0.85016	0.76211	0.75505	0.92251	0.89383	0.94317	0.94847	1.07197	0.87769	0.95782	1.01993	0.96806	1.04778	0.96318	0.85936	1.24674	0.93144	1.00709	1.05617	0.89281	1.08796	1.0557	1.09672	1.01683	0.981	0.80159	0.90112	0.93915	0.98276	0.8286	0.86136	0.7966	0.91716	0.94459	1.00463	0.98631
ybdO	1.37886	1.19939	1.2574	1.4277	1.32013	1.39728	1.30001	1.0266	1.18453	1.16072	1.1707	1.39111	1.23501	1.15435	1.39074	0.89591	1.2813	1.50522	1.4536	1.63007	1.3935	1.58574	1.23424	1.14247	1.0202	0.20797	1.28157	1.1312	1.57051	1.36169	1.18857	1.57397	1.48692	1.18808	1.06453	1.28898	1.07839	1.21951	1.21063	1.47845	1.22616	1.71293	1.72102	1.1714	1.21905	1.24046	1.28097	1.08421	1.19218
dsbG	1.1467	1.16041	1.30402	1.46859	1.24395	0.90336	1.06731	1.12285	1.32367	1.28722	1.00931	0.92708	1.09117	1.45164	1.08093	1.42528	1.51708	1.26734	1.21201	1.23878	1.5148	0.89491	1.14089	0.81794	0.89833	0.09285	1.24401	0.98042	1.36874	1.14844	1.12209	1.44488	1.29644	1.09698	1.00627	1.15226	1.08501	1.05509	1.01951	1.15211	0.95533	1.44155	1.40124	1.34648	0.87703	1.10228	1.311	1.4291	1.23118
ahpC	0.97772	0.96338	0.63116	0.7885	0.96029	0.96997	0.9627	0.67323	0.93117	0.9304	0.98458	0.87086	0.92659	1.02969	1.0118	0.90392	0.88489	0.92492	1.01952	0.96246	0.76513	1.17683	0.68503	0.9506	1.02262	0.79722	0.79027	0.91343	0.56743	0.83452	1.02559	0.73819	0.68917	1.04829	1.00019	0.89643	1.01981	0.93036	1.10975	1.04687	0.95728	0.54097	0.72805	0.94233	0.82606	0.93084	0.95977	0.74271	0.83154
ahpF	1.00534	0.9482	0.58353	0.83023	0.99007	1.01765	0.88956	0.82828	0.85473	0.86091	1.05018	0.86492	1.03595	0.99829	1.04137	1.01536	1.32123	1.07633	1.03789	0.89984	0.95379	1.04231	0.89475	1.1528	1.15543	0.66956	0.85525	0.91011	0.999	0.85548	1.02736	0.91025	1.11774	1.01519	1.01526	0.92975	1.07718	0.89707	0.83899	0.97357	1.02107	0.82662	0.54814	0.93988	1.28471	1.09558	0.96081	0.55767	0.96804
ybdQ	0.95512	0.84756	0.83683	0.78785	0.95074	1.07447	0.93175	0.86596	0.88184	0.88556	1.01376	0.78259	0.80873	0.99272	0.90267	0.98879	0.9463	0.94856	0.97821	0.91895	0.98331	1.08116	0.81126	1.15625	0.89738	0.50865	0.9263	0.95599	1.26513	0.98363	1.0711	1.11975	1.07915	0.96182	1.0307	0.99356	0.99586	1.00639	1.03514	0.96773	0.8978	0.90712	0.71206	0.98775	0.87704	0.87627	0.89826	0.82156	0.91697
ybdR	1.26437	0.82834	0.55043	0.67625	1.03195	0.5149	0.62406	0.61005	0.69152	0.71254	1.10091	0.61325	0.69714	1.00444	0.80431	0.91175	0.97001	0.92658	0.65923	0.52997	1.17048	0.89424	0.983	1.07999	0.72501	0.7863	0.95135	0.84466	0.83242	0.9154	1.05358	0.58589	1.03282	1.09523	0.99936	0.92294	1.00502	0.75322	1.09422	0.96969	1.02364	0.62218	0.46617	1.05479	0.55671	0.8053	1.04131	1.09283	1.09158
rnk	1.00477	0.99968	1.04827	0.79583	1.01957	1.14349	0.95093	0.96198	0.9204	0.92061	1.46115	0.83498	1.14375	1.04595	0.84389	1.12251	0.964	1.04352	1.04928	1.0378	0.99677	1.21729	1.02165	1.09054	0.89538	0.46118	1.00382	0.98252	1.09782	0.98675	0.95915	1.02913	0.79992	1.0235	1.01822	1.01987	0.96985	0.94795	0.96213	0.94732	0.89644	0.94707	0.83235	0.96701	1.40597	0.79473	1.30618	1.02504	1.10306
rna	1.07054	0.99501	0.95803	1.05715	1.04541	1.05943	1.06051	1.01448	1.10676	1.09002	0.59684	1.04474	1.09373	1.11668	1.26937	1.14756	1.32964	1.16041	1.23131	1.05908	1.00992	0.84682	1.01324	0.97151	1.0012	0.78958	1.19307	1.13945	1.10413	1.08174	0.99519	1.13638	1.29571	1.03556	0.92575	0.99009	0.98875	0.96587	1.04217	0.991	0.91933	0.86552	1.2056	1.10746	0.85609	1.18726	0.88797	1.15666	0.99007
citT	0.97678	1.2436	1.07684	1.36077	1.03754	1.30271	1.06094	1.11396	1.21785	1.19101	1.04107	0.79816	1.09552	1.16742	1.12088	1.14434	1.13837	0.94899	1.1557	1.24686	1.22331	0.9914	1.5078	0.98991	0.98419	0.72788	1.24395	1.13461	1.24647	1.13523	1.06909	1.33683	1.26527	1.03896	1.00315	1.00072	1.04332	0.97328	1.02502	1.03722	0.95222	1.00816	1.04457	1.18634	1.03598	1.24208	1.05336	1.26482	1.07333
citG	0.95809	0.88684	0.98488	0.98352	0.89541	0.98135	0.90375	0.91315	0.95013	0.94764	0.97387	0.86396	1.07041	0.89522	0.89619	0.9973	0.98577	0.92159	0.95947	1.0164	0.93537	0.91979	0.87854	0.77669	0.84534	0.56981	0.99849	0.92954	0.95102	0.93114	1.06199	1.16384	0.91639	0.93156	0.90308	0.85629	0.93261	0.9936	0.90281	1.02182	0.87562	0.94476	0.97602	0.94631	0.89792	0.87871	0.8991	1.06908	0.94392
citX	0.87764	1.07486	0.84358	0.82072	0.95606	1.10513	1.01809	0.93317	1.04376	1.03275	1.19033	0.8175	1.0751	0.97574	0.88376	1.05638	0.89402	1.03412	0.99348	1.01553	1.13828	0.91617	1.17521	0.86819	0.8906	0.57219	1.11501	1.01369	0.99819	1.04476	0.87583	1.15617	0.93449	0.93103	0.88051	0.906	0.85278	0.87658	0.91402	0.8011	0.8404	0.55887	0.90773	1.04462	0.99164	0.91274	1.02585	1.05923	0.90264
citF	1.2631	1.22684	1.2522	1.13482	1.24072	1.45447	1.37081	1.21758	1.11422	1.09681	1.35141	1.06545	1.21642	1.16677	1.22777	0.99938	1.31709	1.12145	1.07636	1.32105	1.20335	1.20585	1.2531	0.93642	1.2196	0.59229	1.42156	1.20576	1.11928	1.15169	1.06016	1.27577	1.14273	1.07853	1.01409	1.02143	0.99668	1.06627	1.10967	1.06673	1.02408	1.02367	1.22178	1.18405	1.4029	1.11159	1.2229	1.2332	1.11956
citE	1.21867	0.96661	0.85906	1.00357	1.09817	1.01154	0.95615	0.87182	1.13699	1.1175	0.98184	0.91215	1.19308	1.24018	1.21173	1.12002	1.14111	1.15786	1.21035	0.98174	1.02838	1.35258	0.92741	1.04453	0.97684	0.79956	1.21957	0.96441	1.09015	1.00679	0.96709	1.01258	1.05626	1.01885	0.97974	0.9973	1.01427	1.01092	0.96594	1.02631	0.9937	0.90089	0.95513	1.14353	1.03384	1.09309	0.99254	1.135	1.0023
citD	1.12675	1.15645	0.97058	1.25863	1.0982	1.3115	1.0411	0.92276	1.15113	1.13036	1.17706	1.09405	1.20116	1.15276	1.13585	1.14224	1.14329	1.1681	1.18883	1.16494	1.20181	1.37687	1.31963	1.00186	0.98874	0.73525	1.19567	1.0544	1.18355	1.14042	0.97188	1.2241	1.03731	0.95793	0.96005	1.0206	0.97343	1.00591	0.96745	1.07365	1.04836	1.19074	1.20523	1.05542	1.33544	1.02927	1.18428	0.90241	1.01865
citC	1.18919	0.96512	0.84165	1.09919	1.08576	1.09086	0.98791	0.96497	1.11341	1.09607	1.01566	0.91137	1.0278	1.18026	1.05649	1.20754	1.10967	1.07725	1.11985	1.03295	1.05353	1.19718	0.95998	1.11917	0.95311	0.84669	1.21975	0.96414	1.22125	1.03246	1.06369	1.14201	1.12222	1.06434	1.01587	0.99612	0.99604	1.06179	0.98348	1.06724	0.95376	1.13465	0.90928	1.22277	0.88621	1.1161	1.08528	1.09904	0.99507
dpiB	1.06121	0.9626	0.95616	1.03296	0.94668	1.21193	1.06324	0.87045	1.00833	1.00055	1.10469	1.06546	0.81489	0.88758	0.97831	0.81482	0.92232	0.92734	1.05944	1.11732	1.07589	1.06712	1.02589	1.09246	0.92566	0.85114	0.97163	0.98515	1.22301	1.05833	1.04049	1.00517	1.05262	0.98591	1.0188	1.01504	0.97731	0.98136	0.9912	1.07714	0.88416	1.28937	0.96217	0.92541	0.73835	0.95279	0.99714	0.85871	0.94609
dpiA	1.18137	0.92633	1.0428	0.63011	1.02375	0.96912	1.09499	0.89321	0.95399	0.95115	0.86733	1.19484	0.92441	0.7528	0.88611	0.9738	1.22237	1.33494	1.12426	1.3241	1.25229	1.34944	0.90331	1.02961	0.93471	0.77762	1.03669	0.83206	1.38532	0.85004	0.95803	1.28832	1.25071	1.00548	0.96838	1.08802	0.95242	1.05241	0.96194	1.17872	1.03635	1.45539	1.1234	0.9201	0.3701	0.96353	0.42927	0.7889	1.0557
dcuC	0.99266	0.84099	0.90729	0.34242	0.59659	0.83509	0.85793	0.75988	0.9468	0.94461	1.28309	0.85589	0.88022	0.8728	0.7216	0.93273	1.08041	1.24382	0.60294	0.98981	1.07124	0.6885	0.52004	1.78642	0.97198	2.19747	1.29674	1.09178	0.75842	0.95098	1.12631	0.86487	0.7914	1.1283	0.98402	0.62319	0.8211	0.7204	0.97734	1.09538	0.95842	1.0289	0.65735	1.09265	1.15506	0.98754	1.10287	0.70604	1.23896
crcA	1.1031	0.89035	0.92376	1.1656	1.07457	1.12051	0.8807	0.92351	1.21188	1.18559	1.09621	1.01569	0.89415	0.96374	1.08722	1.0089	1.10946	1.01028	1.16446	0.92749	1.03455	0.85313	0.91346	0.89372	0.99316	0.71666	0.99233	1.01219	1.2273	0.96086	1.00826	1.05392	0.91112	1.01911	1.01785	1.03239	0.98917	1.04157	1.01486	1.0682	1.07531	1.10231	1.07354	1.25894	0.81931	0.93934	1.04734	0.96756	1.07981
cspE	1.03511	1.19131	0.6775	1.11781	0.93154	1.11776	1.07366	0.67419	1.17428	1.15141	0.72618	0.88019	1.06592	0.8852	1.32164	0.93848	1.19338	1.1424	1.14469	0.89638	0.90229	1.56519	1.13014	1.12067	0.91967	0.69527	0.93959	0.77905	0.86888	0.57699	1.09693	0.92674	1.01676	0.93942	1.08107	1.10465	1.07053	0.98501	1.01602	1.05887	0.99793	0.86129	0.80229	1.01759	0.43107	1.14535	0.54596	0.79041	0.27791
crcB	0.91957	1.13205	1.30526	1.36419	1.06338	1.57541	1.20998	1.13998	1.20954	1.18346	1.01621	1.18125	1.50771	1.29926	1.05443	1.22217	1.2236	1.37999	1.25952	1.26663	1.22004	1.203	1.25618	0.9442	1.00513	0.6702	1.42418	1.21432	1.30851	1.37696	0.91526	1.56081	1.1585	0.99972	0.92251	1.08492	0.89662	1.06032	1.07327	1.05429	1.01146	1.57558	1.40354	1.16707	1.63532	1.18763	1.17839	1.3763	1.14119
ybeM	1.29988	0.99768	1.15892	1.21032	1.18527	1.13535	1.15901	1.00263	1.06472	1.05181	1.07504	1.26119	1.20227	1.04591	1.04148	1.07276	1.15176	1.169	1.16168	1.17198	1.16877	1.3188	0.95858	0.92247	1.09867	0.59114	1.3063	0.99647	1.14891	1.07436	1.09554	1.1513	1.00246	1.1069	1.13515	1.11833	1.09732	1.06688	1.18	1.47901	1.28313	1.04516	1.37196	1.08495	1.2176	1.03241	0.97432	1.10981	1.05484
tatE	1.22709	1.05746	1.27402	1.16196	1.14966	1.04667	1.18534	1.15636	1.02994	1.02019	0.97299	1.24215	1.05521	0.93604	0.97683	0.88393	1.01565	0.89086	1.00482	1.3402	1.08164	1.28365	1.26348	1.14365	1.11103	1.15766	1.15599	0.87571	0.98027	0.85418	1.0139	0.99541	0.99433	1.21174	1.08085	1.01449	1.09303	0.99936	1.00584	1.1785	1.15487	1.37142	1.60038	1.16788	0.87415	1.04383	0.9152	0.95375	1.05786
lipA	0.89328	1.02557	1.05303	1.17636	0.77986	0.93885	1.06713	0.57517	0.92229	0.92233	1.00188	0.90824	0.88297	0.78672	0.96418	0.80028	0.90919	0.91723	0.90181	0.75283	1.04065	1.19479	1.00389	0.74134	1.01913	0.90442	0.96705	0.71526	0.86946	0.70317	0.89388	0.79603	0.87933	0.99738	0.89201	0.90577	1.01995	0.93078	1.02135	0.96633	1.04464	0.7602	0.89412	0.96935	0.64833	0.86554	1.01724	0.25651	0.96833
ybeF	0.96813	0.95842	0.86453	0.92715	0.96686	1.22859	1.01886	0.8011	0.99016	0.98403	0.93013	1.03594	1.07495	1.11448	0.95226	1.09533	0.88356	1.21153	1.22262	0.93051	1.13574	1.1248	0.99913	1.17237	0.99477	0.92483	1.16706	0.96722	1.23404	1.04491	0.95646	1.14505	0.95628	0.85924	0.99768	0.95388	0.98467	1.02058	0.9415	0.83696	0.98617	0.82561	0.912	1.02022	1.04065	0.90842	1.00374	1.06813	0.85713
lipB	0.55944	0.63637	0.80884	0.54452	0.8099	0.94196	0.94948	0.50594	0.88516	0.88858	1.02919	0.50087	0.84636	1.04191	0.48248	1.16316	0.58235	0.61625	0.62924	0.65916	0.68598	0.69735	0.63445	0.36985	0.46765	-0.07682	0.44241	0.9964	0.55924	0.73719	0.71322	0.78692	0.43979	1.18981	0.68931	0.6777	0.68151	0.83603	0.86317	0.64881	0.43505	0.86229	0.79349	0.70626	0.71706	0.58941	0.93478	0.43961	0.86472
ybeD	0.83198	1.05572	0.80019	1.15412	0.90683	0.64676	0.82906	0.69766	0.88473	0.88818	0.91828	0.36184	0.95668	0.92994	0.89233	1.13358	0.87557	1.22231	0.6557	0.71941	0.8059	0.89514	1.04411	0.52866	0.83189	-0.33442	0.85862	0.9204	0.70329	0.84739	0.67401	0.86169	0.76324	1.00965	0.67482	0.80856	0.83972	0.80703	0.90673	0.84919	0.67563	0.58253	1.02777	0.8105	0.82387	0.97286	0.90354	0.92917	0.92675
dacA	1.09208	0.97164	1.12106	0.7634	0.98725	0.92816	0.90063	0.98955	0.83446	0.84248	0.63217	0.72185	0.79376	0.87911	1.01419	0.79487	1.01366	0.80431	0.87468	0.96449	1.0756	1.23701	0.93382	1.0944	0.76107	1.71255	0.71269	0.84664	1.41941	0.85028	1.19138	1.0229	1.20011	1.21744	0.98155	1.13686	1.02436	1.12041	0.6773	0.73008	0.52157	0.65041	0.99233	0.9646	0.42124	0.88791	0.92182	0.89795	1.01097
rlpA	0.94465	1.44055	0.96025	1.42353	1.05296	1.7835	1.18668	1.07647	1.14447	1.1243	1.19045	0.72631	1.3905	1.22656	1.20551	1.46773	1.36973	1.36915	1.19443	1.01354	1.12774	1.29388	1.41317	1.07159	0.98313	0.38818	1.00254	1.41133	0.97294	1.61366	0.97644	1.19297	1.57938	0.92045	1.01722	0.98138	0.9795	1.01239	0.94269	0.86284	0.83095	0.71372	1.20507	1.06674	1.58655	1.10381	1.03061	1.17346	1.23871
ybeA	1.36541	1.21451	1.22385	1.49042	1.39785	1.21731	1.11774	0.97419	1.22718	1.19949	1.08724	1.08179	1.20562	1.22564	1.3969	1.26234	1.57515	1.55972	1.39763	1.38576	1.40588	1.194	1.26341	0.90641	0.9743	0.55399	1.39528	1.09933	1.32919	1.26525	1.05147	1.44399	1.35356	1.25955	0.94672	1.16819	0.97021	1.02404	1.23095	1.31913	1.11982	1.48957	1.68958	1.30337	0.73332	1.27106	1.22298	1.4493	1.14413
ybeB	1.25514	1.16051	1.22899	1.5108	1.27301	1.47035	1.20242	1.0276	1.12436	1.10602	1.09689	1.27853	1.08362	1.1613	1.3953	1.17018	1.40241	1.27949	1.31064	1.41946	1.3215	1.41534	1.23552	1.17593	1.16457	1.03668	1.39699	1.11765	1.40099	1.33526	1.18607	1.16117	1.39908	1.29038	1.16186	1.17769	1.06078	1.18439	1.3047	1.28768	1.18015	1.37233	1.82146	1.29477	1.91391	1.33476	1.19998	1.25382	1.2136
cobC	0.97992	1.00629	0.39216	0.64678	0.98039	1.09149	1.18608	0.63687	0.97554	0.97074	1.1403	0.96314	0.98935	0.86933	0.16565	0.94442	0.83146	0.96266	0.91064	1.00454	1.10468	1.05906	0.85322	0.57765	1.16345	0.4246	0.81801	0.91889	0.93866	0.98824	1.10144	0.7215	0.86211	1.09676	1.08714	1.03914	0.99742	0.82116	1.04657	0.97633	0.95369	0.96947	0.81068	0.93868	0.52365	0.78209	1.20212	0.44311	0.97403
ybeL	0.94399	1.08007	1.11524	0.91355	1.00905	0.67871	0.92766	0.96334	1.07595	1.06202	0.98839	0.95318	0.79907	1.02795	1.08056	0.96618	0.92653	0.87509	0.8912	1.08544	1.07845	0.75572	1.17839	1.05154	0.85082	0.64694	1.01411	1.02988	1.31855	1.03427	1.00506	1.01735	1.13861	1.28141	0.96266	1.1166	0.97066	1.07613	0.99046	1.05976	0.93275	1.28418	0.99779	1.01256	0.86718	0.98632	1.07201	1.04121	0.95378
ybeQ	1.27106	1.11791	0.97696	1.24995	1.18597	1.09084	1.08388	0.93764	1.27823	1.2459	1.03314	1.08263	0.99612	1.31472	1.2072	1.2257	1.32272	1.24326	1.33052	1.27748	1.37403	1.16263	1.08175	0.99903	0.99385	0.76909	1.28946	1.00692	1.31164	1.14537	1.00935	1.21744	1.30954	1.2645	1.02674	1.11784	1.01034	1.0136	1.16711	1.36476	1.24342	1.35659	1.23222	1.168	0.82378	1.18357	1.16244	1.10958	1.06828
ybeR	0.99719	1.00656	1.04834	1.18099	1.05196	1.18267	1.00904	0.92792	1.00485	0.99738	0.90044	0.91412	1.14556	0.97186	0.98491	1.14256	1.22794	1.08345	1.16872	0.94929	1.17331	1.0396	1.10566	1.04774	1.19016	0.65556	1.23375	0.97772	1.06309	0.96805	0.87102	1.17719	0.99114	1.14377	0.98877	0.99954	1.06296	0.97034	0.8965	0.8984	1.00688	0.98581	1.02649	1.01946	1.05264	0.87332	0.64608	0.87131	0.9935
ybeS	0.94469	0.87627	0.8279	0.7348	0.97144	1.01682	0.93921	0.64847	0.76941	0.78335	0.84338	0.87495	0.77933	0.95399	0.97178	0.92832	0.90706	0.86746	0.85379	0.84312	0.91926	1.02074	0.758	0.95331	1.02006	0.83124	0.74086	0.85148	1.04268	0.8967	1.11585	0.9386	0.989	1.03366	1.00195	0.91112	0.96889	0.95949	0.91017	0.9338	0.92358	0.69505	0.66799	0.95331	0.7626	0.88691	0.56352	0.17223	0.85651
ybeT	1.01386	1.25881	1.14924	1.34258	1.29797	1.09916	1.04659	0.85822	1.26763	1.23627	0.95742	0.92299	1.19366	1.22589	1.10371	1.40101	1.33039	1.43976	1.17222	1.22278	1.17802	1.07844	1.27786	0.94702	0.99294	0.36331	1.57889	1.07805	1.29575	1.03121	0.90461	1.38445	1.04183	0.92218	0.93898	1.19604	0.94947	1.12674	0.97055	0.94215	0.96828	1.07059	0.96055	1.17096	1.25638	1.29028	1.27421	1.26982	1.24862
ybeU	1.01786	1.17083	1.06388	1.01927	0.97058	1.4489	1.10415	0.89562	1.12408	1.10577	0.82137	0.9752	0.88788	1.12329	1.06599	1.12362	1.10899	1.26535	1.04725	1.20202	1.26533	1.19043	1.22883	1.11389	1.02077	0.58519	1.21918	1.08001	1.37912	1.13337	1.0568	1.32303	1.14733	1.07125	1.02165	1.08421	0.98865	1.02563	0.95921	0.92071	0.88568	1.0783	0.97739	1.08836	0.79502	1.15812	0.82392	0.95272	1.05338
ybeV	1.06669	1.20566	1.04404	1.3235	1.02204	1.30856	0.97213	1.13384	1.11014	1.0931	1.03692	1.14034	1.15715	1.09493	1.06254	1.18158	1.12921	1.35917	1.20475	1.03362	1.08543	1.35123	1.16352	1.07635	1.0136	1.11241	1.16361	1.21168	1.00693	1.31004	1.07534	1.09733	1.15305	0.98383	1.06616	1.04411	1.02978	1.04208	0.96402	1.01203	1.0871	1.04555	1.04385	1.04364	1.58664	1.14254	1.01102	1.11658	1.00876
hscC	1.077	0.75883	1.45195	0.7483	0.91176	1.1849	0.8787	0.60794	0.83669	0.84451	0.85755	0.71662	0.85017	0.92093	0.82838	0.84055	0.94979	0.93481	0.88789	0.62943	1.35519	0.94564	0.85093	0.99917	0.91548	0.18405	0.60453	1.04537	1.49938	1.05057	1.08564	1.47005	1.13637	0.80503	1.0136	1.28326	0.95067	1.28549	0.80226	0.74309	0.80305	1.67881	0.56439	0.94714	0.80572	0.87714	0.94418	0.43972	0.93094
rihA	1.11504	1.44348	1.13443	1.68187	1.1632	1.63925	1.2494	1.27186	1.18855	1.16438	1.24972	1.20749	1.58628	1.32138	1.48028	1.58411	1.94935	1.47371	1.37238	1.18843	1.20148	1.74166	1.55267	0.7779	1.13823	0.62624	1.33214	1.2946	1.25922	1.43214	0.87544	1.37573	1.64803	0.97748	0.89801	1.17294	0.93696	1.14868	1.17869	1.04042	1.00157	1.63861	1.81833	1.17291	1.974	1.35678	1.39734	1.3016	1.13073
gltL	0.92457	1.13063	0.87001	0.93138	0.92106	0.79381	0.94971	0.97659	1.02425	1.01501	0.8409	0.8556	0.96721	0.92092	0.92301	0.82339	0.95323	0.88834	0.96837	1.08702	0.84125	0.71738	1.1331	0.90587	0.90661	0.45603	0.97387	0.8471	0.791	0.82818	1.04057	0.81958	0.95725	1.15273	0.99785	0.91199	0.94605	0.86157	0.99141	0.90403	0.95568	0.90232	0.46398	0.93571	0.85112	1.0302	1.00986	1.10084	1.0124
gltK	0.98701	0.82524	0.7981	0.68512	1.02856	0.98843	0.96722	0.58575	0.77303	0.78664	0.77487	0.8665	0.88683	0.88143	0.96295	0.83938	0.91001	0.93398	0.9466	0.91855	0.98734	0.82953	0.73172	0.91459	0.97165	0.67609	1.01023	0.92163	0.95549	0.85006	1.00207	0.796	1.01913	0.93898	1.04718	0.93627	1.06373	0.91675	0.92094	0.97852	0.96608	0.5181	0.67753	0.9902	0.82637	0.95822	0.75962	0.24585	0.9382
gltJ	0.96843	1.20236	1.10362	1.00368	0.98269	1.15776	1.08763	0.92491	0.95871	0.95544	0.9734	0.98602	0.9734	0.90445	0.99983	0.91149	1.05006	1.0234	1.01141	1.16086	1.1506	1.02593	1.30535	0.95827	1.0326	0.68045	1.11899	1.03869	1.19754	1.11392	0.95517	1.41907	1.09404	0.996	0.85605	1.09063	0.81934	1.02004	0.96042	0.95544	0.88763	1.22703	1.10405	0.96522	1.49798	1.0835	1.05472	0.92763	1.0174
gltI	0.99826	0.69141	0.9059	0.4559	0.91165	1.39245	1.02584	0.64394	0.74932	0.76509	0.72348	0.98549	0.55846	1.03031	0.7569	0.94062	0.87702	0.97374	0.93611	1.23896	1.3874	0.43875	0.72361	0.90009	0.9091	0.16813	1.15673	1.05348	1.28051	1.25802	0.98347	1.59423	1.19109	0.84554	0.92677	0.80632	0.97489	0.83977	0.97575	1.22469	0.83314	1.00262	0.78145	1.09992	0.43081	0.77628	0.69703	0.60735	0.85522
corC	1.0402	0.99289	1.09809	0.87522	0.94714	1.3452	1.01801	1.21216	1.20985	1.18374	0.96727	1.03668	1.1595	1.29055	1.1863	1.15093	1.08966	1.39895	1.1214	1.05136	1.28875	1.16879	0.95035	1.22478	1.07167	0.5076	0.89735	1.38877	0.96058	1.64385	0.97833	1.11385	1.17973	1.27135	1.05232	0.95188	1.02868	0.87565	1.02234	1.12734	1.13618	0.80976	1	1.04258	1.39163	1.18023	0.91722	1.01681	0.95017
ybeY	0.95235	0.86138	1.03347	0.84887	1.07095	0.59763	0.86464	1.04249	0.83135	0.83965	0.86829	0.85911	0.92253	0.92583	0.92423	0.91803	0.93343	0.84202	0.91768	0.89111	0.84713	0.87821	0.7496	0.86976	1.07461	1.16063	0.66106	0.88518	0.59271	0.81051	1.01407	0.58916	0.80524	0.92773	1.11072	0.94222	1.09955	1.0787	0.98365	0.96764	1.15152	0.56604	0.69378	1.03106	0.91107	0.91423	0.93112	0.72167	0.94204
ybeZ	1.11993	1.23968	1.1566	1.11285	1.1364	1.45342	1.16454	1.1161	1.23835	1.20965	1.15873	1.39219	1.24947	1.28689	1.16927	1.40769	1.23617	1.1485	1.1218	1.24232	1.51941	1.15511	1.12424	1.31834	1.20846	0.90601	1.35883	1.23397	1.06019	1.2493	1.08406	1.51245	1.22586	1.13428	1.11349	1.04812	1.07706	1.04331	1.31293	1.27368	1.20049	1.2835	1.51678	1.35393	1.18368	1.27446	1.09618	1.37603	1.15709
yleA	1.02246	0.89642	1.02976	0.89639	0.89856	1.0611	0.8994	0.82229	0.97001	0.9657	0.96207	0.8798	0.93972	0.92859	0.92608	0.96982	0.98786	1.08601	1.01573	0.89691	0.94488	1.21622	0.86456	1.10308	0.79793	0.59426	0.83382	0.98574	0.90112	0.98218	1.10415	0.80654	1.04545	1.03289	1.02687	1.1785	0.99442	1.08872	1.00837	1.0042	0.94632	0.84373	0.78891	0.98443	0.89473	1.0071	1.08478	0.73807	0.90973
ubiF	1.0509	1.21627	1.03628	0.99768	1.16131	0.7275	1.81393	0.99009	1.48363	1.43262	0.76303	0.82199	0.99026	1.13024	1.0812	1.33729	0.80672	0.77081	0.61148	1.52635	1.80319	0.73131	1.34936	1.01606	1.02966	4.1849	1.09532	1.09279	1.50708	1.15251	0.8668	1.71284	0.69752	2.74941	0.96712	1.3455	1.28389	1.51843	1.60846	1.49926	1.16471	1.26588	1.18084	0.96853	1.53664	1.14875	1.14893	1.36511	1.55563
asnB	1.03803	1.14027	1.19356	1.294	1.0446	1.30789	1.13067	1.07616	1.12074	1.10273	1.22317	1.12373	1.37752	1.11377	1.17788	1.36677	1.30781	1.46785	1.06639	1.10006	1.36238	1.257	1.24933	0.9286	1.12602	0.38876	1.34204	1.08083	0.93926	1.18295	0.92967	1.42618	1.20244	1.00708	0.93084	0.93362	0.86539	1.09377	1.09575	1.11452	1.08467	1.28528	1.47505	1.15621	1.47117	1.23175	1.28322	1.14435	1.14188
nagD	0.92965	1.22976	1.09838	1.29905	1.0885	1.18299	1.09745	1.31964	1.27345	1.24156	1.18591	0.94197	1.20781	1.17839	1.27088	1.27839	1.05303	1.16404	1.19993	1.29342	1.06598	0.85391	1.50808	0.83719	0.88922	0.48193	1.22956	1.20197	0.99425	1.23878	1.00712	1.21879	1.21476	1.00998	0.9317	0.97805	0.95437	0.99427	1.05314	1.04593	0.91414	1.18837	1.27414	1.17324	1.00599	1.34744	1.61374	1.41746	1.1277
nagC	1.01424	1.25115	1.08076	1.39844	0.97546	1.06767	0.87107	0.87025	1.11454	1.0971	1.28108	1.19181	1.0734	0.83328	1.22143	0.73568	1.22175	1.28415	1.05983	0.99773	1.27621	1.24108	1.21058	1.07028	0.92211	0.77097	1.11357	1.05833	1.20839	1.07733	0.94277	1.40023	1.22224	1.17223	1.00264	1.12854	1.02183	1.07763	1.00048	1.2152	1.26199	1.98978	1.37017	0.99861	1.62934	1.20225	1.34411	0.906	0.97863
nagA	1.045	1.09894	0.74891	1.15326	0.786	0.87965	1.16863	0.4971	0.95134	0.94874	0.75975	1.12547	0.81007	0.86053	1.07176	0.9305	1.09337	0.968	0.80831	1.05739	1.00381	1.17513	1.00682	1.25077	1.18378	0.4523	0.95668	0.81956	1.04833	0.61171	0.96422	1.08004	0.90424	0.95453	1.00968	1.02672	0.92119	1.06663	0.97295	1.25391	0.92745	0.95933	0.93764	1.00537	0.45921	1.09665	0.87782	0.66693	1.01502
nagB	1.11884	1.15578	0.98805	1.25187	1.18489	1.33166	1.21659	0.99325	1.12362	1.10535	0.86807	1.2186	1.16237	1.22769	1.3685	1.01568	1.20323	0.94016	1.27058	1.31137	1.1219	1.16869	1.33794	1.02477	1.03777	0.33373	1.21395	0.96501	1.24684	0.97473	1.04248	1.12765	1.19036	1.01759	1.02256	1.13736	1.04039	1.18602	1.16049	1.15755	1.1295	1.30467	1.14698	1.13301	0.77251	1.28869	1.16815	0.91129	0.98734
nagE	1.12284	1.25176	0.88829	1.20573	0.97283	1.28455	0.98418	1.05131	1.10117	1.08494	0.963	0.98649	1.25184	1.05896	1.03887	1.19558	1.12581	1.63462	1.13694	0.93235	1.06946	1.31284	1.31601	0.93363	1.36227	0.71474	1.00127	1.08922	0.97609	1.04435	1.30897	1.03502	1.06282	0.92594	1.2592	1.02091	1.13266	0.97966	0.8969	1.10324	1.05864	0.77886	1.01794	1.03163	1.30113	1.05302	0.97467	0.87505	0.9562
ybfM	1.11471	1.14382	1.24507	1.40277	1.13865	1.57858	1.21337	0.97312	1.12062	1.10262	1.01651	1.20286	1.49282	1.31311	1.0938	1.29995	1.30245	1.41737	1.21185	1.20084	1.31942	1.27058	1.28332	0.9587	1.06682	0.20256	1.50017	1.28618	1.08393	1.40189	1.00687	1.44497	1.12698	1.10407	0.91861	1.03824	0.95258	1.08763	1.08614	1.02508	1.03237	1.34969	1.39784	1.13911	1.86657	1.13225	1.0565	1.25919	1.10353
ybfN	0.96211	0.99681	0.95434	0.88898	0.98927	1.27404	0.97976	0.93475	1.01725	1.00865	1.02892	0.95332	1.17178	1.07789	1.00965	1.06331	1.01083	1.11185	0.99373	0.96152	1.08033	0.81084	1.17486	0.8822	1.01692	0.31813	1.05502	1.1935	1.1868	1.15757	1.04982	1.02031	1.22982	1.05537	0.99324	0.94236	0.93553	0.989	0.92817	0.87717	0.93241	1.04161	0.93439	1.04653	1.3325	1.04627	1.00834	1.31038	0.95424
fur	1.20151	1.05754	1.11626	1.21776	1.43417	1.12752	1.12146	1.07693	1.05436	1.04239	1.13163	1.17838	1.15098	1.08939	1.2304	0.95587	1.21568	1.14432	1.12047	1.33234	0.97866	1.23081	1.06897	0.68543	0.7621	1.19905	0.97718	0.85602	1.06709	0.86335	1.02416	1.09142	1.03627	1.0803	0.90411	0.98548	0.96005	1.01175	1.17632	1.04996	0.90846	1.04741	1.27676	1.09861	0.93618	1.2325	1.03335	0.72092	1.00473
ybfE	1.05787	1.14229	1.14683	1.27477	1.16678	1.05301	1.04548	0.83785	1.07495	1.06111	0.92626	1.13203	1.14107	1.03708	1.24953	1.02949	1.13602	1.19858	1.05508	1.31212	1.17886	1.11304	1.18702	0.94227	0.99184	0.75869	1.20425	0.98514	1.21659	0.96984	1.0197	1.32814	0.99851	1.08116	0.99176	1.11691	0.95411	1.13805	1.031	0.97799	0.91661	1.61192	1.38634	1.07301	0.76618	1.08271	1.05753	1.28494	1.10224
ybfF	1.00376	0.9829	1.45147	1.02065	0.97589	1.15834	1.00669	0.82321	1.01038	1.00241	1.05085	1.0305	0.92248	0.92683	0.78111	0.9662	1.04892	1.08047	1.11655	0.98673	1.27303	1.15002	0.9827	1.2291	0.95991	0.90932	1.12872	1.10998	1.2389	1.15527	1.07857	1.30212	1.03997	1.07566	1.05137	1.18601	0.99391	1.06219	0.97426	0.95076	0.91554	1.56717	0.96828	0.89928	0.8687	0.90802	1.32692	0.89201	1.05097
seqA	0.21746	0.60582	1.02468	0.92727	1.01838	0.2861	0.37735	0.80896	0.82577	0.83458	0.98725	0.44032	0.65482	1.03518	0.71521	0.88544	0.57449	0.64974	0.31844	0.19038	0.95283	0.55084	0.45311	0.98248	0.49632	1.10307	0.92466	0.90728	0.52492	1.05103	0.98478	1.00881	0.6931	0.61408	1.01026	0.62242	1.0517	1.06543	0.581	0.71324	0.627	0.46328	0.67496	0.92239	0.32844	0.96822	1.08828	0.65137	0.95073
pgm	1.26736	0.95317	0.61135	0.83353	0.97617	0.36364	0.93768	0.54058	0.83014	0.83856	0.73539	0.74225	0.68949	0.44707	0.98802	0.76444	0.68596	0.81664	0.74248	0.8591	0.82764	0.99992	0.74359	1.13311	1.20527	0.61073	0.92121	0.43468	0.4543	0.29965	0.96131	0.62298	0.6144	0.83526	1.18056	0.89112	1.1205	1.00943	0.90752	1.23888	1.19113	0.52421	0.74304	0.67893	0.49114	0.98734	0.44708	0.26914	0.95615
ybfP	1.29004	0.95924	0.9635	1.2299	1.07133	0.92116	1.13144	0.84136	1.0282	1.01861	1.04243	1.29503	1.02462	1.02029	1.17441	1.06494	1.09661	1.10673	1.04225	1.24161	0.87465	1.0449	0.89364	1.11098	1.12487	0.80274	1.2849	0.96602	0.70346	0.9396	1.00115	0.83156	1.26161	1.03523	1.1309	0.89209	1.07273	1.04406	1.00767	1.17158	1.11975	0.51571	1.26783	1.08292	0.929	1.19867	0.91937	0.93824	0.99796
ybfG	1.06587	1.09786	1.19484	1.33743	1.06534	1.30309	1.19057	0.95581	1.18957	1.1653	1.04883	1.30068	1.43589	1.17738	1.13636	1.19627	1.08311	1.29493	1.20669	1.17022	1.15463	1.0335	1.14933	0.70016	1.13545	-0.04789	1.36179	1.08958	0.99744	1.1609	0.88015	1.29236	0.98442	1.09117	0.94252	1.05109	0.91997	1.0437	1.03915	1.14057	1.08268	1.53809	1.29012	1.13176	1.45674	1.16231	1.06481	1.20176	1.11829
potE	0.99322	0.89489	0.93744	0.61178	1.12671	0.92029	1.12548	0.45904	0.86634	0.87146	0.95495	0.95395	0.91864	1.04905	0.94643	0.8462	0.83038	0.97783	0.94339	0.99533	1.23137	1.04812	0.87336	1.28392	1.12203	0.44067	1.17185	0.84155	1.01373	0.84572	1.08	0.81101	0.82656	1.0578	1.00994	0.98656	1.04119	1.07939	1.01396	1.01347	1.02474	0.73526	0.73008	1.1201	0.68231	0.94455	0.88078	0.28048	0.93958
speF	0.9931	1.12653	1.23226	1.44841	1.03382	1.46297	1.09815	1.20024	1.11192	1.09471	1.52875	1.04511	1.29708	1.09993	1.29775	1.37271	1.5248	1.41423	1.16706	1.18218	1.10831	1.19797	1.3416	0.93255	1.1393	0.3422	1.32862	1.1846	0.99381	1.20994	0.85694	1.4334	1.49268	0.89411	0.85255	0.98929	0.79076	0.94392	0.90417	0.96927	0.91988	0.86871	1.40082	1.10674	1.22194	1.5925	1.3903	1.05848	1.34903
ybfK	1.33632	1.15043	1.42448	1.32319	1.33085	0.99634	1.27384	0.96234	1.18326	1.15957	1.21647	1.33757	1.07447	1.12476	1.15791	1.08609	1.17185	1.13877	1.19152	1.42399	1.32988	1.31235	1.24513	1.4005	1.03001	1.03024	1.14518	0.98208	1.23398	1.22587	1.15904	1.06553	1.03551	1.37795	1.16298	1.27157	1.14455	1.18941	1.30289	1.23286	1.1466	1.93516	1.35919	1.19006	1.58644	1.12118	1.22892	1.04306	1.30693
kdpE	1.04675	0.9726	1.06193	0.9216	1.11455	1.22258	1.08689	0.75426	0.82674	0.83547	1.0368	1.26595	1.248	0.9607	0.97437	1.0398	1.00125	1.1421	1.07316	1.20969	1.2382	1.08988	1.10131	0.91998	1.05436	0.7597	1.21169	0.97826	1.17413	1.0359	0.98571	1.20102	1.02085	0.84381	0.98756	1.08363	0.991	1.04729	1.02843	1.12174	0.9654	1.42942	1.16251	1.01341	1.02949	1.04444	1.0346	0.67046	1.16045
kdpD	0.93243	0.83064	0.81282	0.62593	0.94724	0.87416	0.89545	0.5722	0.76757	0.78168	0.93377	0.92553	0.73974	0.906	0.82038	0.8355	0.84548	0.82665	0.93912	0.83726	0.87133	0.88229	0.8127	0.85677	1.00066	0.3679	0.63903	0.79066	0.94061	0.83163	1.0703	0.82519	0.79742	1.0273	1.16952	0.97781	1.1025	1.01263	0.92173	0.99285	1.001	0.598	0.55927	0.91254	0.99001	0.83456	0.82593	0.09928	0.87559
kdpC	0.95201	0.97042	1	0.91225	1.05693	1.48009	1.03134	0.78241	1.0654	1.05242	1.08816	0.94391	1.14416	1.17934	1.04383	1.19373	1.09564	1.01945	1.04971	1.08289	1.09175	0.99802	0.99872	0.978	1.05807	0.52661	1.11213	1.30143	0.96991	1.21983	1.0095	1.34886	1.23686	1.02023	0.99807	1.03138	0.96945	1.04002	0.99543	0.96405	0.88369	0.73765	1.00318	1.09041	1.32617	1.15875	1.12957	1.13226	1.01635
kdpB	1.14923	1.09869	1.05396	1.32176	1.10309	1.23374	1.06852	0.85202	1.10579	1.08914	1.16384	1.01631	1.16868	1.16551	1.09129	1.16944	1.20238	1.24463	1.18896	1.15894	1.3231	1.02031	1.11919	0.69537	1.08747	-0.03808	1.49057	1.15593	1.39031	1.16196	1.06639	1.18265	1.21663	1.0555	0.90915	1.08003	0.94412	0.93745	1.09051	1.05083	0.92846	1.06952	1.31155	1.22693	1.33269	1.16311	1.17724	0.888	1.04478
kdpA	0.92051	1.29	0.91631	1.16465	0.98336	1.0552	1.02147	0.94548	1.14107	1.12121	0.85599	0.98383	1.07211	1.14123	1.03565	1.14511	1.1608	0.96409	1.00187	1.07957	1.08325	0.84459	1.3573	0.93999	0.87932	0.269	1.08158	1.11152	1.05335	1.06242	0.99294	1.33122	1.13179	1.01546	0.92491	0.92859	0.91528	0.97249	0.98977	0.94709	0.84432	1.00433	0.95468	1.10786	0.85522	1.0912	1.00738	0.85049	0.97154
kdpF	1.03181	1.07257	1.14257	1.11313	1.33661	1.47565	0.97357	1.05031	1.06263	1.04991	0.97764	0.98548	1.11969	1.17885	0.98116	1.28183	1.02968	1.24897	1.15738	1.26979	1.0142	1.12249	1.12435	1.04609	0.95444	0.62072	1.14793	1.26735	0.98156	1.37741	1.00861	1.22016	1.27482	0.97371	0.983	1.04686	0.99737	1.0828	1.0702	0.99368	0.93704	1.03894	1.19221	1.09577	1.40775	1.13142	1.13796	0.73865	1.03373
ybfA	0.93694	0.87106	0.8876	0.76176	0.9964	0.96189	0.94284	0.40709	0.93998	0.93841	0.86411	1.09063	0.82795	1.00748	0.83171	0.89033	0.76972	0.69802	0.89995	1.03425	0.96559	1.02076	0.78114	1.01871	0.91636	0.34214	0.89664	0.84587	0.99717	0.78603	1.00858	0.86504	0.64455	1.01981	1.03638	1.01035	1.0135	1.03642	1.01122	0.99897	1.01026	1.17877	0.85877	0.94345	0.50997	0.80021	0.77271	0.64794	1.00623
rhsC	1.29281	1.17325	1.31188	1.14776	0.89275	1.5272	1.28699	1.19436	1.12542	1.10699	0.99648	1.18036	1.29807	1.16124	1.15656	1.14085	1.43146	1.59628	1.2525	1.29653	1.19234	1.24011	1.17772	0.85343	1.15883	0.29081	1.10557	1.36895	1.32236	1.47966	0.8764	1.20649	1.57777	0.93053	0.81393	1.07544	0.83135	1.0077	1.09931	0.99091	1.02364	1.11847	1.51602	1.13919	1.61922	1.39376	1.1939	0.81815	1.22642
ybfB	1.0457	0.99365	1.11941	1.0572	0.93765	1.17949	0.99267	0.83094	1.0149	1.00651	1.02482	0.96701	1.06354	0.92936	1.08713	1.05168	1.02468	1.05199	1.05025	1.0932	1.06872	1.11665	1.10406	1.05199	1.01643	0.51546	1.2128	1.04348	1.0732	1.07161	0.95659	1.06401	0.97121	0.95005	0.95358	1.0436	0.93313	0.98793	0.97871	1.05935	0.94592	1.24451	1.18037	0.99367	1.04477	1.04916	0.99958	0.90527	0.95839
ybfO	1.25984	1.168	1.06033	1.1216	1.13793	1.44075	1.2946	0.91562	0.95246	0.94975	1.18517	1.25363	1.14234	1.12349	0.98224	1.09211	1.12482	1.36122	1.13402	1.48758	1.19373	1.10663	1.22655	0.98301	1.01737	0.29491	1.14685	1.09497	1.15694	1.36774	1.13165	1.11014	1.43683	0.91159	1.04263	1.0325	1.02972	0.96811	1.22049	1.22279	1.19229	1.08279	1.57458	1.23048	1.45812	1.00537	1.41653	0.64137	1.11375
ybfC	0.93859	0.82909	0.91891	0.80105	0.93608	0.76554	0.92311	0.55756	0.86675	0.87183	0.75701	0.9146	0.83482	0.78854	0.86596	0.86145	0.86796	0.81617	1.06357	0.94291	0.91835	0.93632	0.75667	0.82652	0.98268	0.38301	0.62971	0.93667	1.00611	0.85215	1.06118	0.83308	0.93624	1.0335	1.03799	1.027	0.99216	0.93516	0.95777	0.94292	0.90068	0.8056	0.70558	0.93502	0.98242	0.87803	0.79624	0.18413	0.87675
ybfL	1.37112	0.83352	1.25911	0.62312	1.24397	1.02516	1.13802	0.79256	0.92759	0.92715	0.89321	1.17702	0.90625	1.09014	1.10869	0.94297	0.98567	1.09466	1.02431	1.30207	1.35435	0.98792	0.75373	0.92444	1.17819	0.77299	1.35224	0.98679	1.36623	1.12644	1.09182	1.43792	1.33322	0.96063	1.04562	1.23647	1.05071	1.09179	1.23101	1.16743	1.09608	1.12461	1.45614	1.2421	1.13562	1.04943	0.94788	0.70322	1.05869
ybfD	0.99781	0.97683	0.86854	1.07302	0.99789	1.04856	1.06171	0.8152	1.04534	1.03419	0.90139	1.02255	0.9594	1.04171	0.85592	1.05796	0.92697	1.18836	1.06523	1.25214	1.10292	1.15674	0.98471	1.06887	1.0192	0.22836	1.1951	0.97658	1.0801	1.0508	1.0411	1.15912	1.05826	0.97951	1.01888	0.99983	1.00585	0.90784	0.97339	1.0565	0.96872	0.93604	1.29456	1.05543	0.97605	0.88072	0.91898	0.73401	1.0043
ybgA	0.9117	1.12022	1.19711	1.28392	1.08256	1.26598	0.9946	0.91593	1.12305	1.10483	0.94784	1.03397	1.32258	1.16855	1.15366	1.19943	1.34964	1.20018	1.12915	1.13193	1.16548	1.0908	1.22495	0.72529	0.95094	0.42317	1.18202	1.10898	1.20305	1.21313	0.94584	1.37612	1.103	0.96527	0.96029	1.04675	0.97758	1.0308	1.05459	0.96449	0.968	0.83336	1.20569	1.10741	1.49906	1.15785	1.1173	0.92891	1.04868
phrB	0.87333	0.68145	0.8872	0.63123	0.91853	0.88693	0.99057	0.52719	0.91889	0.91923	0.79958	0.82319	0.85779	1.06349	0.71032	0.78576	0.75723	0.78669	0.95213	0.97737	1.01059	1.00524	0.65844	0.85838	0.84273	0.38281	0.70603	0.73809	1.03266	0.81941	1.11616	0.94398	0.76744	1.07854	1.10383	1.03481	1.09828	0.95407	0.79587	1.00824	0.78285	0.95301	0.8034	0.879	0.62032	0.73875	0.90691	0.36063	1.04246
ybgH	1.12824	1.26457	1.17394	1.52292	1.01216	1.12031	0.97091	0.87221	1.22232	1.19507	1.11266	1.15314	1.22119	1.31044	1.30203	1.17141	1.29651	1.2779	1.18479	1.20528	1.15611	1.19603	1.31998	0.96752	1.08608	0.39721	1.29606	1.09444	1.28153	1.26558	1.0284	1.29862	1.35568	1.22704	1.0353	1.08123	0.95073	1.05585	1.15967	1.14225	1.06155	1.26739	1.59614	1.13367	1.15535	1.25476	1.26351	1.11912	1.13599
ybgI	0.96253	1.01475	1.01208	1.13087	1.04765	1.35467	0.94867	0.85832	1.02938	1.01968	0.77355	0.92606	1.12301	1.06035	1.10082	1.03811	1.11433	1.25849	1.10841	0.97895	0.98194	1.16862	1.17607	0.94332	0.97457	0.304	1.11926	1.10844	1.16941	1.32944	0.95907	1.0775	1.23148	0.97589	0.953	0.90613	0.92886	0.92273	0.97577	0.90848	0.92233	0.94663	1.04901	1.05797	1.82949	1.04989	0.86922	1.00566	0.97953
ybgJ	1.114	1.13666	1.48867	1.37047	1.18622	1.17529	1.05747	0.84911	1.13738	1.11786	1.09632	1.15772	1.30644	1.12159	1.09127	1.27986	1.2505	1.37658	1.14531	1.12993	1.36626	0.98273	1.1737	1.00994	1.16602	0.49306	1.51416	1.13602	1.05365	1.16694	0.96605	1.47366	1.06565	1.03007	1.04341	1.07968	1.03582	1.10913	1.16053	1.17711	1.18134	1.5046	1.46113	1.15182	1.58583	1.13399	1.22289	1.64851	1.09813
ybgK	1.10553	0.97819	1.01148	1.14616	1.19862	1.1163	1.21564	0.90594	1.10574	1.0891	0.96131	1.35203	0.9514	0.92868	1.19645	1.01781	1.2	1.16807	1.16522	1.35016	1.21494	1.09406	0.84232	1.10838	1.09097	0.65369	1.28558	0.96281	1.28748	0.85521	1.05008	1.48863	1.29248	1.04637	1.09857	1.15	1.06036	1.09802	1.2222	1.34489	1.13318	1.80989	1.67196	1.10415	0.92071	1.04284	1.08545	1.07818	0.96751
ybgL	1.27025	1.20708	0.64438	1.48139	1.2465	1.26825	1.17227	0.90875	1.20707	1.18121	1.08202	1.30533	1.1833	1.40776	1.48311	1.29404	1.31686	1.0618	1.25016	1.44953	0.92691	0.90867	1.42185	1.14898	1.08811	0.5945	1.38255	1.26517	0.81558	1.40307	1.02322	0.79456	1.39698	1.33179	1.01185	0.69952	0.99019	0.71445	1.37737	1.19664	1.1658	0.5369	0.93886	1.42329	1.06837	1.34952	1.13876	0.83319	1.16797
nei	1.44729	1.38158	1.39469	1.33298	0.96697	1.13419	0.92741	0.83658	1.02332	1.01417	1.03633	1.22172	1.14126	1.23313	1.19366	1.26785	1.04849	0.91173	1.14025	0.78861	1.15872	0.86296	1.20842	0.93033	0.6588	0.16015	1.09268	1.08151	0.99887	1.01046	0.75684	1.19435	0.61596	0.90446	0.82961	0.80204	0.85883	1.07755	0.51045	1.09261	0.95311	1.42311	1.25898	0.98748	1.0286	1.37696	1.03519	1.05133	1.25446
abrB	1.13532	1.16224	0.81199	1.10168	1.08204	0.898	1.14942	0.80502	1.16818	1.14586	0.89093	1.07032	0.89578	0.90604	1.12998	0.88723	1.03267	1.26411	1.05519	1.32634	0.85525	0.90154	1.16862	0.83466	1.14382	0.34233	1.23225	1.06218	1.25984	1.05669	1.16094	0.72339	1.31277	1.27008	0.99266	1.043	0.9588	1.07263	1.14238	1.10331	0.94445	1.1442	1.26513	1.13615	0.55365	1.14192	1.1713	1.20194	1.03802
ybgO	0.84815	0.80547	0.6086	0.52984	0.86628	0.80474	0.95349	0.60153	0.90757	0.90895	1.12674	1.18572	0.72388	0.86593	0.801	0.82898	0.66427	0.52579	0.87158	0.80998	0.76788	0.96876	0.65795	1.16718	0.98789	0.06766	0.81892	0.67674	0.75547	0.83073	0.99634	0.68042	0.92742	0.95422	1.02109	0.87249	0.97414	1.02195	0.99982	0.97108	0.92659	0.6655	0.756	0.85358	0.52106	0.8725	1.19629	0.60101	0.80424
ybgP	1.00684	1.39536	1.19604	1.44333	1.19522	1.5564	1.15614	0.81955	1.16529	1.14323	0.95879	0.9374	1.1666	1.16631	1.27165	1.28322	1.3191	1.59711	1.26124	1.28769	1.40898	1.37614	1.52111	1.06542	0.93839	0.11138	1.23769	1.29024	1.19245	1.43108	0.97814	1.79948	1.29325	0.89761	0.92309	1.03796	0.94075	1.00234	0.98674	0.96499	0.91313	1.28768	1.63786	1.07781	1.86907	1.24652	1.16314	1.22524	1.20377
ybgQ	1.023	1.26048	1.27894	1.38972	1.1875	1.1521	1.0789	0.96279	1.19674	1.17182	1.13305	1.11143	1.38605	1.05864	1.22674	1.29197	1.22694	1.23407	1.13887	1.03993	1.12836	1.25948	1.14445	0.95213	1.0256	0.11633	1.21393	1.17537	0.95958	1.1471	0.93881	1.20365	1.00689	1.17369	0.96005	1.17069	1.19324	1.15892	1.0547	1.05895	1.07076	1.07703	1.24732	1.14934	1.35735	1.17867	1.34629	0.99495	1.17189
ybgD	0.86698	1.41433	1.39319	1.59228	1.18156	1.85928	1.1852	0.88672	1.23865	1.20993	1.11461	0.98419	1.39191	1.08994	0.99875	1.61185	1.06914	1.13073	1.27621	1.0102	1.27365	0.89974	1.52249	0.76575	1.21295	0.12002	1.351	1.59535	1.01799	1.62173	1.02719	1.74101	1.01372	1.04777	0.90146	0.98813	1.01102	0.88031	1.09454	0.91337	0.8141	1.02675	1.4106	1.33027	2.28576	0.83837	0.92131	1.22048	1.15628
gltA	1.08357	1.17824	1.11874	1.21492	1.24673	1.41406	1.22493	0.77386	1.09578	1.08004	0.91281	1.18261	1.52925	1.21405	1.23702	1.37648	1.36782	1.35191	0.99164	1.03497	1.35859	1.10446	1.16295	0.78265	1.27436	0.11556	1.46498	1.02066	0.72675	1.14793	0.85258	1.23492	1.01466	1.41915	0.93952	0.97502	1.03267	1.20081	1.17303	0.82968	1.13287	1.1986	1.12331	1.0716	1.47915	1.2073	0.94573	0.74177	1.257
sdhC	1.04523	1.20089	1.03179	1.25405	1.19401	1.32791	1.25698	0.94892	1.02716	1.01766	1.22007	0.71179	1.21492	1.22437	0.92802	1.70345	1.37252	1.20898	1.12532	1.07713	1.21416	1.2287	1.52448	1.26051	0.82737	0.45625	1.29595	1.13195	1.00285	1.03851	0.77621	1.08426	1.01853	0.91377	0.76307	1.02773	0.8858	0.86667	0.7015	0.68255	0.75616	0.94383	1.05881	0.97994	1.2555	1.02256	1.02997	0.36339	1.14621
sdhD	0.6491	0.59058	1.10091	0.6915	0.91979	0.61086	0.74548	0.36902	0.63087	0.65741	1.18174	0.73798	1.00271	1.00989	0.65859	1.14557	0.77625	0.55536	0.84372	0.73229	1.56313	0.63478	0.61759	1.57244	0.39544	0.26889	1.30845	0.69322	0.70104	0.78199	0.66555	0.93205	0.4816	0.93455	0.6539	0.78709	0.77185	0.80477	0.83323	0.64937	0.53109	0.56406	0.6896	0.74075	0.64944	0.83597	1.24361	0.38189	0.92653
sdhA	1.08113	0.85542	0.86483	0.98371	1.06406	1.08399	0.83794	0.5457	0.79552	0.80708	0.94926	0.89403	1.28735	1.14856	0.90899	1.46712	1.04455	0.80919	1.14551	0.79952	1.25415	0.98772	0.9297	0.61165	0.68303	0.23761	1.38675	0.90293	0.95862	0.96851	0.87124	1.1045	0.74726	1.04326	0.751	0.94682	0.95157	0.9247	0.79832	0.85945	0.82762	0.76877	1.13985	0.90011	0.94289	0.98428	0.87427	0.37173	0.92564
sdhB	1.10518	0.84373	0.85594	1.12802	1.19073	1.10038	0.98749	0.66913	0.85778	0.86368	0.93304	0.99574	1.6508	1.08121	0.99019	1.47404	1.06922	1.87433	1.27043	0.7991	1.48425	2.36899	1.08684	0.68804	0.83738	1.37884	1.66192	1.00481	0.89163	1.00812	0.87595	1.03731	0.68194	0.90154	0.91073	0.98149	1.00663	1.19774	0.87273	0.76434	0.80844	0.83543	0.99512	0.85214	0.9144	1.06572	0.97843	0.29352	1.08182
sucA	1.37201	0.99846	1.09696	1.06139	1.01054	0.79326	1.31193	0.99408	1.08549	1.07069	1.02727	1.3298	1.01697	0.97863	1.10035	0.99003	1.29	1.00857	1.23985	1.34778	1.27871	1.26049	0.95207	1.56257	0.88441	2.11103	1.22952	0.8677	1.64404	0.68366	1.17908	0.96301	1.23972	1.19798	0.95605	1.14913	1.06624	0.87361	1.14842	1.29551	1.36427	1.68458	1.4451	1.09697	0.47897	1.06761	0.81846	1.08902	1.04193
sucB	0.97908	1.0294	0.89103	5.15688	1.15559	0.561	1.35895	0.73009	0.77232	0.78599	0.77254	0.70449	1.19774	1.00103	1.15153	1.4576	1.24083	4.31711	0.70359	1.58076	2.49025	6.42772	1.48413	0.83367	0.82721	2.55684	1.00015	0.76007	1.35246	1.21157	1.32543	1.41762	0.83988	2.13783	1.02837	1.13679	1.45066	1.46437	1.31907	1.35624	1.16806	1.45648	1.10635	0.92397	1.21909	1.048	1.06845	1.15517	1.16332
sucC	0.69323	0.77802	0.85757	1.05824	0.95778	1.45895	1.06582	0.48611	0.92118	0.92132	1.05433	1.07015	1.22778	1.31052	0.73537	1.2723	0.99352	1.21831	0.88846	0.79698	1.18887	1.53272	0.97677	0.88617	0.55123	0.93835	1.18264	1.01613	0.68642	1.29288	0.76645	1.22315	0.88093	1.63479	0.66384	0.91314	0.82733	1.05586	0.97272	0.64469	0.63435	1.09708	1.05609	0.95315	1.29919	1.01191	0.98489	0.44867	0.90432
sucD	0.38569	1.42628	0.58744	0.5459	0.70651	0.35725	0.85174	0.33912	0.62285	0.65011	0.71415	1.2615	0.41302	0.57424	0.43579	0.42618	0.38091	0.51505	0.48449	0.36238	0.82353	0.62615	1.48094	1.15101	0.5277	0.4945	1.27646	0.56291	0.42312	0.57505	0.65313	0.67117	0.45413	0.93033	0.57916	0.54609	0.55322	0.79335	1.24165	0.50175	0.42006	0.56073	0.57982	1.23514	0.93936	0.58963	0.74177	0.09073	1.35322
farR	0.90189	1.04013	0.74293	0.77079	0.85167	1.21224	0.97525	0.57056	0.97202	0.96754	1.17031	1.07185	0.94047	0.87989	0.99493	1.04622	1.05692	0.98614	1.035	0.82487	0.959	1.2637	1.0269	1.19319	1.07824	-0.21622	0.84012	0.83662	0.86444	1.02293	0.96512	0.99641	1.04663	0.90947	1.01717	0.9831	1.01306	0.88616	0.95001	0.79283	0.93802	0.71761	0.63959	0.92243	0.77131	1.01591	1.20985	0.14098	1.2946
hrsA	1.08286	0.94012	0.98162	1.27267	1.0022	1.26415	0.91339	0.96576	0.96984	0.96555	0.88727	0.90095	1.10178	1.13553	0.93876	1.27608	1.03737	0.99351	1.09451	0.88416	0.97959	1.07558	0.96707	1.06027	1.04167	0.10365	1.07672	1.00949	0.95759	1.14264	0.97462	0.96575	0.99171	0.95488	1.02057	0.96049	0.98763	0.94974	0.87251	0.98142	1.00838	0.88234	0.95028	1.09259	1.38038	1.01095	0.92998	0.35158	1.15348
ybgG	1.18198	0.8973	0.88478	0.74282	0.81059	1.16722	1.16008	0.6351	1.19787	1.17285	0.91087	0.96116	1.02764	1.14529	1.18979	1.34108	1.15404	1.23048	0.98759	1.00232	1.17047	1.10398	0.87475	1.02306	1.08261	-0.07738	1.2718	1.05371	0.95234	1.13593	0.92	1.23626	1.12888	1.06466	0.81046	0.87955	0.83847	0.75909	0.93333	1.00634	0.88804	0.73414	1.12986	1.08215	1.02331	1.14938	0.9312	0.25881	1.14466
cydB	1.42938	2.8535	1.19943	1.30137	1.55412	2.04112	1.77697	1.14399	1.07143	1.05791	5.14532	7.59935	1.2279	0.99035	7.79893	1.37815	6.97441	7.25608	0.75809	1.77164	1.46076	4.7161	4.93582	6.91976	1.08705	1.64187	1.64355	0.94611	1.4195	1.17162	1.12437	1.92592	5.82235	8.0339	1.11779	1.49067	1.43925	2.16508	1.6688	1.74506	1.40107	1.65463	1.41344	0.99583	2.74296	6.3561	5.99425	1.0564	5.77301
ybgT	0.79319	1.98189	2.27233	1.22554	0.67044	2.26901	1.54455	0.98001	1.73569	1.66177	1.12023	1.07823	1.66438	0.98959	1.4909	1.4598	0.7518	1.79676	1.04206	1.42913	2.2166	1.73375	1.88248	0.91342	0.4399	1.24684	1.84353	1.39484	1.64185	1.50993	0.84784	1.91703	0.70516	2.54409	0.73245	2.22657	0.80685	2.33597	1.4746	1.0196	0.75501	1.61077	1.33709	1.20617	1.90967	1.82436	1.38255	1.45649	1.49293
ybgE	0.93299	1.03912	0.85269	0.98491	0.96229	1.15785	0.93956	0.70544	1.06388	1.05105	1.02027	0.86464	1.19987	1.10573	0.91089	1.07198	0.95162	1.03901	1.12464	0.86383	0.99439	0.99007	1.09258	1.08236	1.04358	0.16533	1.16286	1.12483	0.84777	1.09352	0.997	0.93339	0.85893	0.98308	1.0626	0.96607	1.03072	1.03512	0.91885	0.90855	0.97109	0.84836	0.86865	0.99394	1.32147	1.006	1.04748	0.5667	0.88811
ybgC	1.15108	1.36841	1.10125	1.48362	1.15149	1.65567	1.21831	0.73419	1.26259	1.23169	1.10398	1.13316	1.40136	1.2692	1.22933	1.44125	1.52732	1.47227	1.28718	1.41115	1.29599	1.39857	1.53803	0.76999	0.96555	-0.05453	1.38021	1.30015	1.20897	1.30906	0.99047	1.58946	1.28171	1.07156	0.96965	1.11145	0.93608	1.01976	1.04075	1.18735	1.13191	1.3846	1.39502	1.195	1.77029	1.33742	1.20792	0.68403	1.23647
tolQ	1.11465	1.02545	1.08797	0.93334	1.17212	1.4306	1.13198	1.10315	1.0803	1.06597	0.77569	0.84188	1.00332	0.90276	0.89537	0.9534	1.08913	1.13819	0.99598	1.22153	1.13031	0.91827	1.08048	1.00529	0.85765	0.75266	1.44901	1.08588	1.14807	1.05896	1.00986	1.58044	1.18297	0.69339	0.84572	0.90961	0.82153	0.82961	0.97786	0.92404	0.83589	1.1371	0.71884	1.18716	0.69765	1.07522	0.74511	1.03074	0.9379
tolR	1.16517	1.19556	1.05973	0.97017	1.1493	1.36024	1.1922	1.03496	1.13218	1.11314	0.89673	1.00602	1.18239	1.04919	1.31552	0.98299	1.17243	1.25912	1.1411	1.18797	1.20318	1.23958	1.24079	1.3942	1.03993	0.83272	1.23787	1.00902	1.28424	0.98579	0.99946	1.66929	1.22243	0.90467	0.99625	1.04146	1.00572	0.97029	1.1386	1.02483	0.96882	0.93568	1.12967	1.15749	0.83352	1.25844	0.91905	1.07287	0.95023
tolA	1.17705	1.26016	0.81677	1.04626	1.12978	1.08854	1.16813	1.07422	1.08152	1.06708	0.88434	0.99007	1.20998	1.01879	1.40448	0.9313	1.16262	1.08641	1.06848	1.10998	0.93239	1.4374	1.20992	1.55967	1.13383	1.04779	0.99823	0.835	0.88376	0.60952	1.01593	0.72345	1.03992	0.9793	1.05954	1.09688	1.03955	1.11987	1.10369	1.07228	1.02013	1.04003	0.96111	1.06783	0.78701	1.34081	1.00468	1.39344	0.97558
tolB	1.37191	0.89778	1.11399	1.54078	1.00943	1.36805	1.13098	0.92955	1.03035	1.02056	1.00566	1.3878	0.99958	0.60018	1.11667	1.00853	1.32983	1.7435	0.74439	1.67451	1.35996	2.50557	0.95948	0.32607	1.05705	0.47559	0.92533	0.57374	0.88323	0.6772	0.89097	1.6013	1.23872	1.27902	0.73363	0.99247	0.9314	0.97975	1.02	1.37708	1.17976	1.79553	1.66625	0.81814	0.49619	0.9877	0.83475	1.3143	1.09831
pal	1.16656	0.96755	0.90361	1.11813	0.62859	1.14195	0.97335	0.83815	1.03798	1.0275	1.12297	1.02798	0.85529	0.56318	0.7647	0.7642	1.05323	0.95603	0.73655	0.92562	1.00382	0.94501	1.10219	0.39924	0.74779	-0.01413	0.80946	0.7123	0.88217	1.01955	0.90318	0.87038	0.96685	1.32257	0.85486	0.76688	0.79988	0.77344	0.93497	1.00677	1.03487	1.16529	1.54421	0.65038	0.53815	0.92821	0.7949	0.69773	1.02604
ybgF	1.20859	1.12901	1.23921	1.41962	1.30096	1.19232	1.12666	1.06903	1.14546	1.1252	1.03486	1.26852	1.23576	1.10145	1.29799	1.08929	1.31322	1.29191	1.18805	1.31906	1.2111	1.4095	1.12056	0.98113	0.90954	0.49833	1.14771	1.09558	1.16592	1.07211	0.98137	1.16325	1.0864	1.13804	0.94814	1.21523	0.94692	1.12799	0.98915	1.23789	1.12133	1.4843	1.13011	1.04978	1.32962	1.22637	1.22156	1.00904	1.1446
nadA	1.02912	1.15906	0.24621	1.15099	1.1335	1.13602	1.16766	0.86857	1.00063	0.99354	0.86537	0.77244	1.1666	0.98648	1.17039	1.28753	1.06389	1.35396	1.09001	0.90821	1.04531	0.96252	1.14202	0.59371	1.31676	-0.06263	0.83099	1.15252	0.81425	1.00045	0.97945	1.1532	0.97905	0.91321	0.95572	0.82888	0.88095	0.77592	0.8861	0.76423	0.93475	0.6353	1.03391	1.06148	1.35294	1.04559	0.9391	0.64087	0.97713
pnuC	1.01624	1.02606	1.01996	1.24424	1.04272	1.09394	1.00283	1.13668	0.89873	0.90091	0.87721	1.12411	1.01876	0.89718	0.88884	0.92114	0.91841	0.90626	0.88945	1.01988	0.9564	1.23032	1.13608	1.00459	0.85647	0.38295	1.04241	0.86811	0.87604	0.82962	0.97079	0.98337	0.94046	1.00271	0.96007	0.90885	0.93306	0.90109	0.87555	0.99963	0.98299	0.76708	1.07971	0.99335	0.93061	0.94906	0.88042	0.56009	0.96588
zitB	1.06672	0.96774	0.84861	1.20624	0.97814	1.42823	1.0728	1.05209	1.25461	1.22443	1.11343	1.14318	1.06583	1.18609	1.12973	1.08253	1.11191	1.20486	1.27206	1.05885	0.9718	1.32509	0.97107	1.20115	0.96714	0.82699	1.32116	1.32129	1.16715	1.40557	1.32095	1.20056	1.48673	1.2342	1.07646	0.88514	1.11539	0.73774	1.18213	1.07321	1.10709	0.51597	0.79249	1.19117	1.05308	1.17286	1.3938	0.52417	1.03169
ybgS	0.95543	1.09257	0.96579	1.08227	1.02526	0.7475	1.00785	0.7706	1.02082	1.0119	0.94314	0.83771	0.76655	1.0145	0.96107	1	0.933	0.986	1.01493	1.16403	1.17653	0.74272	1.1897	0.94995	0.93841	-0.04854	1.01994	0.94871	1.17732	0.9895	1.01047	1.08519	0.98782	1.11164	0.93808	0.98954	0.93367	0.97926	0.92767	0.86445	0.87455	1.1889	1.02644	0.94108	0.64092	1.00384	1.04456	0.90943	1.0074
aroG	0.98727	0.83203	0.90345	0.66439	0.89135	0.57314	0.88718	0.5301	0.84851	0.85526	1.052	0.79953	0.78356	0.72886	0.81093	0.74708	0.81984	0.85265	0.81379	0.90076	0.9001	0.96035	0.68149	0.85433	0.94584	0.17363	0.78747	0.71543	0.80425	0.64567	1.04756	0.57024	0.70191	1.04929	1.02163	0.94531	0.99864	0.90636	0.91495	1.03711	0.97386	0.80964	0.64443	0.87497	0.39106	0.84867	1.1748	0.56972	0.96074
galM	1.27259	1.16526	1.1031	1.38348	1.18889	1.11547	1.10114	0.91234	1.08988	1.07468	1.1432	1.00899	1.41334	1.23215	1.183	1.39488	1.37495	1.06925	1.21338	1.32357	1.19003	1.22366	1.14173	0.76703	0.89794	0.54498	1.61586	1.04575	1.40096	1.29165	0.99191	1.47386	1.28659	0.97337	0.96652	1.08816	0.94442	1.09173	1.08112	1.14087	1.1606	1.10939	1.22063	1.15627	1.20422	1.12106	1.19045	1.2955	1.15955
galK	0.9408	1.08729	0.76958	0.86326	0.91799	0.82593	0.9734	0.7053	0.93398	0.93295	0.83378	0.83375	0.93504	0.932	0.93678	0.9655	1.08328	1.0898	0.96302	1.02813	1.05456	1.21175	0.98858	0.93058	0.83238	0.02183	0.76045	0.8659	0.94014	0.83844	0.93952	1.01818	0.86976	1.04186	0.95604	0.99216	0.84913	0.88182	0.89602	0.94432	0.88246	0.79142	0.86472	0.88622	0.93661	0.92698	0.84156	0.50023	1.04581
galT	0.90809	1.109	0.66063	0.98976	0.83688	1.14563	0.83532	1.13291	1.09954	1.08346	1.08406	0.67294	1.08092	1.06151	1.10353	1.19839	1.06363	1.14375	0.97341	0.8016	0.95309	0.92582	1.2106	0.93207	0.90632	0.09977	0.91158	1.10439	0.81195	0.9999	0.91104	0.80029	1.02731	1.03133	0.88187	0.95202	0.84734	0.87296	0.93418	0.84483	0.88073	0.70549	0.91809	0.9962	1.00248	1.02958	1.2031	0.70172	0.89484
galE	1.07128	1.45628	1.01504	1.31213	1.08404	1.44551	1.09266	1.28036	1.47829	1.42777	1.36624	1.00039	1.43319	1.28011	1.25704	1.28201	1.25306	1.56428	1.29078	1.21045	1.29617	1.58823	1.53873	1.33104	0.95682	0.45439	0.95901	1.24841	0.96756	1.37285	1.03534	1.20615	1.31418	1.17475	1.0645	1.03612	0.9939	0.94415	1.02649	1.06352	1.03202	1.07827	1.15946	1.09953	1.60273	1.30741	1.35294	1.0273	1.23769
modF	1.04541	1.10851	1.08809	1.12741	1.12172	1.00583	1.00876	0.98915	1.149	1.12842	1.20754	0.98002	1.18802	1.35565	1.035	1.27323	1.13129	1.15755	1.11195	1.06871	1.13585	1.17691	1.16023	0.93921	0.93964	0.48178	1.10991	1.03063	1.30711	1.01308	0.92259	1.25168	1.19902	1.01075	0.95033	1.09057	0.92441	1.01438	1.04302	0.95204	0.91787	0.80357	1.08423	1.22473	0.97162	1.06111	1.41254	0.78177	1.22821
modE	0.99583	1.14048	1.05026	1.12867	1.00458	1.27449	0.92767	1.12391	1.19553	1.17073	1.03457	0.9826	1.17012	1.37911	1.09731	1.33684	1.18276	1.0923	1.08401	1.23657	0.96777	1.00769	1.3004	0.94829	0.85504	0.15452	1.00353	1.14226	1.03167	1.14108	1.02103	1.31192	1.09182	1.13209	1.008	1.01982	0.94043	1.02198	1.08197	0.95063	0.93174	1.0622	1.12091	1.12955	1.21719	1.04696	0.9386	1.23404	0.94149
ybhT	1.13232	1.31	1.07744	1.48464	1.20086	1.03105	1.03678	1.0793	1.20588	1.18013	1.01776	1.04129	1.29838	1.51309	1.29254	1.21456	1.31343	1.32846	1.23944	1.24103	1.22043	1.08331	1.32307	1.03663	0.97693	0.12808	1.26284	1.22469	1.06154	1.29237	1.03704	1.24984	1.26568	1.20549	1.01221	1.17138	0.99965	1.11358	1.09744	1.07289	1.01876	1.40698	1.40993	1.23071	0.90429	1.18117	1.15575	1.14813	1.13624
modA	1.21779	0.96688	0.13485	0.6638	0.98816	1.19054	1.06502	0.56756	0.92739	0.92697	0.59544	1.13284	0.85436	0.83622	0.94616	0.95447	0.93422	0.85238	1.08095	1.22048	0.98013	1.11521	0.87402	1.31097	0.98902	0.53461	1.05859	0.72322	1.02964	0.51492	1.08932	1.14139	0.7131	0.98718	1.05919	0.97808	1.04859	1.04948	0.98885	1.12165	1.00829	1.08347	0.95138	1.00124	0.37125	0.94348	0.69791	0.53411	0.22441
modB	1.05417	0.88091	0.7217	0.6743	0.92492	0.83548	1.0048	0.62932	0.84774	0.85455	0.96507	0.9204	0.7537	0.7561	0.76362	0.51476	0.83468	0.7231	0.8826	1.02505	0.94039	1.14808	0.89062	1.06369	1.09385	0.57124	0.8199	0.56693	0.90041	0.42163	1.03907	0.82828	0.79006	0.91227	1.03262	1.00707	1.05123	0.99358	0.90877	0.98961	0.98242	0.98305	0.84874	0.85378	0.792	0.73233	1.10162	0.82539	0.93367
modC	0.83588	0.72937	0.61234	0.55955	0.86555	0.82975	0.94872	0.57342	0.64886	0.67376	0.91932	0.80268	0.60643	0.6259	0.66827	0.55346	0.58378	0.71469	0.79478	0.89613	0.84499	1.12541	0.62683	0.85338	1.16556	0.62855	0.78853	0.49341	0.82288	0.4094	0.95647	0.65719	0.45909	0.84826	0.97796	0.92668	0.97357	0.97485	0.82919	0.82582	0.91237	0.67569	0.63045	0.84079	0.47396	0.63073	0.92664	0.6854	0.96355
ybhA	1.01668	1.07855	0.99207	1.11384	0.99599	0.92454	0.96671	0.85275	1.07906	1.06485	1.02181	0.89733	0.90681	1.10772	0.98624	1.00202	1.06106	0.97797	1.0157	1.33328	1.07382	0.95214	1.16755	0.90108	0.94815	0.20425	1.37934	1.01467	1.20001	1.03622	1.08808	1.27137	0.96302	1.12047	1.01656	1.11955	0.98474	1.02121	0.94759	1.27288	0.94123	1.41284	1.3709	1.12658	0.84837	1.11558	1.1262	1.37013	0.99797
ybhE	1.03324	0.86759	0.58936	0.49148	0.84572	0.82272	1.00448	0.90219	0.85764	0.86355	0.86947	0.83707	0.6281	1.06943	0.72957	0.90233	0.77642	0.78136	0.85203	0.77071	1.06599	0.89563	0.71101	0.60852	1.1741	0.26979	1.04489	0.95824	0.66659	0.81394	1.12875	0.72394	0.79807	1.06168	1.05738	0.90553	1.0729	0.83755	0.93967	1.01669	1.15797	0.64028	0.74271	1.13436	0.99512	0.74864	1.05018	0.14466	1.03442
ybhD	1.18627	1.16449	1.18877	1.27196	1.09059	0.93778	1.09948	1.20403	1.16711	1.14489	1.0384	1.17143	1.06617	1.18967	1.20051	1.03725	1.05775	1.20283	1.09687	1.28147	1.1597	1.33492	1.1279	1.14129	1.00451	0.52818	0.9416	1.12599	1.12966	1.26085	0.99764	1.13002	1.15729	1.05553	1.03901	1.10573	1.064	1.16543	1.12942	1.33285	1.19942	1.6232	1.38368	1.08714	1.28924	1.18527	1.3023	0.4933	1.15467
ybhH	0.94289	0.99684	0.9081	1.58177	0.88258	1.22087	1.13485	1.18219	1.2389	1.21015	0.98066	0.89222	1.35411	0.85914	1.34146	1.07591	1.12136	1.31415	1.18281	0.62745	0.79476	1.21048	1.16101	0.48328	1.28114	0.15675	0.94834	0.93724	0.69136	0.82874	0.76688	0.77384	1.05952	1.00568	0.77145	0.90584	0.97735	0.8793	0.92745	0.9063	0.73881	0.90931	1.15884	0.87771	0.73995	1.30631	0.99906	1.13714	0.86539
ybhI	1.04982	1.1166	1.15216	1.07831	0.98384	1.00148	1.00671	0.99416	0.97524	0.97046	1.12359	1.16984	1.05359	1.17719	1.08875	0.99849	1.22819	1.04321	1.01643	0.98608	1.2197	1.11077	1.15331	1.10113	0.81261	0.23081	1.11111	0.95176	1.32467	1.08	0.99389	1.27462	1.27845	1.1112	1.00385	1.0938	1.00786	1.05671	1.03224	1.17309	1.07873	1.41835	1.12658	0.97456	1.49999	1.10357	0.90898	0.52941	1.03156
ybhJ	0.87429	0.98837	1.00544	1.30196	1.02007	1.16349	0.9727	0.9397	0.94969	0.94723	0.78954	1.1024	1.31039	0.70778	0.98464	1.06851	1.15346	1.1718	1.12463	1.07783	1.13274	1.02507	1.1067	0.79555	1.20196	0.09309	1.3188	0.97253	0.87063	1.03174	0.96496	1.19545	0.97217	0.93083	0.99375	0.89539	1.05628	0.97851	1.02685	1.02203	0.98161	1.54984	1.2781	1.03725	1.12106	1.10812	0.60397	0.46888	0.94429
ybhC	1.13094	1.22129	1.21282	1.25791	1.16003	1.22869	1.25212	0.7533	1.12283	1.10464	1.1116	1.20199	1.25023	1.01739	1.22903	1.27797	1.31838	1.37165	1.08673	1.42381	1.23511	1.38718	1.30797	1.16505	1.00612	0.32261	1.06245	1.11137	1.21129	1.34624	0.9882	1.23951	1.28667	1.10968	1.05271	1.09663	1.02145	1.01484	1.11747	1.02675	1.05272	1.24374	1.34337	1.03892	1.5852	1.20258	1.33433	0.54603	1.29914
ybhB	1.02068	1.15356	0.98147	1.42094	1.08635	1.04098	1.00028	0.72491	1.21438	1.18786	1.07008	0.96969	1.15607	1.34649	1.2296	1.1891	1.23555	1.24123	1.20801	1.27426	1.11248	0.9213	1.09926	0.91378	0.72325	0.08545	1.12718	1.11325	1.2746	1.20562	0.95173	1.24197	1.25173	1.13528	0.8693	1.01964	0.90563	0.94898	1.14753	1.0343	0.91326	1.28249	1.29256	1.14445	0.88282	1.19936	1.40949	0.90619	1.12326
bioA	0.94373	1.46278	0.88999	1.49568	0.97201	1.32812	1.10709	0.74469	1.11952	1.10163	0.84093	0.70037	1.43302	1.27127	1.31092	1.45163	1.75667	1.35013	1.13198	0.92807	0.83619	1.15272	1.91794	0.9087	0.82066	0.18001	0.97609	1.1575	0.95147	1.22984	0.98887	0.98439	1.44965	0.94254	0.94034	1.01504	0.88579	0.7366	0.96382	0.8865	0.90219	0.6692	0.36762	0.92005	2.1362	1.30915	0.68424	0.73969	1.11018
bioB	1.13092	0.95518	1.13557	1.04314	1.32454	0.97015	1.17478	0.66015	1.0423	1.03143	1.03766	1.07689	1.03605	0.99144	0.92904	1.03278	1.03367	0.97564	1.0239	1.3692	1.14762	1.1496	1.03287	0.91774	1.02395	0.92699	1.26124	1.0019	0.97293	0.89377	1.10263	1.31189	0.9237	1.01523	1.00916	1.05113	1.06	0.96688	1.02585	1.25885	1.07793	1.37514	1.51037	1.08655	1.05362	1.01762	0.76853	0.97163	0.99348
bioH	1.12591	1.02715	1.20038	0.58262	1.06909	1.38419	0.9532	2.05703	0.3375	0.39071	1.13717	1.36865	1.22918	1.19994	0.83825	1.07948	1.12431	0.96804	1.14062	0.97154	1.08439	0.96247	1.15975	1.05939	1.08132	1.27345	1.09179	1.12873	1.16678	1.35886	1.07902	1.21445	1.11196	1.00681	1.06571	1.11965	0.98794	1.09483	1.08739	1.03141	1.22428	1.21908	1.18395	1.05227	1.12906	1.06083	1.03434	1.6108	1.03826
bioF	0.80104	1.14337	0.79873	1.023	0.88019	1.35244	0.92412	0.79359	1.09753	1.08163	0.98284	0.80946	0.99452	0.92544	1.11581	1.07273	1.06321	1.14781	1.0373	0.89769	1.01111	1.11963	1.28162	1.10275	0.98846	0.33704	0.95615	1.13783	0.91865	1.0998	1.06925	0.91575	1.03656	0.9777	1.07042	0.90927	0.9971	0.86439	0.89495	0.84152	0.84448	0.55172	0.62043	0.95169	0.96374	1.18827	1.11051	0.3176	0.95494
bioC	1.09343	1.6168	1.14064	1.67274	1.22875	1.7789	1.44894	0.9295	1.28034	1.24782	1.27905	1.03375	1.4214	1.32061	1.3153	1.56277	1.40252	1.6942	1.24484	1.32148	1.33235	1.48087	1.85417	1.29082	1.13487	0.52357	1.45705	1.33904	1.0735	1.57005	0.88983	1.24961	1.60714	1.0943	0.91201	0.99155	0.90852	0.91455	1.14667	1.07675	1.01577	1.13085	1.91844	1.19442	1.78074	1.5292	1.28481	1.20985	1.31151
bioD	0.75657	1.17979	0.67053	1.08862	0.86688	1.20349	1.06219	0.8709	1.08463	1.06991	0.86324	0.75907	1.18046	1.22539	1.03268	1.32851	1.05264	0.84207	1.08005	0.94206	1.03733	0.87136	1.38769	0.97447	0.84525	0.07418	0.86376	1.11759	0.99045	1.15624	1.00792	1.13469	1.19041	0.81355	0.98198	0.96159	0.97859	0.96379	0.8452	0.84546	0.83663	0.74657	0.83467	0.97806	1.25613	0.99343	0.83615	0.83196	1.09148
uvrB	1.01809	1.14819	1.11955	1.23748	1.12459	1.13724	1.13798	1.15304	1.0484	1.03697	1.26743	1.1405	1.17868	1.00845	1.11616	1.08827	1.1975	1.32165	1.13498	1.13244	1.24091	1.14434	1.2409	0.88444	1.14696	0.72229	1.35672	1.06908	1.03347	1.10759	0.95017	1.16054	1.16329	0.98896	0.89484	1.03233	0.90758	1.02229	1.01939	1.17355	1.08528	1.24875	1.32817	1.01331	1.08496	1.11672	1.02286	0.96522	1.17441
ybhK	0.99563	1.09036	1.00552	1.25174	1.19043	1.3214	1.13174	1.09632	1.1285	1.10979	0.99426	1.01829	1.17688	1.13776	1.17577	1.16464	1.13615	1.44369	1.24342	1.14034	1.27296	1.31347	1.12504	0.93235	1.13187	0.10613	1.33258	1.05858	1.09492	1.10378	0.84615	1.2651	1.1625	0.94845	0.90249	1.04153	0.90933	1.02385	0.99763	1.00218	0.8963	0.9233	1.26357	1.05589	1.23793	1.13037	1.10828	1.00067	0.9961
moaA	1.02453	1.10884	0.69787	1.21175	0.91019	0.93638	0.98756	0.91239	1.05253	1.04072	1.06843	0.9979	0.99445	0.97842	1.07486	1.04492	1.05907	1.08702	1.00838	0.97416	0.98611	1.00981	1.11807	0.96878	0.95206	0.71084	0.91864	0.95777	0.97646	0.94449	0.89433	1.02621	1.01323	1.11143	0.98954	0.97921	0.97069	1.00823	0.96183	1.0895	1.0178	1.13529	1.08103	0.88851	0.88953	1.01241	1.08502	0.42898	1.01149
moaB	0.86499	1.15078	0.92574	1.23332	0.94508	1.2241	1.0938	0.96859	1.08809	1.07305	1.0177	0.92685	1.0847	1.08107	0.87354	1.29519	1.10009	1.25497	1.03359	0.99053	1.17379	1.04084	1.22514	0.66903	0.8572	0.53688	0.8818	1.08908	0.968	1.0255	0.86009	1.27726	1.04431	0.96393	1.01709	0.92917	0.86831	0.89648	0.79913	0.91319	0.86085	1.14956	1.21268	0.89329	1.08669	0.8697	0.80454	1.12132	1.02815
moaC	0.80972	0.79477	0.4997	0.69808	0.87127	1.12385	0.96168	0.79075	0.60832	0.63691	0.76008	0.79741	0.63612	0.72307	0.90804	0.51558	0.67921	0.64173	0.90474	0.71927	0.96204	0.77069	0.59956	0.77029	1.00865	0.74545	0.77114	0.44891	0.81203	0.36528	0.91091	0.72312	0.60906	0.85975	0.95345	0.88747	0.97691	0.93845	0.80259	0.76885	0.88297	0.60837	0.67305	0.84396	0.36595	0.74877	0.69064	0.0576	0.87246
moaD	0.85398	0.68671	0.63981	0.50449	0.94765	0.72628	0.99302	0.76814	0.6647	0.68816	0.78198	0.83042	0.52915	0.5892	0.79369	0.4394	0.58623	0.48457	0.79686	0.80666	0.7756	0.77521	0.51923	0.86024	1.12592	0.8088	0.85761	0.44611	0.82029	0.27912	0.93157	0.62799	0.48343	0.8676	1.00286	0.8881	0.9642	0.87653	0.83618	0.76931	0.9055	0.76721	0.64546	0.80604	0.30392	0.67564	0.81158	0.03705	0.75817
moaE	1.03989	1.33387	1.02353	1.28879	0.97942	1.04759	0.96392	1.14185	1.13543	1.11609	1.04119	0.96869	1.12375	1.06294	1.39676	1.08528	1.48397	1.12842	1.14786	1.02775	0.96316	1.10062	1.3679	0.90198	0.88973	0.68562	1.19122	0.92931	0.89201	0.97717	0.90853	0.82118	1.31203	1.05504	0.87718	0.964	0.894	0.93738	1.15663	0.86891	0.90113	0.98958	1.28534	0.96711	1.15127	1.41292	1.4613	1.17997	0.98629
ybhL	0.92302	1.10201	1.15926	1.06383	1.02769	0.89433	0.98678	0.86317	1.05304	1.04119	0.90281	0.97545	1.12773	0.9959	1.07795	1.0011	1.02079	0.94818	1.04774	1.21446	1.20263	0.45533	1.17527	0.76015	0.98214	0.26546	1.16797	0.86086	1.07746	0.86991	0.94218	1.19728	0.94886	0.93085	0.84086	1.01011	0.84187	1.10919	1.13113	0.88942	0.87952	1.00843	1.12273	1.07573	1.06342	1.08492	1.15179	0.4645	0.97352
ybhM	0.97248	1.09673	1.07772	1.09847	1.07258	1.06643	1.00005	0.92042	1.16907	1.14667	1.08478	0.95646	1.0544	1.11219	1.01983	1.04426	1.13388	1.09061	1.05399	1.09849	1.24817	0.91638	1.33027	0.81531	0.91048	0.28883	1.26064	1.18178	1.06834	1.18812	1.12118	1.13368	1.16893	1.19024	1.00283	0.98439	0.97138	0.98116	1.05617	1.03049	0.90527	1.03297	1.1833	1.14334	0.96896	1.11864	1.2359	0.90494	0.99762
ybhN	0.92279	1.14223	1.09303	1.41465	1.00584	1.10834	1.13469	0.99162	1.09877	1.08277	0.87978	0.85459	1.16408	1.21428	1.21284	1.09944	1.20081	1.48721	1.16306	1.18041	1.22164	1.29778	1.28745	0.91919	1.01938	-0.04918	1.34662	1.1496	1.18785	1.08652	0.79877	1.17576	1.04628	0.9418	0.97111	1.07333	0.95526	0.93225	1.00872	1.09661	1.00918	1.10333	1.21755	1.08389	1.27312	1.31291	1.09809	0.74206	1.02108
ybhO	0.70901	1.15912	0.9624	1.16542	0.89824	1.14639	1.09733	0.86381	1.10317	1.08677	0.86203	0.84504	1.1087	1.17305	1.07669	1.07602	1.18811	1.29949	1.08746	1.00488	1.19867	1.18808	1.23836	1.13368	0.9128	-0.05908	1.3548	1.11176	1.24456	1.12218	0.83359	1.14784	1.03172	0.93575	0.8994	1.06192	0.84231	0.93609	0.95087	0.86322	0.82113	0.7246	1.00074	1.09629	0.92998	1.22605	1.1677	0.75263	0.95445
ybhP	0.99576	0.96356	1.04309	0.94101	0.94656	0.9417	0.89482	0.95297	0.97328	0.96869	0.94711	0.9818	0.92622	0.83873	0.94794	0.85834	0.9784	1.01389	0.96657	0.97202	1.0736	1.32619	0.9382	1.08735	1.02041	0.65293	0.94789	0.78059	1.10585	0.79671	1.06449	0.77584	0.80214	1.00901	1.09983	1.20428	1.1072	1.09804	0.98878	0.93636	0.94507	1.12005	0.91795	0.93837	0.72925	0.93953	0.89482	0.54136	1.22587
ybhQ	0.96139	1.07812	0.82461	0.8127	0.92611	1.15673	0.97741	0.92148	0.9532	0.95042	0.77233	0.8855	0.9477	0.97064	1.0231	0.96755	1.03791	1.15326	0.96255	1.02718	1.07428	0.7202	1.15979	0.81672	1.03156	0.77624	1.1018	1.02706	1.12285	1.1718	0.98386	1.21742	1.18843	0.89164	0.91633	0.96333	0.96029	0.88971	0.92093	0.94491	0.82383	1.01724	1.03938	1.02873	1.28514	1.06929	0.82603	0.90643	1.06416
ybhR	0.79673	0.66722	0.7794	0.6397	0.79809	0.74023	0.78852	0.72416	0.70634	0.72601	0.69587	0.77273	0.64829	0.79648	0.71904	0.87284	0.89191	1.02767	0.98035	0.79826	0.82631	0.94445	0.56217	0.64085	0.81436	0.41859	0.5803	0.78776	0.87147	0.91045	0.93086	0.89098	0.85932	0.82039	0.85401	0.77041	0.8592	0.78181	0.88171	0.68085	0.6801	0.55786	0.67796	0.84549	0.70232	0.80341	0.79338	0.90067	0.87433
ybhS	0.89843	1.05437	1.03451	1.17731	0.86343	0.86467	0.89422	0.86409	0.95122	0.94862	0.98866	0.87192	0.91913	1.07618	0.95087	1.00827	1.0015	0.99683	0.96922	0.85478	1.19581	0.82406	1.05388	0.93465	0.6088	0.45917	0.98165	0.96311	1.18858	0.99214	1.09285	1.06991	1.07232	1.04732	0.91912	1.00212	0.94077	0.93774	0.96933	0.93675	0.86914	1.08808	0.96781	0.9262	0.72266	1.02568	1.14112	0.88687	1.08948
ybhF	0.78841	1.07207	0.88711	1.10861	0.89965	1.26211	1.02486	1.1708	0.99099	0.98478	0.96682	0.86878	1.19254	0.93711	0.99502	1.07709	1.00054	1.1017	1.02736	1.01701	1.03605	1.03272	1.18382	0.82142	0.9723	0.63794	1.01179	1.09931	0.74227	1.16301	0.88035	0.87963	1.00988	0.91115	0.91689	0.86428	0.93446	0.89819	0.86182	0.8806	0.98416	0.91143	1.00878	0.99795	0.97742	1.01978	0.99357	1.05143	0.95378
ybhG	1.22319	1.12218	0.93643	1.30513	1.04289	1.41884	1.29297	1.23484	1.27807	1.24575	1.06942	1.12438	1.1916	1.1829	1.36236	1.4757	1.31044	1.46078	1.26689	1.3404	1.27929	1.30648	1.32871	1.43553	1.13973	0.42179	1.3945	1.13336	1.16497	1.10755	0.93235	1.37606	1.42939	1.15633	0.88238	1.02952	1.0209	0.88577	1.07465	1.23572	1.09985	1.37509	1.61012	1.23815	1.17753	1.22432	1.01551	0.6737	1.17811
ybiH	1.08616	1.13914	0.67055	1.29711	1.07298	0.95055	0.87321	0.87276	1.08811	1.07307	1.05885	0.84932	0.9952	1.1612	1.23987	1.25885	1.40241	1.16215	1.13382	1.00061	1.09646	1.07452	1.16448	0.91235	1.02615	0.88619	1.20526	0.91711	1.2163	0.87893	0.88297	1.19496	1.20944	0.96625	0.81881	0.97162	0.83327	0.95964	0.95722	0.91723	0.88334	1.05642	1.16149	1.20993	0.84727	1.17645	1.35339	0.90028	1.08613
rhlE	0.97744	1.16855	1.10281	1.07649	1.38305	1.35689	0.97796	0.98784	1.07638	1.06241	1.03531	0.99809	1.13133	1.29355	0.97705	1.1322	1.1468	1.65255	1.25872	1.17821	1.77812	1.04722	1.07457	1.26208	0.88565	0.53553	1.12484	1.22115	1.38292	1.14961	1.06098	1.48408	1.14198	0.95521	1.08733	1.12047	0.96423	1.00714	0.99901	1.08878	1.11193	1.51792	1.30711	1.08683	1.44761	1.09588	1.13649	0.80032	1.15131
ybiA	1.17892	1.02179	0.76978	0.97571	0.93444	1.01017	1.07433	0.93749	0.90144	0.90338	0.9588	1.19166	0.93019	0.74274	0.93206	0.85348	0.77939	0.92183	1.01419	1.01522	1.00731	0.92788	1.13798	1.03131	1.19626	1.04169	1.07103	0.99729	1.14077	0.93261	1.09397	0.85503	0.67451	0.95956	1.08053	1.09433	0.9856	0.84333	1.04055	1.22674	1.07009	0.84166	0.95814	1.02138	0.99516	1.14317	0.94576	1.04144	0.93796
dinG	0.8732	1.15686	0.84019	1.00388	0.93943	1.15841	1.01686	1.46974	1.01308	1.00486	1.04464	1.34007	1.37912	1.02989	1.02269	1.02384	0.97	1.04475	1.04854	1.07994	1.06742	0.88575	1.22152	1.04392	1.08492	0.55566	0.9398	1.1535	0.99659	1.29809	1.01158	1.03871	0.96743	1.02095	0.99423	1.08296	1.01664	1.03426	0.94515	0.94974	0.97044	0.90205	0.95884	0.92935	0.84835	1.0656	1.15456	1.09196	0.94926
ybiB	0.97285	1.0173	0.77939	1.07873	1.04627	1.14805	0.90739	0.93422	0.98545	0.97974	0.87484	0.81808	1.1559	0.94807	0.88892	1.06159	1.05424	1.09758	1.0025	1.05269	1.06102	0.98212	1.04306	0.91247	1.0355	0.41095	1.32863	0.92727	0.99671	1.05122	0.9885	1.24626	0.94015	0.84126	0.9589	0.90957	0.93524	0.95757	0.96936	1.02433	0.91353	0.8835	1.07644	1.04144	0.91106	0.99313	0.88482	1.10047	1.01422
ybiC	1.02612	0.93077	1.17128	0.90437	0.9366	1.01508	0.93025	0.88743	0.93975	0.9382	0.79057	0.86359	0.98439	1.09396	1.04504	1.05332	0.9656	1.03428	1.09279	0.78576	0.91973	1.05035	0.93121	1.04153	1.02335	0.80869	0.80338	0.91137	0.55285	0.90996	0.97666	0.59729	0.92165	0.9456	1.02067	0.84696	1.06896	0.92176	0.89735	0.92011	0.97676	0.50151	0.7112	0.99214	1.04817	0.98224	0.98611	0.72734	0.9073
ybiJ	1.05382	0.7698	0.79253	0.46245	0.91477	0.83566	0.97196	0.82342	0.88067	0.88449	0.80286	1.20732	0.65704	0.63934	0.8455	0.67053	0.71671	0.90009	0.85548	1.02298	1.17377	1.00207	0.73336	1.01908	0.95106	0.9521	1.00333	0.83241	1.3194	0.67393	0.96019	1.17872	1.09581	0.79345	1.02496	1.04212	0.98229	1.08439	0.93689	1.0437	0.9652	1.29169	1.09275	0.93065	0.38913	0.91007	0.77784	0.52983	0.80428
ybiI	0.85736	1.08507	0.81983	0.92829	0.96321	1.14211	1.07142	0.88091	1.06514	1.05219	0.97951	1.00399	0.99821	0.78776	0.95871	1.09268	1.10474	1.15451	1.03436	1.14753	1.1517	1.06044	1.10899	1.00495	1.05708	0.62911	1.13452	1.0461	0.99064	0.98129	1.0154	1.25022	0.97622	0.86645	0.91306	0.9496	0.87848	0.99272	0.99226	0.98349	0.9684	1.11089	1.15486	1.01369	0.85622	1.03943	0.96034	0.84367	0.98123
ybiX	0.79225	0.85782	0.84948	0.98612	1.0009	1.05783	0.97842	0.90768	0.96041	0.95698	0.96531	0.93471	0.98485	0.8651	0.90367	1.01505	0.92916	0.97877	0.97272	0.90761	1.09219	0.9204	0.93464	1.102	1.07604	0.95375	1.1104	0.88092	0.9786	0.93543	0.98612	1.11234	0.80961	0.87305	0.89878	0.87963	0.90349	0.87592	0.88361	0.83435	0.92961	0.93613	0.8889	0.96536	0.8577	0.87121	0.88503	0.52688	0.97261
ybiL	1.00295	1.0034	0.97349	1.1845	1.15255	1.20919	1.10314	1.00941	1.04347	1.03249	1.24783	1.0818	1.13769	1.13968	1.0184	1.11348	1.00474	1.08498	1.1287	1.02313	1.1723	1.22456	1.07762	1.01756	1.06225	1.3042	1.36275	1.09972	1.00928	1.09432	1.12101	1.37399	1.1215	1.0357	1.05413	1.14293	1.0312	1.21634	1.1156	1.13328	1.26731	1.24113	1.25794	1.12839	1.3281	1.11161	1.05294	1.40106	0.90184
ybiM	1.01265	1.05769	0.89111	1.20673	0.90544	1.54403	1.05078	1.03685	1.09473	1.07909	0.89339	1.13523	1.26535	1.05631	1.02213	1.30737	1.17625	1.15683	1.06607	1.08911	1.11055	1.16277	1.19565	0.58745	1.09394	0.80615	1.3071	1.14065	1.02392	1.19557	1.01166	1.17407	1.11897	0.96228	0.9747	0.92782	0.87968	0.9285	1.0599	0.92916	0.94822	1.18783	1.47173	1.08601	1.14686	1.16822	0.90001	1.16369	1.01432
ybiN	0.93392	1.03825	0.82656	0.94799	0.86935	1.25948	1.14703	0.92556	1.02867	1.01904	0.87085	0.70551	0.96553	0.9722	0.93497	1.11489	1.23951	0.90037	1.01512	1.22049	1.20621	0.92426	1.05194	0.80295	0.8416	0.29955	1.2011	1.08778	1.04706	1.02935	0.93521	1.29664	1.02036	0.94779	0.83571	0.98523	0.88096	0.81127	0.9032	0.82932	0.79153	1.01128	1.1808	1.01121	0.69668	1.09635	1.03215	1.01901	1.12079
ybiO	1.10475	0.9896	1.09441	1.00403	1.16366	1.07224	1.08268	0.91634	1.07617	1.06222	0.85391	1.2952	1.12588	1.1057	1.09226	1.01815	1.04101	0.98191	1.12937	1.17167	0.93563	1.01655	0.99142	1.13922	1.09963	2.15159	1.23492	1.01779	0.92914	1.03065	1.10649	0.90207	0.99221	1.09632	1.11285	0.97388	1.08418	0.99676	1.21396	1.21281	1.05015	0.8666	0.91489	1.07787	0.94333	1.00336	1.03687	1.14614	1.02052
glnQ	0.30343	0.95757	1.1822	0.68943	1.10574	1.03707	1.1763	0.67049	0.93526	0.93412	0.40885	1.00989	1.05924	1.02993	0.88155	1.03541	0.80048	1.07548	1.10256	1.24325	1.36116	1.3937	0.95419	1.119	-0.30805	0.90016	1.07384	0.9634	1.01033	1.0184	1.12931	0.74237	0.77789	1.03648	1.0292	1.04365	0.99619	1.11183	1.34119	0.9758	0.93245	0.98662	0.96919	1.08145	0.849	0.95886	0.34247	0.83942	1.08767
glnP	1.08822	0.86701	0.38655	1.26045	1.35324	1.41771	1.02657	1.3152	0.67762	0.6999	1.27628	0.95511	0.86602	1.23998	0.38185	1.24543	1.74733	1.03107	0.15093	1.82169	1.4431	0.90377	0.80037	0.86035	0.29764	1.22949	1.31455	1.14175	0.3713	1.55391	1.36575	0.94922	1.5993	0.55679	1.10744	0.59662	1.06709	0.59537	0.72359	1.19392	1.18397	0.68533	1.25372	1.41593	1.61625	1.07319	1.28463	1.0196	1.26629
glnH	0.87961	0.92357	0.30365	1.61965	0.90984	1.21833	1.38558	1.41718	1.25306	1.22302	1.17847	0.65938	0.92312	1.27946	0.74347	1.42736	1.01449	0.58063	0.17775	1.35044	1.29708	0.32997	0.37359	1.02642	0.25493	1.8544	1.60131	1.08839	0.96444	1.47598	1.05422	1.2453	1.20817	0.82642	1.13873	0.78722	0.97699	1.03599	0.62542	0.91511	1.09869	0.80057	1.10152	1.41127	1.77373	0.55557	1.2515	1.15816	1.20342
dps	1.12956	0.92538	0.91763	1.2603	1.16417	1.02482	0.95037	0.7901	0.94603	0.94391	1.07176	0.94459	1.16672	1.11456	0.95491	1.04442	0.98005	1.03941	1.08115	1.19484	1.0862	1.13811	0.98648	0.93838	0.8868	0.9137	1.0687	0.95038	1.20179	1.04521	0.97784	1.12504	0.90957	0.75792	0.93099	1.16768	0.99831	1.04431	1.01236	1.14229	1.03748	1.46858	1.09726	1.07241	1.18876	0.91227	1.16176	1.10027	0.93136
ybiF	1.28273	1.09929	1.24698	1.33817	1.42541	1.37787	1.1524	1.03389	1.16052	1.13889	1.07492	1.4664	1.30276	1.25806	1.29358	1.235	1.44451	1.4756	1.31266	1.46611	1.40309	1.53754	1.12435	1.0549	0.84813	0.8272	1.44242	1.09112	1.4332	1.26925	1.06192	1.50569	1.20706	0.96757	0.93391	1.15977	0.9372	1.07895	1.12043	1.2075	1.19034	1.54028	1.51541	1.38332	1.25833	1.15742	1.23295	1.38599	1.21051
ompX	0.99715	1.01766	0.87436	0.94558	1.02021	0.99118	1.02661	0.82964	0.98055	0.97529	0.91945	1.35784	0.90394	0.98193	1.07057	0.95022	0.96789	0.97298	1.00485	0.99813	1.05458	1.13336	0.91615	1.15497	1.002	0.90622	0.96723	0.88452	1.08217	0.91081	0.94933	0.97868	1.09501	0.9809	1.02844	1.06251	1.00638	1.13317	0.99324	1.06983	1.00826	0.97951	0.92038	0.90886	0.97491	1.02831	0.92099	0.60247	0.9513
ybiP	0.86327	0.79345	1.08318	0.70978	0.93523	1.05895	0.93186	0.89527	0.86548	0.87069	0.97408	0.88175	0.87331	1.0111	0.7649	0.69523	0.87253	0.89046	1.01821	0.82011	1.01476	0.93473	0.8927	1.02711	1.043	1.12887	0.73827	0.99531	0.85581	1.02115	1.0143	1.09029	0.92112	0.95974	0.98716	0.97399	0.96466	0.97919	0.88358	0.86347	0.96173	0.97102	0.69378	0.94804	1.10549	0.88262	1.02478	0.83692	1.0165
mntR	1.08905	0.94233	0.50882	0.78174	0.94206	1.11823	0.99689	0.62526	0.98232	0.9769	1.03051	0.88525	1.06152	0.98481	0.7791	1.05274	1.04494	1.02535	1.07469	0.94417	0.92727	1.02056	0.9165	1.20129	0.97426	0.87923	1.32128	0.98898	0.99157	1.10914	1.04197	0.93531	1.19215	0.88608	0.99694	0.83911	1.02942	0.81692	0.99739	1.0305	0.9821	0.75245	1.14403	1.08859	0.92464	0.96649	1.10338	0.94657	1.10122
ybiR	1.03467	1.20078	1.01382	1.04749	1.04239	1.2896	0.99129	0.70403	1.00919	1.00132	1.23293	0.83415	1.24677	1.26644	1.03806	1.18989	1.30776	1.07173	1.08637	1.01878	1.11487	1.03189	1.2646	1.06402	0.91544	0.23929	1.02694	1.2248	1.09063	1.28407	1.00409	1.22414	1.55123	1.09812	0.93802	1.01579	0.95679	1.01258	1.04143	0.91697	0.97866	1.0828	0.95533	1.14667	1.68894	1.16933	1.23479	1.37656	1.19447
ybiS	1.26472	1.14233	1.26596	1.36015	1.42277	1.11777	1.22284	0.78438	1.17456	1.15166	1.13918	1.26586	1.10051	1.25369	1.28271	1.12823	1.47418	1.47637	1.24659	1.37627	1.26496	1.33895	1.15929	1.19806	1.0012	0.9063	1.37248	1.11876	1.47364	1.19856	1.04554	1.4454	1.35614	1.133	0.94736	1.21483	0.98124	1.07523	1.26892	1.29734	1.05993	1.66536	1.71268	1.24685	1.53985	1.25152	1.22115	1.38628	1.19724
ybiT	0.80316	1.15124	0.56256	1.66635	1.015	1.30154	0.87471	1.1211	1.02256	1.01348	0.93693	1.0361	0.84547	1.23014	0.68751	1.14283	0.55978	1.14234	1.11238	0.81936	1.0288	1.01813	1.32074	0.87712	0.94569	0.87574	0.90907	1.25888	0.53639	1.38826	0.96259	0.90916	1.18955	1.06981	1.03416	0.97724	1.14637	0.95687	0.93986	1.08567	1.07838	1.28116	0.85693	0.91349	1.35308	0.55812	0.89375	0.93261	1.05757
ybiU	0.85558	0.89572	0.71282	0.7638	0.95461	1.08052	0.93293	0.58949	0.94639	0.94424	0.82847	0.72761	1.05148	0.86674	0.8489	1.02172	0.86088	0.88114	0.849	0.79208	0.97718	0.90573	0.87708	0.8364	1.02396	0.69948	0.94727	0.89744	0.86118	0.95595	0.98199	1.03168	0.95464	0.87502	0.99574	0.82724	0.99381	0.8782	0.91113	0.86176	0.89455	0.45447	0.83223	0.91633	0.90432	0.82951	0.80656	1.0871	0.9472
ybiV	1.20537	1.08924	1.12817	1.26196	1.31262	1.28385	1.16702	0.75039	1.09245	1.07701	0.94583	1.24864	1.062	1.22302	1.06121	1.05568	1.33411	1.39069	1.23516	1.25424	1.36224	1.36877	0.99616	1.2832	1.05226	1.0995	1.52987	1.1262	1.27159	1.26932	0.94933	1.39075	1.31412	0.98098	0.97077	0.92761	1.04536	0.88355	1.10016	1.21822	0.98903	1.56296	1.48808	1.18966	1.32445	0.88461	0.87991	1.32928	1.07012
ybiW	1.08987	0.80507	1.1792	0.69186	1.32429	1.23722	1.19484	0.76564	1.04033	1.02964	0.86074	1.2864	1.03795	1.09041	0.9497	1.39842	1.08134	0.79142	0.99917	1.4859	1.21783	0.75486	0.82411	0.88635	0.96201	1.30377	1.3654	1.1054	1.20267	1.12899	0.99731	1.27106	1.05846	1.03834	0.93655	1.0306	0.96976	0.97768	1.08284	1.23522	1.16654	1.88697	1.4216	1.10578	1.04646	0.91168	0.82769	0.84682	1.1441
ybiY	0.93657	1.11466	0.87543	1.18047	1.06789	1.25294	1.07418	0.92537	1.2248	1.19733	1.34546	1.05531	1.20208	1.20483	1.21557	1.33942	1.16524	1.15545	1.12741	1.06506	1.04798	0.97239	1.17127	0.87321	1.01317	1.25855	1.24978	1.20971	1.02359	1.34305	1.04116	1.16107	1.3316	1.01011	0.96505	0.91901	0.91793	0.81413	1.0773	0.93658	0.93131	0.83786	1.41027	1.15185	1.20768	1.32593	1.19079	1.52939	1.06575
fsaA	1.34561	1.16304	0.8154	1.02867	1.18772	0.78231	1.10135	0.61639	1.0849	1.07015	1.24044	1.10168	1.04125	0.89025	1.19266	1.3777	1.39562	1.39308	1.01301	1.35446	1.02285	1.2127	1.05919	1.04192	1.1251	1.12128	1.18633	0.85671	1.33164	0.787	1.13523	1.19353	1.10515	1.00827	1.03836	1.08949	1.04263	1.14012	1.06152	1.26455	1.11626	1.13453	1.2167	1.06954	0.53764	1.15855	1.33306	1.48995	1.06407
moeB	0.92238	0.86092	0.64021	0.83177	0.86251	0.87739	0.89265	0.77784	0.89423	0.89682	1.04235	0.64561	0.79871	0.92669	0.84133	0.7383	0.80915	0.73447	1.02965	0.62017	0.94386	1.02118	0.89107	1.2981	1.18424	1.00576	0.7418	0.82978	0.90604	0.90143	0.92671	0.68435	0.82217	1.14916	0.99683	0.97514	1.01624	0.95661	0.78148	1.02907	0.97793	0.90609	1.02032	0.74587	0.82265	0.90513	1.08246	1.00179	1.02048
moeA	0.86768	0.73471	0.59272	0.49113	0.80392	0.92352	0.8938	0.29192	0.71256	0.73166	0.92408	0.78966	0.58859	0.53689	0.68891	0.50492	0.61403	0.56987	0.88764	0.74496	0.81174	0.79907	0.55114	1.1317	0.94765	1.19519	0.73107	0.64095	0.91559	0.55748	0.92671	0.74015	0.57382	0.95147	1.01472	0.99948	1.00543	1.0294	0.79558	0.87657	0.91906	0.79155	0.71588	0.80333	0.44082	0.75196	1.05589	0.81381	0.73557
ybiK	0.98003	1.08127	0.84344	1.18177	1.00328	1.34595	1.07671	0.89822	1.06654	1.05346	1.24049	1.18538	1.11776	1.07491	0.89372	1.1433	0.91654	0.98782	1.11688	0.94995	1.13714	0.92641	1.10153	0.97885	1.13145	1.74208	1.06423	1.16434	1.09482	1.20958	1.013	1.26865	1.16023	0.97907	0.97018	0.99401	1.05363	0.94617	0.97624	0.96967	0.97522	1.04396	1.11362	1.01101	1.50255	0.93662	1.33068	1.06196	1.08441
yliA	0.95135	1.07366	1.01854	1.15369	1.1284	1.01029	1.0266	0.84519	1.23045	1.20247	1.14107	1.11275	1.01647	0.93573	1.17411	0.92385	0.95111	0.92398	1.06049	1.10948	0.93607	0.76541	1.28538	1.00516	1.04967	1.00076	0.94795	0.92359	1.01448	0.89921	1.09066	1.1064	0.91176	1.08436	0.9809	1.02664	1.00141	1.0818	1.05248	1.08212	1.04321	1.0432	1.08886	1.02876	0.91767	1.13863	1.17859	0.47058	0.96146
yliB	1.06447	1.01773	0.74405	1.0139	1.00322	1.17008	0.98849	0.66638	1.07185	1.05829	0.85332	0.98814	0.91045	0.93006	0.96269	0.99017	0.79838	1.03454	1.09461	1.02459	0.9291	0.93037	1.07176	0.98303	0.96538	0.94611	0.98405	1.10129	1.16483	1.13799	1.08052	0.99317	1.14805	0.9526	0.99041	1.0316	1.00049	1.08533	1.04323	0.95271	0.98163	0.8912	0.86397	1.01278	0.83087	1.01636	1.13985	1.16595	0.98514
yliC	0.88162	1.21824	0.88365	1.19009	1.00213	1.29983	0.92965	0.79353	1.1691	1.1467	0.93958	1.06583	1.0957	1.08233	1.12478	1.10417	0.96866	1.11255	1.03185	1.24149	0.94845	0.89921	1.47223	0.74686	0.93119	0.81897	1.08208	0.95076	1.11915	0.98745	1.00216	1.29988	1.16263	1.02246	0.99211	0.97371	0.9731	0.99675	0.99998	0.89374	0.90753	0.68418	1.11829	1.04757	0.92448	1.11183	1.06657	1.07956	1.06269
yliD	1.12158	1.32323	1.07869	1.58952	1.08127	1.58279	1.07074	0.8593	1.22758	1.19986	1.03338	1.03517	1.1561	1.00256	1.05258	1.24475	1.20087	1.29817	1.29435	1.34425	1.33874	1.20827	1.39933	0.64652	1.05671	1.23093	1.37428	1.43741	1.29083	1.52655	1.10254	1.54711	1.52621	1.14831	1.04052	1.16822	0.98233	1.08679	0.99038	0.90971	0.85365	1.39678	1.21926	1.22478	1.68456	1.27924	1.15794	1.70188	1.10187
yliE	1.15222	1.2121	1.06467	1.46532	1.27749	0.89274	1.1541	0.81617	1.03994	1.02928	1.03216	1.13201	1.21775	1.28957	1.25816	1.25202	1.38444	1.53911	1.20451	1.29123	1.14589	1.3995	1.2883	0.94072	0.74756	1.22745	1.25206	0.99127	1.21376	1.21455	0.97808	1.15686	1.17725	1.08395	0.9787	1.16045	0.99594	1.05426	1.12183	1.13881	1.06878	1.27679	1.5514	1.19293	1.52749	1.12066	1.18959	1.56522	1.1244
yliF	1.27869	1.02623	1.03994	1.27925	1.36387	1.20644	1.18212	0.76284	1.10364	1.08719	1.0899	1.21254	1.15446	1.28403	1.09046	1.11372	1.24761	1.39505	1.13061	1.36149	1.36674	1.29307	1.01699	1.03866	1.14346	0.9555	1.47559	1.02796	1.25841	1.19785	1.01416	1.46492	1.19064	0.98341	1.07878	1.21243	1.02008	1.11056	1.10239	1.23923	1.13519	1.30663	1.36847	1.22173	1.11865	1.08497	1.18514	1.42333	1.12451
yliG	1.12139	0.96265	0.96593	0.83953	1.23446	0.86289	0.95537	0.59658	0.95916	0.95585	0.92773	0.97874	0.9816	1.05899	0.89085	1.06939	0.97563	0.99599	1.09745	0.98647	0.99664	0.91888	0.93112	1.05351	1.12941	1.42659	0.96228	0.85858	0.86082	0.83487	0.93265	1.05867	0.90899	0.9341	1.124	0.86334	1.1181	0.88066	0.9971	0.99836	1.06123	1.1356	0.78967	1.15497	1.00757	0.95452	1.04596	0.85131	0.9962
yliH	1.14326	1.55264	1.04349	1.96361	1.11414	2.04325	1.14946	1.07961	1.23481	1.20643	1.22743	1.21957	1.53672	1.39333	1.37758	1.50819	1.62784	1.62643	1.33332	1.32271	1.44152	1.54034	1.82393	1.07262	1.10601	0.95278	1.36995	1.4489	1.49395	1.62962	0.9197	1.87865	1.99418	1.11117	0.89127	1.12298	0.92858	1.05034	1.15647	1.08733	1.0728	1.50822	1.60394	1.20117	2.41379	1.48647	1.03465	1.5975	1.25038
yliI	0.98521	0.9972	0.85277	0.89843	1.01122	1.09133	1.00962	0.72372	0.92903	0.92845	0.96519	0.96592	1.04559	0.92833	0.90534	0.96925	1.0776	1.06583	0.98205	1.049	1.0734	1.00931	0.99871	0.92743	1.01727	0.96432	1.0523	0.99999	0.89062	0.99865	0.97188	1.13806	0.89411	0.92436	0.91936	0.95261	0.99387	1.00048	1.00005	1.01793	0.99105	0.84491	1.01844	1.05228	1.08643	0.9697	0.98951	0.89723	1.13645
yliJ	0.94219	0.96038	0.67472	1.06308	1.09022	1.14958	0.85778	0.77981	0.96782	0.96372	0.85121	0.88217	1.0661	1.14771	1.09734	1.06341	0.95269	0.99735	1.03102	0.94586	1.02328	0.93587	1.15459	0.87587	1.13764	1.07245	0.93294	1.01533	0.9063	0.97986	1.0226	1.02979	0.92825	0.86386	1.05759	0.93571	1.08728	0.98232	0.97309	0.96377	1.10598	1.15844	0.7001	1.08249	1.18035	0.90536	0.90447	1.1279	0.91467
dacC	0.88998	1.0903	0.71607	0.99449	0.90557	1.36547	0.97022	0.66945	1.02932	1.01963	1.05873	1.08115	1.12413	0.95446	1.00702	1.08728	0.99414	0.99392	0.97484	0.98531	1.00224	0.86587	1.15418	0.99114	1.00116	0.98427	1.07671	1.05793	1.09539	1.13384	1.08037	1.00623	1.14624	1.01792	1.04533	0.97654	0.94435	0.90999	1.0039	0.88633	0.92018	0.84209	0.78804	0.96819	0.93621	1.03275	1.12384	0.82908	0.94455
deoR	0.97448	1.25989	0.72533	1.14427	0.95225	1.23216	0.97947	0.53069	1.09377	1.07822	1.17181	0.87459	1.15218	1.2458	1.19971	1.26675	1.26555	1.11235	1.11699	0.95877	1.21351	0.92118	1.21137	0.91171	1.01002	0.06165	1.013	1.1318	1.1444	1.24307	0.94103	1.33309	1.18584	1.02859	0.92814	1	0.97359	0.93284	1.02771	0.94958	0.9665	1.01076	0.98488	1.10173	0.95547	1.18118	1.43632	1.03733	1.09736
ybjG	1.10911	1.17892	1.20736	1.41291	1.1614	1.39249	1.15853	1.02928	1.19311	1.16852	0.96992	1.13813	1.36477	1.22867	1.17421	1.14962	1.40699	1.47138	1.33415	1.38653	1.04369	1.5322	1.21897	1.39689	1.06487	1.42256	1.25803	1.18473	0.80799	1.36161	1.17107	0.81912	1.28877	1.06074	1.09887	1.11323	1.00011	1.07499	1.14323	1.16479	1.12239	1.17937	1.41857	1.15556	1.4124	1.23669	1.02726	1.60165	1.13249
cmr	1.0865	1.24262	1.18639	1.22713	1.14401	1.76041	1.21987	1.01784	1.22418	1.19677	0.97804	1.117	1.35549	1.2266	1.58494	1.36742	1.44873	1.35568	1.13998	1.42342	1.5203	1.18545	1.67759	0.69524	0.94507	1.20293	1.17608	1.20678	1.29095	1.27446	1.0834	1.70631	1.609	1.3488	1.01878	1.21319	1.0485	1.15068	1.0349	1.02959	1.02652	1.66888	1.40806	1.15367	1.56455	1.4086	1.11073	1.69181	1.2323
ybjH	1.0409	0.87125	0.47925	0.45085	0.87761	0.79714	1.00399	0.60299	0.97796	0.97294	1.04997	0.99779	0.70498	0.8756	0.82397	0.90302	0.73804	0.6791	0.87526	0.97753	0.99956	0.78686	0.73717	1.00647	1.23842	1.30413	0.91925	0.76409	0.92513	0.61112	1.14415	0.79388	0.73299	0.93877	1.15738	1.04133	1.15314	1.05875	1.0414	1.15929	1.19646	1.11013	0.80115	1.00713	0.53157	0.90466	1.00731	0.52109	0.96253
ybjI	1.20316	1.07761	0.77885	1.0921	0.94533	1.19368	1.3636	0.85855	1.18134	1.15782	0.95685	1.47427	1.07344	1.10908	1.17797	1.28045	1.24407	1.16634	1.10848	1.35326	1.27369	1.13506	1.04594	1.21143	1.23631	0.88736	1.29144	1.14968	1.10492	1.10017	1.05923	1.25059	1.24295	1.11121	0.94544	0.85432	0.97348	0.7179	1.12338	1.07839	0.97223	0.95258	1.45858	1.08158	1.04078	1.14992	0.91631	0.86637	1.04155
ybjJ	0.84649	1.23443	0.99011	1.36677	1.10076	1.11334	1.04548	0.77185	1.04357	1.03258	0.91741	0.62363	1.10725	1.16513	1.09273	1.19641	1.26322	1.39117	1.00671	1.07284	1.21557	1.15396	1.35278	0.78022	0.8425	0.09996	1.28299	1.17294	1.34024	1.0431	0.89877	1.43715	0.92917	0.86292	0.83283	1.13813	0.9334	1.04777	0.82401	0.75527	0.86749	0.81491	0.93274	1.03354	1.44202	1.07096	1.21209	1.2901	1.05183
ybjK	1.12576	1.08202	0.91313	1.21434	1.05301	0.95136	1.09454	0.90488	1.21014	1.184	1.02044	0.97252	1.09405	1.05059	1.22314	1.19868	1.20208	1.17113	1.11253	1.17144	1.14393	1.23859	1.09096	0.88652	0.9898	0.64314	1.18211	1.0479	0.99353	1.118	1.01013	1.03748	1.13615	1.07177	1.00915	1.07303	1.10928	1.0516	1.07829	1.08695	0.93908	1.36644	1.26493	1.099	1.07141	1.13953	0.98298	1.37527	0.96811
ybjL	1.05249	0.8969	0.67836	0.79593	1.02093	1.00567	0.90164	0.68981	0.90117	0.90313	0.90177	0.8761	0.94759	0.99627	0.89799	0.99829	0.86357	0.93936	1.01151	0.82167	0.86322	1.00032	0.85309	1.03577	0.87419	0.89338	0.83867	0.96157	1.21617	1.01445	0.98649	0.86465	1.02289	0.9499	0.89216	0.94233	0.94181	0.96772	0.96291	0.98641	0.94877	0.63594	0.76878	1.00524	0.93987	0.87144	0.89516	0.61607	0.93375
ybjM	0.92163	1.12091	1.02909	1.35574	1.07075	1.49809	1.01391	0.82089	1.12279	1.1046	1.07235	1.04893	1.29398	1.28572	1.17556	1.21441	1.15528	1.20533	1.0894	1.12817	0.93547	1.06545	1.28155	1.02618	0.99106	0.83115	1.15747	1.25408	0.6231	1.34292	1.02531	0.76512	1.12871	0.9341	0.98788	1.21814	0.94309	1.16899	1.11124	0.9763	0.90667	1.377	1.18516	1.06993	1.53773	1.14576	1.19638	1.54401	0.98644
grxA	0.95366	1.05404	0.7726	1.23196	1.00689	1.02303	1.09946	0.72636	1.09961	1.08353	1.16515	1.02287	1.03691	1.07937	1.2586	1.02606	1.02104	1.19513	1.13149	1.08062	1.08805	1.2519	1.18654	0.92753	1.01942	0.9731	0.99102	1.01951	1.24934	1.11751	1.03837	1.20884	1.03539	1.0348	0.93412	1.02208	0.97494	0.98179	1.00888	0.96987	0.90384	1.15232	1.36974	0.88634	1.15135	1.22122	1.38966	1.32959	1.14686
ybjC	0.87675	0.88238	0.7109	0.7201	0.92766	1.17947	0.91307	0.51532	0.83121	0.83953	1.24082	0.89951	0.78382	0.85791	0.87325	0.94629	0.8736	1.16083	0.94554	0.83246	1.04112	1.07876	0.91178	0.94432	0.90235	1.14883	0.55506	0.98121	1.17836	0.85523	1.00642	1.21129	0.90102	0.8037	0.91974	0.99735	0.90957	0.85649	0.89037	1.04269	0.98683	1.00373	1.08709	0.92784	0.77899	0.88495	1.18247	0.40487	1.13702
nfsA	0.94112	1.11245	0.84442	1.58662	1.28279	2.15855	1.201	1.09292	1.32603	1.28935	0.94013	1.11359	1.25659	1.33429	1.3019	1.14523	1.20628	1.37889	1.36547	1.31819	0.74144	1.32914	1.24482	1.24643	0.97607	1.13438	1.53751	1.46282	1.41621	1.65821	1.16252	0.92242	1.67193	1.1735	0.92987	0.96974	0.91691	0.96067	1.04843	0.99529	0.89802	1.36446	1.36243	1.31777	1.6552	1.25931	1.16139	1.43289	0.98517
rimK	0.92235	1.05968	0.73062	1.04783	1.05072	0.93993	1.02556	0.68366	1.13484	1.11556	1.12517	0.85454	0.99259	1.06784	0.98747	1.03601	1.06494	1.1124	0.95984	0.96604	0.9919	0.73333	1.02952	0.95301	1.10045	0.82944	1.07289	0.98415	0.98632	1.02491	0.94088	0.95513	1.0104	1.00999	0.96617	0.9724	1.0081	0.95674	0.95607	0.94314	0.92474	0.93086	0.91107	1.05051	0.86327	1.04798	1.35441	1.49235	0.99508
ybjN	1.19268	1.18896	1.08178	1.37177	1.17223	0.75394	1.21521	1.00449	1.16031	1.13871	0.98867	1.26138	1.07392	0.90374	1.14265	0.98353	1.11934	1.10311	1.13172	1.25544	1.23579	1.26629	1.18139	1.32891	0.98296	1.38966	0.9479	0.85307	1.04052	0.91636	1.0428	1.08881	1.02917	1.14749	1.12491	1.21277	1.16092	1.21846	1.31958	1.2171	1.10869	1.82995	1.39704	1.01441	0.96949	1.06268	1.02429	1.22886	1.25525
potF	0.93613	1.4911	0.89773	1.34027	0.9789	1.94952	1.11019	1.09755	1.19413	1.16945	1.10418	1.04477	1.38295	1.31303	1.27921	1.50114	1.2326	1.51489	1.20179	1.26197	1.21963	1.22416	1.9703	0.94621	1.05759	0.93637	1.26167	1.42516	1.06719	1.53587	0.91609	1.45351	1.17732	0.89407	0.93665	0.97424	0.87911	0.95449	1.07394	0.99701	0.90196	1.08711	1.25152	1.17611	1.78841	1.38278	1.15605	1.25699	1.14172
potG	0.73392	0.98735	0.50435	1.05653	0.86601	1.04044	0.91887	0.83683	0.94231	0.94053	0.33054	0.74488	1.04464	1.04798	0.98423	0.902	1.08216	1.04995	1.07233	0.85171	0.85207	0.93684	0.8714	0.94462	0.99002	1.53062	0.7422	1.0152	0.70008	1.06683	0.96621	0.79611	1.11744	0.89943	1.01056	0.66885	1.00224	0.92827	0.86549	0.81939	0.84876	1.07594	0.67504	0.83567	1.3121	1.00478	0.57564	1.12892	0.95959
potH	0.88183	1.16159	0.89844	1.29021	0.99474	1.70816	1.03995	0.82082	1.14021	1.12043	1.03193	0.95491	1.25065	1.0123	1.14883	1.33973	1.1743	1.08417	1.06473	0.87993	1.0753	1.04119	1.25397	0.85134	0.89173	1.26274	1.28682	1.34712	0.99798	1.42808	1.03944	1.21866	1.12993	1.13001	0.9643	0.90873	0.93106	0.99321	1.03402	0.87645	0.84134	0.95483	1.0578	1.19551	1.80648	1.19419	1.11877	1.28725	0.99487
potI	1.09375	1.345	1.39691	1.10889	1.14557	1.66117	1.23153	0.9632	1.02388	1.01468	1.00563	1.24592	1.33859	1.0401	1.1579	1.27151	1.31131	1.54174	1.15229	1.23508	1.21434	1.30414	1.51645	0.86081	1.21294	1.26883	1.27321	1.11402	1.05569	1.14379	0.96043	1.53142	1.30105	0.84312	0.89901	0.91939	0.93217	0.97295	1.099	1.13028	1.01679	1.04148	1.46764	1.05494	1.75218	1.14608	1.10912	1.33587	1.13243
ybjO	0.93755	1.04117	1.10217	1.19132	1.13484	1.3033	1.06606	1.02295	1.09723	1.08136	0.90001	1.04966	1.05504	1.01469	1.18721	1.09322	1.05433	1.0536	1.14706	1.13447	1.02038	1.02942	0.94879	0.84266	1.30239	1.19831	1.11017	1.04278	0.9822	1.16725	0.86065	1.17517	1.0801	0.77451	0.96004	1.03508	0.9789	1.11417	1.04447	1.0748	0.82644	1.34291	0.81485	0.95668	1.12226	1.19076	0.88315	1.52847	0.9432
ybjF	1.02317	1.34801	1.04403	1.34019	1.21096	1.31105	1.01535	0.95431	1.0681	1.05488	1.13242	0.96526	1.21743	1.18993	1.27204	1.23317	1.17509	1.2647	1.23663	0.90321	1.06932	1.32601	1.25538	0.79644	1.10399	0.90888	1.18201	1.06866	0.98788	1.15002	0.97493	1.07796	1.1047	0.8698	1.0227	0.98576	0.99074	0.99854	1.01072	0.89679	0.9992	0.92073	1.0739	1.15774	1.5484	1.19406	1.17739	1.30845	1.06276
artJ	0.8963	0.9425	0.87444	0.78515	0.81626	0.70098	0.85952	0.47418	0.86574	0.87092	0.74596	0.78633	0.85971	1.01353	0.72252	1.07442	1.12808	0.80507	0.76145	0.78358	1.00458	1.00435	0.88495	1.03503	1.05876	0.74505	0.82318	0.73372	0.92335	0.79606	1.02131	0.79494	1.08941	0.9607	0.98543	0.94524	1.01645	0.83914	0.88321	0.82619	0.90051	0.65727	0.31556	0.9348	0.69371	0.85262	0.61153	0.83855	0.89698
artM	0.1163	1.45853	0.5176	1.14417	0.63481	0.50849	0.69652	0.92528	1.09338	1.07786	0.9974	0.48319	0.48023	0.7745	0.3351	0.86969	0.95198	1.15472	1.07357	0.57968	1.21509	0.82135	1.94746	1.19288	1.1784	0.75012	1.08041	0.6202	0.60696	0.81513	1.01811	1.33418	0.8678	0.55235	1.01011	0.74354	0.88924	0.97213	0.68326	0.72787	0.96217	0.73142	0.7153	1.06362	1.72226	0.78097	1.06402	1.4287	1.08075
artQ	0.7024	0.6603	0.64325	1.42913	0.97725	1.0657	0.5552	1.12216	1.2323	1.20415	1.48048	0.74406	0.7291	0.94998	0.90287	1.29581	0.94994	1.28855	0.09771	0.54483	1.22263	0.86351	0.30653	0.94962	1.62595	1.19932	1.4538	0.93241	0.82307	1.18826	1.18572	1.51465	0.38909	1.01298	0.54554	0.67974	0.87204	1.03957	0.95447	0.81374	1.06331	0.34557	0.53911	1.26706	1.88099	0.82031	1.48969	1.5361	1.2739
artI	1.10382	0.79084	1.49192	1.10684	1.21115	0.49179	0.75971	1.04611	1.01655	1.00802	1.34983	0.86636	0.49264	0.74709	0.68739	1.03921	0.73385	1.3388	0.35061	0.63879	1.2106	1.09581	0.56329	1.00322	1.16225	0.80534	1.34478	0.72705	0.79668	0.82327	0.98224	1.70385	0.94883	0.69432	0.938	0.72859	0.98414	1.17186	0.75259	1.02186	1.04983	1.21798	1.21637	1.1214	0.92223	1.01067	1.35037	1.06348	1.10903
artP	1.22186	0.77092	0.44186	0.08586	0.58257	0.83787	1.08836	0.66651	1.13925	1.11956	0.95438	1.24914	1.19695	1.0277	0.98681	1.34403	1.20202	1.36352	1.07043	1.50349	1.03038	0.47651	0.43536	0.93202	0.88952	1.16009	1.16229	1.24907	0.86843	1.24214	1.13281	1.02007	1.21723	0.62981	1.05258	0.83977	1.00679	0.89209	1.20896	1.09329	1.07414	0.40862	1.46624	0.80615	0.63	0.75953	0.68504	1.39514	0.87021
ybjP	0.91612	1.03795	1.37201	1.07657	1.06472	1.00748	1.0716	0.8484	0.98602	0.98027	0.81409	0.9996	0.88719	0.76135	0.96082	0.68396	0.9589	0.801	0.96319	1.14549	1.16603	1.08872	1.0781	1.02553	0.91491	1.22879	0.95751	0.9135	1.19091	1.05949	0.90773	1.43581	1.05574	0.95244	0.92313	1.14291	0.85311	1.07814	0.95086	1.01528	0.89355	1.25096	1.3223	0.94794	0.74157	0.9724	0.81801	1.38251	0.90421
ybjQ	1.17004	0.90706	0.7704	0.35644	1.07633	1.10124	0.97082	0.52333	0.76463	0.779	0.65864	1.25226	0.59989	0.79939	0.67344	0.703	0.81501	1.03378	1.12472	1.02885	1.2402	0.68699	0.67372	1.19682	1.05626	0.6478	1.28645	0.80381	1.41995	0.91655	1.15857	0.9894	1.26453	0.85546	1.10636	0.92614	1.04959	0.96218	0.92847	1.05779	0.91567	0.89269	0.7921	1.15545	0.55032	0.80915	0.63365	0.74673	0.93843
ybjR	0.92905	1.14497	0.82382	1.21417	1.00421	0.86664	0.90336	0.83074	1.06427	1.05139	1.09585	0.91092	1.20762	1.16494	1.04967	1.12177	1.07041	1.13552	1.05832	1.10287	1.06276	0.98109	1.23914	0.65619	0.94595	0.82339	1.06424	1.01886	0.97061	1.10376	1.01127	0.91055	1.10998	1.13199	1.02097	1.03054	0.97548	0.94782	1.06439	1.02655	0.91553	1.09482	0.96402	1.10637	0.80301	1.14413	1.20567	1.2915	1.04193
ybjS	1.1872	1.11858	0.62719	1.34448	1.14381	0.9686	1.02337	1.09075	1.02325	1.01411	1.13719	1.17263	0.98134	1.00498	1.14109	0.92956	1.39059	1.50185	1.3813	1.08828	1.11446	1.30718	1.09558	1.34605	0.9176	0.68125	0.93603	0.98623	1.17045	0.94257	1.0266	0.75876	1.26868	0.92325	0.97257	0.9708	0.92874	0.96143	1.04491	1.12986	1.11367	1.25365	1.06549	0.97758	0.8004	1.14141	1.1925	1.53723	1.26888
ybjT	1.2134	1.14407	0.89908	1.24618	1.31568	0.8977	1.11004	1.01604	1.07049	1.05705	1.10722	0.9699	1.07829	0.87265	1.11732	1.01559	1.09817	1.41824	1.10763	1.34508	1.10585	1.29369	1.20479	0.91329	1.00103	1.0687	1.30215	0.81971	1.00823	0.9238	0.89899	0.99464	0.92436	1.03266	0.94295	1.24117	0.94553	0.99678	1.16211	1.08305	0.96987	1.60496	1.26907	1.07276	0.60618	1.21597	1.07208	1.31387	1.17104
ltaE	1.09297	1.45849	0.96455	1.60925	1.1917	1.68334	1.06253	1.25088	1.28334	1.25055	1.15823	0.99088	1.35997	1.24163	1.39424	1.36104	1.44488	1.61692	1.39523	1.13598	1.39252	1.4908	1.51935	1.13156	0.9959	1.09313	1.11035	1.32732	1.20055	1.42025	0.88269	1.581	1.47656	0.91389	0.91037	1.01216	0.94578	1.04434	1.00878	1.04668	0.9123	1.55732	1.37172	1.13293	1.77053	1.4357	1.30359	1.39765	1.18106
poxB	1.1849	0.7589	0.63675	0.74373	1.10245	0.75751	1.0943	0.88791	1.0198	1.01097	0.9539	1.13034	0.76035	1.03493	0.86903	0.8914	0.91766	1.04284	1.00549	1.13632	1.24729	1.12063	0.72892	1.03935	1.05494	1.54682	1.23749	0.83892	0.98475	0.89856	0.93154	0.82298	0.97404	0.98806	1.0169	1.04297	0.99248	1.00805	1.06221	1.03552	1.15695	1.23296	0.94008	1.10156	0.69936	0.69105	1.02193	1.05062	1.12131
hcr	1.08311	1.19749	0.87787	1.18444	0.89764	1.22996	1.17115	1.17481	1.0834	1.06879	1.00185	0.95034	1.19907	1.07055	0.98353	1.20084	1.0508	1.37781	1.00709	1.13821	1.0641	1.156	1.18341	0.76074	1.1649	1.10047	1.10689	1.24311	1.03159	1.28546	0.89893	0.99621	1.12997	0.96234	0.95652	1.07007	0.90271	1.0479	1.02486	1.04405	0.99545	1.04324	1.21277	1.06204	1.66244	1.07121	1.0792	1.30218	1.13237
hcp	0.92049	1.05428	0.83167	1.09176	1.08671	0.94068	1.01358	0.92981	1.09966	1.08357	1.04438	1.0026	1.03301	1.24621	1.14084	0.97581	1.02487	1.05347	1.02423	1.15959	1.0772	0.87587	0.9815	0.96373	0.87918	0.60261	1.11326	1.02871	1.08447	1.07763	0.90025	1.14251	0.89558	0.98211	0.87543	1.00434	0.91252	0.91475	1.03589	1.02751	0.88401	0.99254	1.19648	1.13317	0.88412	1.04347	1.24713	1.22821	1.01017
ybjE	1.04279	0.92601	0.60579	0.93085	0.9904	1.21092	1.00223	0.91209	0.94935	0.94693	0.87611	0.91109	0.99227	1.00258	0.93677	1.06062	0.96033	1.03404	1.13542	0.94943	0.97495	1.15253	0.91685	0.98303	0.95475	1.32502	0.84597	0.96802	0.96776	0.92388	0.91856	0.95201	0.97387	0.90231	0.98241	0.98458	0.98046	0.99404	0.96279	1.00006	0.93466	0.64204	0.79664	0.9879	1.13584	0.95353	0.95927	0.91955	0.968
aqpZ	1.15361	1.04414	0.85168	1.10183	1.1354	0.85155	1.08831	0.80365	1.0199	1.01106	0.99781	1.32411	0.89455	0.94143	0.96725	0.97549	0.96665	0.99261	0.98321	1.21016	1.07469	0.92038	1.09754	0.77565	1.04799	0.85714	1.07856	0.8589	1.16085	0.76766	1.03217	1.20703	0.8245	1.0771	1.00413	1.08099	1.0041	0.94254	0.99108	1.10588	1.06508	1.19617	1.2258	1.08602	0.84421	0.87212	1.07039	0.9197	1.0293
ybjD	0.83228	0.86994	0.52116	0.73073	0.83443	0.94421	0.88095	0.82311	0.82052	0.82981	1.0359	0.80468	0.68332	0.83599	0.81498	0.80691	0.95251	0.85724	0.8195	0.79131	0.89063	0.84901	0.82962	1.12066	0.94446	0.86211	0.74671	0.97256	0.8219	0.94357	1.01146	0.8907	0.92583	0.82412	0.98519	0.83516	0.95266	0.86734	0.84902	0.86315	0.89337	0.61877	0.68785	0.91639	0.74277	0.91018	0.93925	0.96775	0.89695
ybjX	1.13337	1.11255	1.36812	1.31019	1.07936	1.32815	1.12554	0.96593	1.14504	1.12483	0.94111	1.2241	1.43865	1.20802	1.15407	1.17953	1.19152	1.35537	1.2994	1.22441	1.23784	1.26462	1.2346	0.87234	1.14161	1.04074	1.32207	1.08156	1.1747	1.14372	0.98144	1.28203	1.03877	1.06117	0.90714	1.09467	0.91589	1.04102	1.13885	1.15193	1.14075	1.5679	1.32249	1.16476	1.4652	1.12432	1.01912	1.28127	1.1915
macA	0.94339	1.07659	0.65139	1.58502	1.02734	1.58097	1.09967	1.00663	1.28219	1.24951	0.99589	1.22528	1.08806	1.0611	1.35547	0.88606	0.90482	1.10975	1.27782	1.13248	1.30342	0.98344	1.2171	1.33404	1.19667	1.31722	1.49523	1.25241	1.41235	1.24982	1.09754	1.62116	1.36857	1.21954	0.9968	1.10871	1.01178	1.02564	1.24016	1.01721	1.02941	1.66118	1.13563	1.1722	0.88841	1.17333	0.97437	1.26145	0.83108
macB	1.0292	0.84004	0.50882	0.84645	0.99876	1.19335	1.0781	1.03416	1.00373	0.99637	0.97523	0.86488	0.92406	1.07585	0.98785	1.24317	1.03773	0.92306	1.03909	0.71158	0.91787	0.89623	0.91563	0.87386	0.99851	0.95196	0.99564	1.06538	1.20656	1.00826	1.0686	1.03805	1.10525	0.99252	1.04109	1.12097	1.116	1.09258	0.97831	0.84477	1.10138	1.28405	0.63135	1.03035	0.95218	0.95715	1.00753	1.0037	0.82566
cspD	0.9897	1.10236	1.11817	1.0356	0.96725	1.11981	0.94062	0.74669	0.87818	0.88223	0.80556	0.93027	1.05001	0.95591	0.96364	1.05628	0.99403	1.00516	0.89232	0.81508	0.98451	1.30031	1.05229	0.79395	0.9794	0.61122	0.88563	0.89526	0.97854	0.86595	1.01237	0.94905	0.97015	0.98272	0.9909	0.97629	1.01721	0.99005	0.83635	0.98673	0.96525	0.71121	0.83731	0.95482	1.61193	0.90931	0.87961	0.69691	1.05226
cspH	1.2003	1.18079	0.89695	1.29332	0.98641	1.32704	0.95388	1.0164	1.07942	1.06517	0.93017	0.93696	1.2292	0.79963	1.1687	1.05709	1.06372	1.10247	1.213	1.12682	0.8757	1.48105	1.25428	0.9163	1.24227	0.93318	0.96243	0.99033	0.93148	1.07267	0.90618	0.72399	0.8946	0.88081	1.0193	1.01397	1.12578	1.12314	1.00176	1.1783	1.0131	0.85645	0.8917	0.82106	0.66323	1.05448	0.97824	1.31899	0.9638
yljA	1.33037	1.0348	1.02426	1.04927	1.06211	0.94911	1.13792	0.73561	1.20664	1.18082	0.93964	1.19381	0.87204	1.06342	1.05525	0.99862	1.02344	0.96599	1.07766	1.40325	1.11767	0.84283	1.04464	0.97066	1.20455	0.55704	1.12423	1.05049	1.16688	1.05875	1.07994	1.06464	1.14403	1.16297	1.1461	1.11503	1.08537	1.10416	1.15215	1.47234	1.25174	1.32649	1.52523	1.09667	0.60756	1.03982	0.93448	0.98304	1.08038
clpA	0.88927	1.0018	0.84659	0.88984	0.89193	1.20054	0.96104	0.71294	1.01378	1.0055	0.99887	0.90873	0.85789	0.93971	0.96499	0.99896	0.91771	0.96223	1.01076	0.89321	0.95401	0.85172	1.00519	1.08789	1.2072	1.12089	0.9267	0.97628	0.95723	1.07797	1.09549	0.95043	1.0366	0.93311	1.06283	0.91035	1.03243	1.03636	0.98485	0.80322	0.89575	0.80301	0.54873	0.94851	0.88551	0.95579	1.13444	0.96554	0.86894
aat	0.97997	1.00195	1.10458	1.20579	0.95708	1.13019	1.08576	1.01408	1.09002	1.07481	0.96085	0.96577	0.95796	0.94617	1.06736	0.98489	1.08625	1.08789	0.99122	1.0717	1.05832	1.05744	1.0582	0.99924	0.97744	0.97411	1.15503	0.9145	1.02819	1.00904	0.90833	1.12077	1.04218	0.9962	0.8819	0.94218	0.8648	0.80759	0.99025	0.82021	0.96409	0.93239	1.07434	1.02887	1.10369	1.04243	1.05384	1.08418	1.03577
cydD	2.44886	3.86746	1.02152	2.30038	1.07023	3.88246	1.52821	1.62947	1.04717	1.03585	2.58286	1.18693	1.89337	0.77632	2.87086	0.85642	2.37969	2.85986	2.39611	1.42796	3.5547	2.56093	4.43527	1.15143	2.37269	1.66515	3.35904	1.76652	1.05345	2.35493	1.8769	1.7158	2.27387	1.66809	1.75311	0.8892	1.57101	0.79438	2.16181	1.82157	2.81354	2.09492	2.7008	1.378	2.27063	1.90171	2.05339	2.41851	2.1124
trxB	0.92754	1.21525	0.82222	1.03558	0.9871	1.03641	0.92603	0.81783	1.05293	1.04109	1.14621	0.73271	1.19176	1.09056	0.95903	1.19958	1.10192	1.21274	0.94518	1.01983	1.0832	0.7426	1.27089	0.6261	0.94075	0.32647	1.14563	1.2157	0.83087	1.21701	0.97105	0.99552	1.03674	1.12926	0.81931	0.88758	0.7974	0.89277	1.00811	0.95204	0.85547	0.78712	1.0049	1.05915	1.12978	1.07479	1.03918	1.32277	0.91769
lrp	1.08156	1.34631	0.93075	0.93682	1.04862	0.91246	0.99142	0.71309	1.10142	1.08517	1.07784	0.94513	1.10195	1.30113	1.07316	1.61847	1.30405	1.21052	0.99505	1.03373	1.34994	1.09959	1.19627	0.58327	0.83357	0.74204	0.24115	1.04273	1.17043	1.01147	0.85999	1.30209	0.97337	1.03619	0.78388	1.2196	0.91485	1.01716	0.93594	1.0395	1.04817	1.51041	1.128	1.21544	0.86095	1.13783	0.88948	0.9549	1.16286
alsB	0.19884	0.75524	1.41709	1.26439	1.01075	1.29249	0.80706	1.17386	1.03113	1.02127	0.69395	1.1037	1.02934	0.64161	0.95442	0.60185	0.30481	0.42505	1.26012	0.76787	1.08186	0.26354	0.52171	1.16154	0.69146	0.90878	0.89296	1.22946	0.976	1.12293	0.9393	1.33089	0.19564	0.99121	1.05206	0.81989	1.00803	1.15192	0.44438	0.96454	0.91726	1.46741	0.34146	0.97186	1.27716	1.02105	0.94296	1.32714	1.01689
lplA	0.9799	0.8392	1.27865	0.69157	0.93664	0.67822	0.8967	0.59413	0.86875	0.87365	0.62405	0.57108	0.77926	0.78411	0.75809	0.86212	0.79977	0.77369	0.82867	0.92516	0.89474	1.11051	0.72119	0.8846	0.69378	0.82573	0.70574	0.68719	0.90521	0.64146	0.92658	0.8605	0.8571	1.02658	1.01187	1.05669	1.00965	0.99655	0.65107	0.69303	0.70125	0.68219	0.55304	0.7907	0.84263	0.786	0.88548	0.93321	0.96748
ycaJ	1.04241	1.05892	0.85656	1.08082	0.958	1.13431	1.16443	1.07465	1.10248	1.08613	0.95782	1.08027	1.07834	0.95606	1.12303	1.05378	0.93479	1.201	1.07855	1.04893	1.264	1.07047	1.23426	1.32633	1.05924	0.78037	1.19169	1.01085	1.1182	1.06237	0.99581	0.8231	1.00916	1.07925	0.99846	1.05922	1.01399	0.84784	0.98152	1.0345	1.02613	1.06678	0.90498	0.97305	0.73822	1.12481	0.9119	1.04059	0.92619
dmsA	1.03731	1.10506	0.99383	0.95803	0.91051	1.21368	0.98097	1.26852	1.16906	1.14666	1.10296	0.98699	1.25167	1.12258	1.01718	1.03703	1.26661	1.16227	1.12234	0.93825	0.97022	0.8933	1.01475	0.96674	1.05279	0.86054	1.03145	1.2791	1.11303	1.48688	0.92009	0.99291	1.59824	0.77838	1.00163	1.01282	1.02627	0.9653	0.99523	1.09394	1.05015	1.07439	1.17354	1.00148	1.26575	0.92784	1.04583	1.47002	1.07783
dmsB	1.20831	1.10024	0.9799	1.05614	1.25891	1.27635	1.2557	1.01436	1.08011	1.0658	0.95684	0.9636	1.20325	1.05374	1.32264	1.06752	1.28405	1.03621	1.14343	1.2617	1.12683	0.94757	1.17903	1.13289	1.22697	1.28487	1.29991	1.02663	1.26538	0.96416	1.13397	1.36643	1.32293	0.97706	1.03771	1.13285	1.01497	1.10671	1.11016	1.05717	1.03553	1.19374	1.55533	1.16297	0.94505	1.20365	0.9695	1.33148	1
dmsC	0.95426	1.41028	0.9309	1.5945	1.12002	1.28591	1.01288	1.04196	1.16222	1.14045	1.15281	0.8905	1.26974	0.9857	1.17621	1.20847	1.22298	1.22856	1.10921	1.14721	1.22014	1.15924	1.6711	1.06954	0.95634	1.21597	1.18543	1.14967	1.07374	1.21108	1.00537	1.49306	1.18078	0.95959	0.97937	0.97894	0.90419	0.98247	0.91564	0.94382	0.9006	1.09884	1.15278	1.14018	1.23151	1.2166	1.25763	1.69512	1.25859
ycaC	1.18169	1.05054	1.42428	1.28686	1.17878	1.14766	1.13833	1.03337	1.17602	1.15298	0.97234	1.10136	1.12508	1.19155	1.23515	1.28713	1.21658	1.31835	1.16125	1.19731	1.39172	1.24565	1.04699	1.19787	1.01288	1.65171	1.29401	1.0283	1.37128	1.11447	0.94418	1.44398	1.21699	0.98799	0.8979	1.1127	0.9069	1.00086	1.08804	1.09212	1.10616	1.42409	1.32366	1.06674	1.10364	1.09952	1.10058	1.52138	1.11364
ycaD	0.93115	0.78127	0.93858	0.78228	1.13927	0.87958	1.02949	0.77549	0.89104	0.89392	0.87441	0.9988	0.87246	0.88994	0.71472	0.81075	0.74038	0.70069	0.85151	0.9946	1.11328	1.01819	0.63536	0.84585	0.63095	0.6991	0.58147	0.85947	1.17873	0.82336	1.07887	0.90745	0.73038	1.10671	1.048	1.15796	1.07198	1.03006	0.98111	1.10325	0.94456	1.2657	0.93732	0.8135	0.69617	0.69716	0.89387	0.98366	1.02861
ycaM	1.0137	0.84805	0.93022	1.20477	1.24243	1.10879	1.12398	0.88179	1.05472	1.04272	0.93019	1.06147	0.89538	1.05973	0.94039	0.96538	0.81014	0.77255	1.10449	1.12162	0.99002	0.74947	0.90641	0.996	1.16632	1.03877	1.24265	1.02566	0.97892	1.03495	1.11099	1.00856	0.87421	0.9407	1.09992	0.89113	1.00873	0.98044	0.55313	1.21127	1.08101	1.5306	0.63134	1.14843	1.01461	1.02911	0.92516	1.4276	0.89925
ycaN	1.22983	0.80703	1.7792	0.45917	0.66713	1.08072	1.08597	0.71434	1.01598	1.0075	1.09289	1.015	0.72527	1.07225	1.07703	1.38678	1.28404	1.05815	0.73611	0.94961	1.30168	0.98896	0.79493	0.96664	1.08381	0.61788	1.17806	1.04641	1.68859	1.0115	0.90523	1.24665	1.18304	1.08483	0.86533	1.59419	0.78586	1.63778	0.8664	0.98413	0.80809	1.87237	1.2689	0.84806	0.82855	0.9859	0.68331	0.79319	1.0653
ycaK	1.07675	0.89995	0.76427	0.80315	0.98328	1.04456	0.89823	0.6251	0.9006	0.90261	1.00215	0.77079	0.86084	0.90151	0.96471	0.89052	0.90345	1.08181	1.05564	0.70401	0.60362	1.0375	0.87102	1.04207	1.15578	0.90951	0.81146	1.00545	0.40715	0.94135	1.02006	0.33235	0.99995	0.83362	1.01966	0.28964	0.99249	0.31668	0.88242	0.81621	0.98658	0.19826	0.72371	1.05375	0.65243	0.9834	0.95437	0.83284	1.01989
pflA	1.22399	1.23082	1.39419	1.25541	1.24997	1.53157	1.21065	0.95426	1.24815	1.21856	1.15855	1.26834	1.35628	1.14367	1.26935	1.39202	1.56444	1.5863	1.26529	1.42569	1.55761	1.50379	1.293	0.98345	1.18238	1.40236	1.78859	1.08874	1.46982	1.23526	1.09308	1.9943	1.19979	0.97938	0.95128	1.16249	1.02338	1.2193	1.04421	1.23878	1.17847	1.69665	1.83254	1.27675	1.42674	1.23894	1.24113	1.15542	1.20863
pflB	1.03788	1.08062	0.99289	1.13476	0.91495	0.99885	0.85357	0.68793	1.01915	1.01038	1.10681	0.91363	1.12586	1.26573	0.98494	1.24508	1.11478	1.09908	0.96863	0.90065	1.15883	1.09386	1.13766	0.94487	0.83839	1.02313	0.95128	1.09633	1.10664	1.04961	0.98171	0.91233	0.96768	0.98529	1.0316	1.06177	0.99261	1.03361	0.8732	0.91205	1.03303	0.78151	0.87839	0.99383	0.79549	0.98205	1.22776	0.94829	0.88992
focA	0.93459	1.08559	0.97419	1.08237	1.00367	1.12649	0.96993	0.9327	1.08875	1.07365	1.12938	0.91652	1.04714	1.163	1.07109	1.06119	1.01578	0.85572	1.01697	0.99911	0.99626	0.95042	1.12756	0.85041	0.97487	0.88031	1.01512	1.08626	0.94956	1.09764	0.9977	1.14154	1.18548	0.89749	0.99231	0.93792	0.99811	1.04031	0.94177	0.97095	0.99984	0.79674	0.8695	0.99543	1.03122	1.03719	1.20384	1.19274	1.0773
ycaO	1.04212	0.92328	0.94428	1.05937	1.02335	1.1264	0.91071	0.64115	0.93677	0.93549	1.00431	0.78219	1.01701	0.92944	0.96185	1.0011	1.07968	1.11535	1.00188	0.91572	1.07347	0.99021	0.95257	0.71935	0.98757	1.05934	1.02275	0.98777	0.9902	0.94506	0.93745	1.11159	1.04553	0.78804	0.98217	0.86605	0.98597	0.88255	0.9897	1.11603	0.95046	0.92265	1.11323	1.06666	0.99476	0.96975	0.92185	0.98977	1.08664
ycaP	1.00249	1.21165	1.02949	1.28696	1.07275	1.31762	1.17757	0.97536	1.13696	1.11748	0.9941	1.03011	1.46722	1.22788	1.08484	1.21521	1.22619	1.36518	1.23415	1.12448	1.07382	1.19251	1.27187	0.92411	1.15776	1.06114	1.38313	1.08989	0.97064	1.17178	0.90363	1.14241	0.96916	1.02838	0.88187	1.07858	0.90354	1.0426	1.08641	1.02685	1.08516	1.19017	1.16891	1.13741	1.38626	1.0721	0.95062	0.9361	1.21881
serC	0.94587	1.4387	0.92706	1.16127	1.04062	1.32027	1.13383	1.05662	1.18769	1.1636	1.08695	0.81541	1.17517	0.96434	1.17539	1.12917	1.1079	1.15633	1.17988	0.98304	1.08059	1.11391	1.51285	1.25427	0.97851	1.00794	1.25614	1.19155	0.8777	1.22663	0.97677	0.92639	1.25063	1.08497	1.00434	0.89554	0.99214	0.90019	1.02207	0.82896	0.97976	0.762	0.94953	1.07549	1.0231	1.16188	1.01913	0.93488	1.21902
aroA	0.83112	1.01908	0.88549	0.83008	1.04259	0.80867	1.18124	0.23224	0.80996	0.82021	0.92678	0.83291	0.7574	0.85182	0.91077	0.75997	0.69317	0.61336	0.99299	0.82588	0.84796	1.04507	0.83678	1.25091	0.94547	0.86869	0.72667	0.73499	0.77875	0.54005	0.95027	0.59146	0.59558	1.0139	1.0564	0.99669	1.00248	1.08963	0.95367	0.8414	1.13996	0.50721	0.56849	0.94351	0.51469	0.85552	0.80058	0.60272	0.85974
ycaL	0.91267	0.87208	0.77907	0.76563	1.02253	0.9929	0.93336	0.7811	0.87909	0.88306	0.94331	0.96339	0.84187	0.89588	0.91601	0.87289	0.81251	0.89821	1.09767	0.90375	0.93658	0.80726	0.78172	0.93487	1.14459	0.96906	0.73908	0.91649	0.90546	0.96213	1.09331	0.96835	0.92684	0.8313	1.09234	0.88853	1.06919	0.88838	0.9497	0.96906	0.96448	0.39955	1.02945	0.99779	0.77201	0.98031	0.88225	0.62289	0.92697
cmk	0.49697	0.84819	0.78236	0.50384	1.02299	0.92995	1.18165	1.00387	1.23288	1.20467	0.69105	0.35552	1.07661	0.96138	0.45692	1.1648	0.96328	0.58502	1.36862	0.97479	0.73688	0.68862	0.67978	0.23669	0.53839	0.00201	0.71475	1.08927	0.42152	1.11392	0.81516	0.60788	0.45573	1.01169	0.61174	0.48117	0.47137	0.60478	0.75929	0.57864	0.58786	0.43799	0.42538	0.54816	0.57194	0.78455	0.47402	1.32243	0.62842
ihfB	1.20178	0.98249	0.71966	1.29412	0.74677	0.95627	1.2678	0.77439	0.96464	0.96083	0.95876	1.22397	0.92466	0.48244	1.29285	1.07059	1.5967	1.32657	0.82291	1.50181	1.40761	1.40404	0.89032	1.02922	0.57333	0.79398	0.85075	0.52078	1.02681	0.65228	1.04387	0.88824	1.38025	1.3579	0.81329	1.04023	0.78257	1.06055	1.1979	0.93597	1.08383	1.19519	0.87469	0.64065	0.41218	1.23906	0.61256	1.38894	1.26442
ycaI	1.07499	0.7972	0.67776	0.9518	1.06418	0.89603	1.03067	0.95599	1.0383	1.02779	1.01302	0.90075	1.01925	0.93406	0.96823	0.95231	0.77598	0.89194	0.93615	0.9493	0.98205	0.9463	0.69179	0.7926	1.09471	0.91389	0.96025	0.87193	0.97666	0.85695	1.06726	0.93321	1.0067	0.9493	1.1204	0.94621	1.16167	0.9288	0.98675	1.22696	1.08191	1.23798	1.04695	0.98222	0.61923	1.00065	0.84481	1.09462	0.99696
ycaQ	0.87856	1.37898	1.10998	1.57898	1.28989	1.67933	1.37343	1.17926	1.12007	1.10212	1.46026	0.78871	1.21451	1.30543	1.322	1.27991	1.35063	1.78598	1.14239	1.00922	1.17074	1.35492	1.56079	1.0875	1.15998	0.89448	1.049	1.36875	1.12142	1.65677	0.99555	1.26021	1.51758	1.05173	0.91512	0.97865	0.96678	0.88097	1.01848	0.90784	0.89596	1.06896	1.00629	1.0557	1.61736	1.50096	1.45207	1.22898	1.10712
ycaR	1.05555	1.0484	0.84345	1.03929	0.89609	0.98402	0.98329	1.00579	0.9835	0.97798	0.99007	0.9843	1.06653	0.9963	0.93678	1.03505	0.95999	0.97091	0.97864	0.97671	0.93714	1.08501	1.09153	0.92371	1.22459	0.81024	1.00939	0.96652	0.96932	1.00752	0.98572	1.00251	0.81927	0.89076	0.92538	1.01106	0.97506	0.97605	1.00308	1.01595	0.98027	0.60646	0.84179	1.02354	1.25255	1.01288	0.76929	1.13328	0.98789
ycbJ	0.96052	1.08599	0.9387	1.26507	1.16964	0.98807	1.0889	0.70272	1.12681	1.10825	1.13047	1.06478	1.0599	1.15435	1.08941	1.01701	1.08584	0.92903	1.12437	1.29224	1.11615	0.82709	1.12051	0.82072	1.06193	0.5472	1.16757	1.2061	1.12871	1.20605	0.96131	1.1356	1.11698	1.20192	1.02622	1.16359	0.96037	1.09856	1.19908	1.1328	0.98877	1.44798	1.53081	1.14648	0.84414	1.11451	1.20265	0.98104	1.03245
ycbC	1.37194	1.16102	0.97977	1.11517	1.17982	1.40322	1.3064	1.10476	1.20686	1.18102	1.19726	1.18491	1.23912	1.13075	1.07573	1.12523	1.22423	1.13936	1.32908	1.1743	1.41653	1.03579	1.25437	1.04155	1.20211	1.73404	1.8331	1.20896	1.33534	1.30781	1.18875	1.32178	1.13	1.08089	1.19203	1.04982	1.15454	0.8721	1.10666	1.19849	1.22182	1.40334	1.25946	1.20958	0.96141	1.21776	1.0962	1.37723	1.18581
smtA	0.96205	1.0387	1.10327	1.21326	1.0011	1.31831	1.08243	1.01796	1.13073	1.11181	1.30093	1.10419	1.17031	1.12296	1.19678	1.12865	1.09206	1.31682	1.0871	1.06486	1.10434	1.1001	1.14614	0.94966	0.98889	0.69025	1.0502	1.19204	0.97528	1.12993	0.93937	1.05836	1.30782	0.96678	0.93683	1.05384	0.98071	1.03961	0.95114	0.98768	1.11378	1.17829	1.04006	1.02587	1.68039	1.1425	1.10969	0.94718	1.01345
ycbB	1.17873	1.11321	1.05965	1.18692	1.12796	1.08493	1.12014	0.95431	1.06009	1.0476	1.04574	1.04065	1.30304	1.04366	1.16955	1.18291	1.43763	1.3066	1.11542	1.27816	1.32716	1.23693	1.16731	0.77295	1.14806	0.87834	1.44077	1.0112	1.2915	1.01105	0.96893	1.56716	1.20615	0.93203	0.86051	1.32579	0.94171	1.11469	1.0195	0.96015	1.04549	1.17681	1.28613	1.19254	1.19707	1.26645	1.0866	1.14021	1.23241
ycbK	1.07881	0.66303	1.39887	0.45893	1.3896	1.04563	1.20522	0.74071	1.02251	1.01343	1.04552	0.83678	0.80097	0.9184	1.28007	0.80736	1.07817	0.75221	1.13982	1.21058	1.26531	0.87111	0.53605	0.82544	1.1296	0.58354	1.20671	0.94788	1.09607	0.94686	0.95827	1.23789	1.33141	0.88291	0.85957	1.05183	1.06466	1.00098	1.09242	1.33972	0.97826	1.69107	1.45315	0.95435	0.92379	0.96867	0.80154	0.77354	1.14714
ycbL	1.08801	0.84596	0.82062	0.61834	1.00153	1.22555	0.98987	0.7733	1.12929	1.11051	0.9307	0.90559	0.77248	1.15541	0.89873	0.82502	1.0256	0.83701	1.18559	0.83405	1.03801	1.02653	0.70234	0.96498	1.06672	0.78699	1.33037	1.10453	1.22837	1.20899	1.16432	1.31994	1.32762	1.02087	1.05348	1.10835	1.05109	1.00362	1.11954	1.11847	0.9386	1.21582	1.50785	1.04509	0.92891	0.99644	1.16129	1.19948	1.09793
aspC	0.84414	1.10829	1.13175	1.17814	1.25684	1.58376	1.09451	1.08221	0.98016	0.97493	1.0625	0.9678	1.43332	1.29563	0.98486	1.26969	1.27878	1.2966	1.0791	0.83363	1.07942	1.0563	1.08044	0.96942	0.87057	0.70745	1.01463	1.23585	1.03465	1.37472	0.89289	1.15263	1.09418	1.11193	0.71742	0.93572	0.59324	1.03497	0.99146	0.70302	0.87136	1.15113	1.1165	0.95744	1.63304	1.03077	1.1116	1	0.99149
ompF	1.32655	0.90586	0.97915	0.84028	1.1398	1.0524	1.28252	0.89886	1.03714	1.02673	0.98099	1.45538	0.98171	1.22702	1.05351	0.95324	1.149	0.99242	1.11548	1.31569	1.39637	1.0863	0.81888	1.20689	1.02197	2.03506	1.28931	1.04219	1.33501	1.2537	1.13025	1.20441	1.19378	0.99882	1.03076	1.03815	0.97473	0.86768	1.09656	1.41642	1.24062	1.48328	1.27849	1.16379	0.92877	0.83232	0.73661	1.16636	1.15592
pncB	0.90041	1.24213	0.82409	1.40581	0.93636	1.20756	1.02624	0.89606	1.08845	1.07338	1.02261	0.72715	1.06788	0.95828	1.27307	1.0683	1.09217	1.18235	1.2193	1.05303	1.1729	1.45833	1.29415	0.9816	0.73971	1.18008	1.06181	0.95046	1.16467	0.98939	0.8873	0.95957	1.18241	0.96857	0.84923	1.04722	0.8854	0.97914	0.99618	0.93572	0.84977	0.94404	0.88822	0.98075	0.85172	1.21663	1.17161	0.0607	0.85335
pepN	1.04864	1.14601	0.87655	1.18578	0.97867	1.46818	1.1093	0.93855	1.0828	1.06824	1.00998	1.14601	0.91353	0.96436	1.01271	1.1138	1.16596	1.15582	0.89157	1.03544	1.1211	1.10597	1.11239	0.97088	0.70602	1.18125	0.97634	1.07215	1.21354	1.18919	0.97254	1.12988	1.07558	0.97378	1.06637	1.19262	1.0756	1.10541	1.01386	1.36995	1.18149	1.55995	1.42239	0.96233	1.22085	0.94468	1.14178	1.14798	1.22169
ssuB	0.98952	1.25512	0.9819	1.23703	0.99057	1.9519	1.00354	1.2599	1.21631	1.18961	1.21481	0.98443	1.25378	1.18728	1.02193	1.23885	1.04992	1.41443	1.26539	1.09764	1.12862	1.06008	1.40416	0.994	1.02718	1.02856	1.23373	1.47989	1.20796	1.50808	0.97083	1.65026	1.23404	0.77587	0.93675	0.97395	0.94841	0.9881	1.05114	0.91839	0.95133	1.32484	1.45618	1.11892	1.93066	1.05284	1.26628	1.56467	1.06266
ssuC	0.99237	1.24851	1.0514	1.11685	0.92807	1.42168	1.11968	1.11783	1.11712	1.09944	0.45136	0.90808	1.27208	1.17089	1.08489	1.27682	1.24795	1.27916	1.00221	1.01848	1.03464	1.03254	1.32333	0.67276	1.1457	1.00523	1.17358	1.31766	1.06252	1.34481	0.95042	1.34475	1.30854	1.02706	0.93296	0.99499	0.96279	0.89367	0.94361	1.1515	0.95865	1.18018	1.43106	1.12699	1.81002	1.14036	0.3903	1.24856	1.11448
ssuD	0.94866	1.45253	0.99013	1.32701	1.13848	0.99229	0.96213	0.94861	1.26391	1.23289	1.01096	0.7989	1.34308	1.10103	1.31053	1.36055	1.21544	1.47423	1.17356	1.0356	1.19117	1.22003	1.42586	0.85207	1.06136	0.87484	1.16679	1.20988	0.89009	1.26143	0.97815	1.22332	1.29407	1.04053	0.96241	0.9807	0.96614	1.0367	1.03682	0.90064	0.93254	1.02398	1.20026	1.08367	1.36243	1.29061	1.26924	1.43511	1.17653
ssuA	0.82754	1.12521	0.93932	1.05097	1.00866	1.175	1.00796	0.96912	1.19733	1.17236	0.9612	0.88624	1.24447	1.26819	1.11878	1.40983	1.24539	1.31929	1.08487	1.02048	1.14596	1.09057	1.19779	1.0039	0.85359	1.27307	1.2668	1.03052	1.13861	1.06078	0.94757	1.32458	1.19787	1.03225	0.90623	1.02067	0.93937	0.97908	0.98895	1.01495	0.83934	1.30885	1.11404	1.08971	1.27634	1.13619	0.99903	1.32135	1.10096
ssuE	0.86971	0.65169	0.72805	0.4267	0.82134	0.62442	0.3296	1.0885	1.12522	1.1068	1.09194	0.55071	0.6522	0.56116	0.63908	0.49113	0.70588	1.04994	0.06544	0.15195	1.10918	0.90858	0.79446	0.44945	0.8175	1.31217	1.19797	0.5899	0.44577	0.85535	0.85994	0.73523	0.74136	0.53242	1.12547	0.72282	1.09288	0.53208	0.8783	1.03938	1.04075	0.35074	0.22397	0.90298	0.74615	0.74075	1.07032	1.44597	0.44842
ycbQ	1.01001	1.11039	0.99201	1.13963	0.94584	1.3311	1.08154	1.17119	1.07435	1.06056	0.95958	0.9999	1.25222	1.13045	1.13963	1.30022	1.21612	1.13874	1.04308	1.04405	1.26884	1.01362	1.18286	0.83919	1.23438	0.72916	1.19291	1.26955	0.95965	1.26232	0.82198	1.47243	1.28932	0.95846	0.9132	0.89306	0.93591	0.83947	1.05281	1.089	0.98721	1.24112	1.4694	1.13521	1.67743	1.10575	0.76647	1.24355	1.07389
ycbR	0.77716	1.15875	0.9244	1.26839	0.91097	1.01444	0.98184	0.91609	1.02971	1.01998	1.00179	1.08149	1.08572	1.00284	1.11847	1.32229	1.2033	1.19585	1.01264	1.05807	1.08361	1.33887	1.23204	1.30305	0.78226	1.24406	0.94151	1.11746	1.04888	1.27359	0.92776	1.18626	1.20136	1.10519	0.96523	1.0492	1.02181	1.04413	0.91738	0.97407	0.84757	1.1636	1.11442	0.99273	1.20428	1.01254	1.00004	1.13318	1.07782
ycbS	1.03327	0.85104	0.92058	0.76466	0.98086	0.97261	0.89721	0.77569	0.79245	0.8043	0.84474	0.83008	1.01086	0.88843	0.8679	0.90541	0.9025	0.98803	0.98905	0.82353	1.03014	0.90994	0.77146	1.00727	0.93689	1.03539	0.79165	0.89133	1.04606	0.89276	0.95758	1.21224	0.93252	0.77678	0.99354	1.05396	1.00379	1.0188	0.8477	0.90731	0.9381	0.9772	0.73303	0.98074	0.8856	0.89149	0.78005	0.98797	0.84374
ycbT	1.05568	1.0725	0.62473	0.95872	1.05799	1.22801	1.05252	0.90048	1.00111	0.99398	0.94621	0.89689	0.88074	1.0074	0.94774	0.95391	0.94312	1.0395	1.05935	0.89773	1.03013	0.9932	1.08141	1.20105	1.06454	1.47008	0.73997	1.12473	1.17464	1.11835	1.07111	1.02029	1.11586	0.95727	1.13118	0.907	1.03885	0.97384	0.98111	0.95778	1.04639	0.86157	0.87731	1.06748	0.88969	1.00712	1.00312	0.70336	0.94277
ycbU	0.83882	0.91634	0.64832	0.93404	0.84984	0.87591	0.91674	0.67172	1.0132	1.00497	0.83846	0.70194	0.76176	0.86948	0.92804	0.84014	0.90667	0.86617	0.86411	0.98791	1.08859	0.80629	0.97531	0.83003	0.90092	1.12077	0.94823	0.96888	1.0123	1.0153	1.02464	1.07539	1.09078	1.01001	0.91894	0.90897	0.93775	0.85049	0.93398	0.851	0.84305	0.88096	0.88379	0.97134	0.59094	0.98197	0.9843	1.09525	0.95686
ycbV	1.0924	1.09811	0.817	1.31859	1.06385	1.48824	1.13478	1.01372	1.12819	1.10951	1.01801	1.11633	1.36683	1.13365	1.1075	1.37383	1.29491	1.28884	1.11707	1.1523	1.31342	1.16794	1.2169	0.71855	1.18254	1.09186	1.45141	1.15855	0.96082	1.25427	0.88144	1.36559	1.13608	0.89401	0.97259	1.0176	0.96486	1.24281	1.13641	1.0707	1.06206	1.2778	1.39979	1.07343	1.25931	1.16517	1.12959	1.01562	1.04248
ycbF	1.56496	1.45947	1.02405	1.59402	1.62798	1.40651	1.28926	1.22363	1.37269	1.33178	1.12866	1.50431	1.5134	1.41985	1.47586	1.39529	1.53536	1.6348	1.51383	1.83607	1.01986	1.82737	1.55463	1.43572	1.31974	1.76301	1.43229	1.24824	1.02349	1.31718	1.26792	0.90461	1.65118	1.27137	1.10064	0.975	1.1625	0.92518	1.39743	1.48807	1.35303	1.28099	2.16751	1.4166	1.34922	1.47442	1.36977	1.86347	1.33792
pyrD	1.03569	1.1623	0.95816	1.10929	1.01033	1.12864	1.07402	1.21803	1.01123	1.00318	1.26379	1.04533	0.91864	0.87458	0.93194	1.03047	1.04947	1.4736	1.1575	1.22945	1.24838	1.23733	1.25195	1.01162	0.91282	1.29223	1.17668	1.03077	1.39996	1.29525	0.97763	1.14252	1.37559	1.0419	0.95609	1.01156	0.89431	0.89242	1.0724	1.01948	0.95343	1.08416	1.12101	1.08187	1.45958	1.02213	1.25413	0.92563	1.08627
ycbW	0.78158	0.73838	0.38019	0.48078	0.85213	0.72087	0.85416	0.80669	0.82901	0.83752	0.78253	0.58414	0.84488	0.44977	0.76272	0.76497	0.6086	0.49279	0.82559	0.66273	0.61348	0.72482	0.65471	1.07508	1.12394	1.2536	0.75278	0.54838	0.57879	0.50724	1.0334	0.37989	0.55546	0.83663	1.01498	0.72985	1.07864	1.002	0.90792	0.76957	0.78965	0.37142	0.4974	0.78599	0.3445	0.76588	0.73696	0.50731	0.80547
ycbX	0.95649	1.12738	0.80237	1.26229	1.04976	1.45831	1.07908	0.92411	1.11343	1.09609	1.02557	1.18668	1.31844	1.13241	1.09738	1.28404	1.33964	1.26961	1.13296	1.11276	1.29415	1.09125	1.17438	0.84191	1.05232	1.15563	1.56292	1.11931	1.16327	1.2074	0.98438	1.44822	1.11099	0.83953	0.77895	1.00289	0.89228	1.00903	1.07008	1.09554	1.07271	0.94272	1.39793	1.13618	1.17368	1.10913	1.03816	1.19233	1.00798
ycbY	0.95589	0.90597	0.91575	0.89551	0.89731	0.98205	0.82725	0.76162	0.89164	0.89446	1.04034	0.9456	0.84462	0.95152	0.97166	0.96223	0.93465	0.9853	0.98302	0.663	1.01029	0.89989	0.95284	1.06674	1.05827	1.23404	0.71451	0.93008	0.96421	0.9136	0.94956	1.01632	0.8917	0.77988	0.96144	0.86561	1.03326	0.89428	1.00134	0.86684	0.85209	0.58657	0.95622	0.94924	0.86833	0.94988	0.9836	0.6686	0.88085
uup	0.82283	1.05357	0.70014	0.66887	0.72531	1.3001	0.91277	0.6163	0.73227	0.74959	1.02933	0.88428	0.97706	0.89979	0.49868	0.89002	0.79829	0.93935	0.78408	0.9159	1.05161	0.73578	1.21067	0.70774	0.9525	0.74193	1.03292	1.03376	0.87803	1.08477	1.02885	1.17051	0.90303	0.80755	0.91152	0.80369	0.78495	0.76916	0.98098	0.70465	0.73313	0.7488	1.01468	0.98101	0.93403	0.81677	0.90178	0.95189	0.94522
pqiA	1.05684	1.16653	1.24859	1.3035	0.99911	1.12735	1.01795	0.88575	0.94726	0.94503	1.00761	1.1467	1.18278	1.029	1.12333	1.06572	1.04202	1.01162	0.97254	1.05285	1.07125	1.25228	1.2137	1.14931	0.82736	0.52219	1.0064	0.98986	1.05076	0.97304	1.01739	1.15543	1.06363	0.94107	0.99648	1.09101	0.9935	1.03886	1.07821	1.06924	0.98212	1.11129	1.30925	1.05152	1.16543	1.10471	1.06971	0.80728	1.04562
pqiB	0.90631	1.45028	0.96979	1.37851	1.05433	1.46205	0.96493	1.1284	1.18919	1.16496	1.29816	1.05151	1.27733	1.23469	1.15428	1.33955	1.16806	1.04428	1.14912	0.92777	1.20746	1.07977	1.48837	1.17318	0.79136	0.6022	1.01321	1.23039	1.05389	1.29385	1.02492	1.38938	1.15278	0.91349	1.02274	0.96551	1.02339	1.05416	1.10052	0.96021	0.96905	1.01837	1.17343	0.99748	1.61896	1.06656	1.08961	1.33591	1.02603
ymbA	1.05318	0.79465	0.7102	0.71836	1.03206	1.1535	0.92709	0.91281	0.98184	0.97647	1.00889	1.22731	1.02179	0.99825	0.82059	0.96987	0.83374	0.98322	0.99739	0.81283	1.07249	0.76905	0.83833	0.94988	1.101	1.0892	1.10278	0.9473	0.9293	0.99851	1.0543	0.88245	0.83847	0.85061	1.04116	0.86838	1.0093	0.85479	1.02622	0.9021	0.93287	0.72489	1.00543	0.99864	1.16784	0.87733	0.84105	0.84989	0.86376
rmf	0.23769	0.5363	1.07058	1.12683	1.15859	1.29268	0.95383	1.02813	1.07512	1.06126	1.33439	0.82132	0.76478	0.43977	0.02393	0.39426	0.93797	1.14574	0.37085	1.04689	1.11379	1.18258	0.31329	1.19889	0.13775	1.23286	1.22714	0.7679	1.10918	0.91676	1.10998	1.12284	0.42088	0.92501	0.99038	1.06686	0.99422	0.9369	0.78724	1.14787	1.22284	1.37193	1.00036	1.24374	0.27682	0.14224	1.24122	1.25114	1.1706
ycbZ	1.09656	0.95498	0.96923	0.92022	0.87977	1.27295	0.87577	0.80892	0.93181	0.93098	1.04163	0.99986	0.93273	0.91458	0.95461	1.00155	1.02113	1.05871	1.03367	0.82701	0.97796	1.18095	0.95634	1.18796	1.00636	1.3299	0.76081	1.07747	1.12836	0.92964	1.07451	0.64797	0.9351	0.81627	0.96677	1.06653	0.99668	1.18223	1.01429	1.02969	0.99268	1.02063	0.96682	0.97197	0.99159	0.94727	0.87033	0.95997	0.95328
ycbG	1.09287	0.91661	1.15002	1.65943	1.02486	1.53566	1.1696	1.11188	1.17608	1.15304	1.44659	0.97497	1.36754	1.23204	1.20972	1.37388	1.243	1.75778	1.28561	1.08781	1.15937	1.33254	0.96589	0.92705	1.13814	0.72312	1.18995	1.34195	1.14204	1.51341	1.0132	1.18447	1.24203	0.9198	0.935	1.05812	0.98393	0.94965	1.13775	1.03876	1.01989	1.05909	1.32954	1.08595	1.11174	1.21584	1.39673	1.44277	1.11387
ompA	0.86529	0.53389	0.66951	0.28726	1.00855	0.63792	0.65224	0.64445	0.67542	0.6979	1.04962	0.50078	0.63108	0.84912	0.56522	0.77298	0.50222	0.51884	0.72054	0.58216	0.82139	0.90358	0.48523	0.82787	0.37095	0.38092	0.65373	0.61713	0.73567	0.75718	0.95674	0.53422	0.62469	1.13522	1.03679	0.84449	0.88014	1.22086	0.96205	0.6745	1.05065	0.62097	0.71448	0.81992	0.41761	0.46289	1.077	0.67146	0.85819
sulA	1.00116	0.97472	0.94925	1.14502	1.14691	1.00222	0.99234	0.81743	1.02265	1.01356	1.18701	1.18269	1.12539	1.33445	1.03736	1.2184	1.19181	1.12034	1.16062	1.04543	1.19521	0.90733	0.9013	0.94673	0.92875	1.66432	1.48447	0.97971	0.95299	0.99515	0.95829	1.1063	0.94965	0.94527	0.99115	1.00739	0.99262	1.01736	1.16971	1.05017	1.04817	1.27286	1.31931	1.15537	0.8919	1.13051	1.23334	1.00739	1.05748
yccR	0.9293	1.02107	0.61659	0.99422	1.01384	1.11944	0.95956	0.98454	0.93245	0.93156	0.9272	1.06205	1.02084	1.08241	1.02831	1.05889	1.02311	0.92989	1.00411	1.08794	0.98719	1.00341	1.01236	1.10739	1.02609	1.2526	0.9925	1.05321	0.99074	1.03644	0.94864	1.01114	0.98021	0.86346	0.94957	0.92464	0.99126	0.99091	0.97289	1.09459	1.02491	0.71265	1.09171	1.00987	1.09273	0.9863	1.01021	0.99138	0.96976
yccS	1.33487	1.12476	1.01423	1.34083	1.18601	1.40885	1.2412	1.12014	1.14526	1.12503	1.11195	1.23782	1.278	1.43936	1.21006	1.30206	1.47049	1.2181	1.26317	1.39478	1.41434	1.28225	1.26112	0.93739	1.00099	1.15173	1.56619	1.31079	1.49982	1.45993	1.03321	1.57466	1.51427	1.08759	1.00799	1.22585	0.99143	1.14433	1.14526	1.22989	1.19787	1.82776	1.58757	1.21549	1.58806	1.26172	1.30173	1.68687	1.11094
yccF	0.91782	0.89053	0.57139	0.92417	0.93166	0.94381	0.83233	0.72624	0.814	0.82388	0.88157	0.73624	0.894	0.94575	0.84832	0.95304	0.95504	0.79873	0.91506	0.88394	0.84023	0.78876	0.79928	0.75422	0.9931	0.9153	0.67152	0.98239	0.80831	0.92077	0.93972	0.85196	0.91881	0.79117	0.97127	0.87006	0.99511	0.99645	0.874	0.96972	0.97789	0.54228	0.76408	0.98979	1.02002	0.939	0.94151	0.67951	0.86786
helD	0.7878	1.15272	0.74434	1.29961	0.87004	1.32796	1.03099	0.8982	1.07917	1.06494	1.18217	1.05986	1.3105	1.05881	0.9768	1.12935	0.94409	1.20652	1.02612	1.0441	1.09272	0.88551	1.37237	0.67339	0.99637	0.39701	1.2559	1.01643	1.08992	1.11831	0.8511	1.09466	0.90344	0.88577	0.78288	1.00796	0.77709	0.85142	1.03237	0.90015	0.89766	1.60445	1.34366	1.05926	1.23171	1.07998	1.31381	1.22809	1.18912
mgsA	0.93763	0.94795	0.65387	0.90718	0.98911	0.98043	1.06832	1.24342	0.98364	0.9781	1.23248	0.8614	1.00383	0.84426	1.04934	0.66269	0.92305	1.07932	0.8533	0.88638	0.96185	0.99132	1.03281	0.92434	1.20167	1.07545	0.82421	0.84782	0.84109	0.84112	1.05492	0.83582	0.96042	1.13678	1.00422	0.96915	0.92005	0.95695	0.98383	0.82999	0.94724	0.95266	0.77451	0.86121	0.8591	0.92011	1.14927	1.1229	0.94997
yccT	1.09567	1.31372	0.92949	1.39713	1.04099	0.98025	1.00633	0.74317	1.21836	1.19148	1.04082	1.16129	1.247	1.22857	1.14563	1.1312	1.16668	1.25408	1.18865	1.44017	1.27056	0.94648	1.2432	0.80399	0.96324	0.54974	1.24387	1.19597	1.24412	1.28058	1.00396	1.17861	1.27502	1.07436	0.97125	1.02271	0.94747	0.94534	1.09992	1.13477	0.93979	1.38718	1.44894	1.16152	0.76775	1.27671	0.78596	1.55227	1.05819
yccU	1.18121	1.05212	0.8007	1.09397	1.1763	1.15756	1.08623	0.88274	1.13512	1.11581	1.00629	0.95129	1.13171	1.01896	1.06634	1.21787	1.17465	1.29793	1.17715	1.10376	1.13918	1.12371	1.09053	1.15644	1.1638	1.04393	1.18866	1.08607	1.04022	0.9475	1.0526	1.00806	1.02824	0.87923	1.0468	1.02939	0.99812	1.07807	1.02591	1.1081	1.07259	1.01505	1.09885	0.97989	1.33132	1.08474	1.10731	0.85373	1.10612
yccV	1.07866	1.17345	0.9155	1.08103	1.0971	1.12345	1.1377	1.04558	1.14923	1.12863	0.84431	0.92322	1.13353	1.0397	1.15233	1.16536	1.28531	1.32339	1.127	1.29607	1.30263	1.43624	1.30431	1.06923	1.08669	0.98406	1.48587	1.11023	1.05823	1.02255	0.99727	1.27049	1.15613	0.95569	0.98254	1.1108	1.02516	1.12119	1.03017	1.1216	1.15267	1.20322	1.12432	1.13691	0.94352	1.16764	0.90619	1.27144	1.17106
yccW	1.00865	1.12672	0.91567	1.31932	1.1898	1.3439	1.08829	1.0936	1.16943	1.147	0.99213	1.00302	1.3936	1.07872	1.201	1.36241	1.27424	1.49687	1.24341	1.0897	1.30554	1.28741	1.24917	1.06799	1.25621	1.12473	1.45762	1.08908	1.05527	1.17827	0.93592	1.38855	1.08474	0.84815	1.00604	1.03357	0.99793	1.15326	1.08997	0.97584	1.10381	1.32016	1.19449	1.06337	1.39354	1.21227	1.12369	1.2145	1.05943
yccX	1.252	1.32175	1.3934	1.58983	1.43348	1.48972	1.59844	1.14042	1.25579	1.22551	1.09	1.43253	1.20976	1.30925	1.27691	1.33069	1.46416	1.57427	1.39397	1.74301	1.65791	1.50012	1.41183	1.2705	1.04301	1.88961	1.70374	1.18829	1.34356	1.45789	1.20099	1.43268	1.33615	1.26422	1.20122	1.24379	1.13433	1.24197	1.45036	1.31753	1.24169	1.80047	1.82773	1.32122	1.79876	1.31868	1.3592	1.03478	1.37553
yccK	1.02336	1.13887	1.1144	1.52025	1.16777	0.9626	1.07157	0.77597	0.9598	0.95643	1.13728	0.64111	1.04645	0.94468	1.00986	1.12846	1.07675	1.35618	0.9102	0.96213	1.05684	1.11162	1.32913	0.23722	0.70088	0.1126	1.00368	0.95661	0.85006	0.75249	1.08283	1.25638	0.92255	0.89059	0.90312	1.02141	1.03276	0.8431	0.89354	1.12589	0.87349	0.86836	1.17272	0.9843	0.87981	1.17898	0.76976	0.86701	0.88073
yccA	0.64611	1.01714	0.83894	1.0867	0.93895	1.06754	1.00273	1.13123	1.029	1.01933	0.87146	0.88825	0.93318	0.88734	0.91643	0.67979	0.86947	1.12737	1.01787	0.87137	1.04389	0.87491	1.12418	0.55733	0.9682	0.60292	1.16141	1.06327	0.84717	1.14126	0.95207	1.16209	1.00592	0.86804	0.82416	0.79797	0.75645	0.86057	0.93875	0.75401	0.80675	0.72459	1.07384	0.92444	1.00478	0.96529	0.86324	0.88428	0.85887
hyaA	1.03826	1.14378	0.93006	1.06514	0.94516	0.94303	0.99552	0.89199	1.08857	1.07349	0.96475	0.85127	1.17833	1.18609	0.9602	1.24995	1.09134	1.19344	1.02242	0.91394	1.21052	1.13504	1.32924	1.00206	1.04326	1.08886	1.02462	0.92173	0.93192	1.06129	1.00044	1.15788	1.09433	0.80922	1.02396	1.01013	0.98191	0.98155	1.06849	1.02869	1.05663	1.16999	1.62766	1.00116	1.0299	1.00565	1.05216	1.1355	1.05482
hyaB	1.08883	1.28862	0.99736	1.25643	1.19554	1.07867	1.07656	0.93267	1.28601	1.25298	0.955	1.07033	1.12476	1.20392	1.26887	1.10494	1.10726	1.10383	1.13102	1.27617	1.05786	0.90031	1.46359	0.90615	1.09238	0.60245	1.21974	1.15194	1.01253	1.19088	1.00097	1.11331	1.07493	1.09981	1.02793	0.97097	0.91375	0.92845	1.1011	1.07645	1.0177	1.26051	1.43421	1.13966	1.12806	1.11948	1.10435	1.19403	1.02342
hyaC	1.04643	0.96321	0.95088	0.88276	1.12415	1.10369	1.06644	0.75587	1.06867	1.05539	0.97956	0.95149	1.15168	1.01661	1.01284	1.1007	1.10122	1.05232	1.07429	1.25244	1.18333	0.99175	1.03289	0.85772	0.93174	0.92713	1.16606	1.04307	1.27089	1.10603	0.95522	1.2475	1.08783	0.8782	0.93315	1.03298	0.97963	0.95935	1.01604	1.02228	1.03672	1.13988	1.04942	1.00498	1.18736	1.02977	1.06643	0.84011	1.06887
hyaD	0.93539	0.96393	0.9676	0.95513	0.99373	1.1128	0.89178	0.84482	0.85911	0.86489	0.94479	0.88131	0.85197	0.77906	0.81286	0.92781	0.92122	0.83527	0.99527	1.0105	0.98834	0.90325	0.78147	0.8292	0.85069	1.01267	0.91582	0.91533	1.11961	0.84724	0.9467	1.01318	0.83432	0.82172	0.95127	0.98103	0.99799	0.86926	0.88741	1.02851	0.94941	0.98781	0.8808	0.84412	0.92793	0.84901	0.86351	0.96056	1.10555
hyaE	0.93601	1.32958	1.11425	1.45507	1.19074	1.44337	1.01456	1.19558	1.30346	1.26884	1.03562	0.94576	1.39797	1.17246	1.29002	1.33507	1.17131	1.23423	1.26244	1.08249	1.20977	1.23569	1.51694	0.91048	1.00452	1.11126	1.46382	1.15568	1.15446	1.20458	0.90486	1.32805	1.13151	0.86687	0.84854	0.97205	0.82043	1.00285	1.10026	0.87828	0.99002	1.05606	1.36421	1.18387	1.47288	1.24423	1.08181	1.6998	1.09867
hyaF	1.02432	1.29531	0.89972	1.28764	1.07314	1.08939	1.09726	0.98015	1.06283	1.05009	1.1327	1.04576	1.26917	1.09958	1.25807	1.26652	1.36423	1.44134	1.16267	1.24346	1.16475	1.56378	1.38102	0.95893	0.88483	1.32374	1.28325	1.01963	0.97486	1.1007	0.93428	1.15151	1.17993	0.94943	0.85671	0.91706	0.85025	0.95035	1.10764	0.92645	0.9995	0.93369	1.31258	1.17403	1.17001	1.22533	1.16282	1.55083	1.09405
appC	1.20254	1.089	0.62365	0.6186	0.67294	1.3523	1.15274	0.99315	1.23911	1.21034	0.9344	1.37311	0.96084	0.90748	0.81977	0.98643	1.3551	1.19061	0.9689	1.09867	1.15625	1.13941	1.03384	1.03213	1.17198	1.04636	1.38699	1.07835	0.84752	1.10208	1.12913	0.991	0.98003	1.11285	1.09549	0.84814	0.98211	0.77049	1.04867	1.11537	1.25233	0.85177	1.68887	1.3334	0.96889	0.99901	0.89885	1.34015	0.79333
appB	1.23618	0.96288	0.98798	1.12981	0.9258	1.0987	1.13754	0.97811	1.13994	1.12019	0.91592	0.92968	1.10131	1.02922	1.34814	1.13697	1.14938	1.06509	1.04049	1.17866	1.44973	1.12373	0.98107	0.99784	1.0209	1.41451	1.59038	0.9542	1.12075	1.01414	0.88674	0.97137	1.09652	0.95145	1.13261	0.94293	0.8697	0.91992	1.06104	1.00872	0.98855	0.86977	1.22724	1.0131	0.83798	1.15216	0.88385	0.80593	0.67924
yccB	1.02668	1.1161	0.97195	1.38411	1.09257	1.56926	1.14498	1.14978	1.30605	1.2712	1.10793	1.17837	1.29904	0.94698	1.30793	1.32403	1.19971	1.20857	1.154	1.18619	0.8234	1.3468	1.35627	0.98702	1.10634	1.70316	1.06755	1.05872	0.64879	0.96437	0.87539	0.57316	1.299	0.92693	0.96135	0.95539	1.02386	0.95204	1.05519	0.99176	0.94764	0.95901	1.21362	0.93692	0.90291	1.21049	1.16232	1.34735	1.09542
appA	1.43844	0.99114	0.21566	1.26408	1.38388	0.89468	1.48697	1.62373	1.3536	1.31442	0.90491	0.55294	0.97351	0.37294	0.01017	0.92743	0.18941	0.73028	0.75947	1.57744	1.26342	0.63788	1.81254	0.90585	0.73755	1.13753	1.44316	0.94118	1.58051	0.66253	1.27075	1.8699	0.10578	0.96307	1.04212	1.17215	0.8541	0.91765	0.67816	1.20365	1.18593	1.62806	1.58966	1.30815	0.80472	0.14266	0.76595	2.09083	0.89029
etk	0.90765	1.15533	1.02953	1.3586	1.08121	1.33455	1.10373	0.96964	1.0923	1.07687	0.97849	0.99194	1.23232	0.95172	1.06738	1.3386	1.31346	1.35423	1.22079	1.06984	1.39987	1.13645	1.31832	1.02182	0.92565	0.56952	1.21688	1.11574	1.21289	1.25881	0.93052	1.56014	1.09371	0.80151	0.87309	1.10876	0.86383	1.11079	1.00553	1.03102	0.90827	1.19668	1.35191	1.00591	1.25839	1.06966	1.06333	1.22426	1.35958
etp	1.13311	1.23616	1.51077	1.29321	1.01065	1.19194	1.27915	1.15848	1.3677	1.32723	1.00652	1.15536	1.10857	0.93995	1.33187	0.85867	1.06711	1.31514	1.1114	1.36439	1.38712	1.2649	1.50056	1.42086	0.98481	1.24565	1.58815	1.15842	1.19987	1.13871	0.98746	1.64929	1.27997	1.1281	0.82979	1.05669	0.79794	1.12139	1.15515	1.02741	0.99795	1.46574	1.632	1.08182	0.93096	1.2494	1.31262	1.2975	1.14205
yccZ	0.97641	0.7983	0.74451	0.64588	0.94015	0.94035	0.84166	0.78383	0.81185	0.82192	0.75472	0.79408	0.83554	0.87134	0.86887	0.94253	0.91049	0.94308	0.93985	0.73698	0.88433	0.85632	0.67285	1.0178	0.95876	1.17998	0.744	0.90181	0.92047	0.84386	0.90715	0.88544	0.82704	0.71972	0.91603	0.8624	0.96286	0.96354	0.89149	0.94579	0.87787	0.63965	0.78267	0.93086	0.71555	0.92979	0.81146	0.63715	0.8174
ymcA	1.09677	0.89553	1.12478	0.92966	1.0471	1.40273	1.12204	0.85657	1.06188	1.04922	0.93319	1.09893	1.00645	1.09456	1.01353	1.09853	1.01505	1.03923	1.1549	1.2645	1.03145	1.19481	0.87621	1.01765	0.98217	0.9032	1.04418	1.02526	0.91484	1.14536	1.20627	0.90305	1.32094	0.91384	1.02084	1.01026	1.00237	1.01045	1.10283	1.18687	0.9732	0.85881	1.3755	1.12491	0.90938	1.00533	1.10743	0.91015	0.99203
ymcB	1.16745	0.9094	0.90646	1.37176	0.80183	1.34906	1.04768	1.22334	1.27957	1.24713	1.04359	1.15331	1.3857	1.40632	1.10448	1.25522	1.31299	1.39526	1.31311	1.21933	1.1408	1.22667	0.99377	1.05385	1.24525	1.30535	1.54453	1.20493	0.95604	1.19086	0.9738	1.4673	1.07443	1.00185	0.94752	0.96026	1.06919	1.02862	1.09306	1.13696	0.92964	1.50791	1.58433	1.25041	1.50649	0.91486	0.81832	1.47526	1.10846
ymcC	1.0125	0.94607	1.1841	0.91259	1.04411	0.78004	0.98321	0.63473	1.05733	1.04509	0.80536	0.78146	0.92307	0.95507	0.88521	0.91573	0.82917	0.92393	0.9342	1.06516	0.98486	0.87418	0.94909	0.6592	0.83508	1.0046	1.05769	0.831	1.38172	0.87128	1.02457	1.07262	0.93149	0.89238	0.93785	1.16022	0.89827	1.26686	0.89185	1.01865	0.87116	1.32656	0.90869	0.89274	0.53768	0.91781	0.87556	1.19244	0.89578
ymcD	1.24883	1.12922	0.81067	1.17001	1.14239	0.80588	1.03837	0.86647	1.22898	1.20113	1.07727	1.10387	1.11106	1.1742	1.14765	1.05665	1.05475	1.13799	1.24349	1.00708	1.11888	0.89477	1.08558	0.9106	1.24568	1.39193	1.04875	0.96844	1.29681	1.00716	1.22488	1.02621	1.0992	1.03576	1.20665	1.13348	1.15915	1.03527	1.06985	1.18962	1.07284	1.1696	1.1021	1.12502	0.92586	1.09874	1.18752	1.37147	1.0159
cspI	0.28052	0.88096	0.92017	1.57045	0.91747	0.54229	0.35001	0.84027	1.11492	1.09744	1.13988	0.78192	0.80318	1.11422	0.89952	1.10557	1.15099	1.23237	0.74737	0.30568	1.06651	1.10227	0.48382	1.26996	0.4855	1.06584	1.15875	0.99784	0.9257	1.18974	0.87307	1.41826	1.24334	0.78371	1.03263	0.9121	1.03332	1.05268	0.7776	0.92481	1.10228	1.1594	0.69546	1.06638	1.12339	0.99457	1.21159	0.22819	0.89842
cspG	0.91926	1.10062	0.85778	1.25057	0.96435	0.93545	0.97047	1.05643	0.97928	0.97414	0.87297	0.85962	0.94858	0.91059	0.94366	0.90826	0.86588	1.06296	0.90018	1.00409	0.9378	1.09842	1.09244	1.01727	0.62696	0.78556	1.09623	0.85623	0.95323	0.92187	0.89055	1.15311	0.94951	0.97529	0.883	0.90537	0.89324	0.8803	0.87112	0.96906	0.91973	1.2133	0.97123	0.99114	1.08708	1.08331	0.94112	1.33905	1.03806
sfa	1.03206	1.07137	0.98944	1.07588	1.11535	1.48511	1.04252	1.0261	1.12229	1.10414	1.05913	1.01972	1.24754	1.28028	1.15906	1.36316	1.27703	1.15698	1.10853	1.04264	1.25547	1.18274	1.23944	1.19513	1.05658	0.96978	1.27446	1.06468	1.22725	1.08812	1.0048	1.48136	1.15777	0.86417	1.04189	1.16767	1.06151	1.12207	0.98857	0.97215	1.05226	1.06685	1.31011	1.1072	1.41449	1.13179	1.26879	1.18691	1.2025
gnsA	1.07763	1.00144	0.76582	0.77051	1.03242	0.87027	1.0184	0.83385	0.98531	0.97962	0.86477	0.91547	0.94847	1.01803	0.94349	0.90481	0.99893	0.93157	0.93133	0.99967	1.117	0.86522	1.0421	0.92521	0.89146	0.71231	1.2711	0.88927	0.93727	0.93596	0.99179	0.96977	0.98063	1.05028	0.97477	0.89048	0.93952	0.86624	0.99997	0.95047	0.88919	1.09646	1.03028	1.00931	0.65065	0.97446	1.00248	1.15764	0.90795
yccM	0.87332	1.38545	0.88433	1.35431	0.69962	1.57839	1.35527	1.28298	1.45518	1.40676	1.2744	1.42956	1.21846	0.96637	1.08374	1.12902	0.91593	1.28875	1.00307	1.35791	1.33505	1.15102	1.68476	1.2208	0.80689	1.28078	1.69966	1.255	1.0621	1.3538	0.80228	1.10573	1.10941	1.20014	0.82432	0.92366	0.70614	0.75595	1.03963	0.82459	1.15946	1.23979	1.80218	1.00128	0.76586	1.25174	0.97878	0.75788	1.23441
torS	0.87519	1.16761	0.90958	1.27337	1.1168	1.46548	1.07151	0.99187	1.07979	1.0655	1.13361	1.03182	1.26589	1.32616	1.13543	1.24765	0.97249	1.01034	1.07786	0.95396	1.03729	1.15037	1.22489	0.73861	0.96023	1.71018	1.20618	1.29485	0.918	1.37068	0.93995	1.02269	0.90073	0.84533	0.96485	1.03589	0.95084	0.91594	1.06407	0.98621	0.87076	1.09769	1.09155	1.20452	1.65253	1.16311	1.10763	1.31729	1.05546
torT	1.01364	1.30875	0.90016	1.20843	1.03041	1.00613	0.99003	0.98249	1.1863	1.16234	1.00401	0.90215	1.24512	1.11895	1.09011	1.01506	1.04122	1.21716	1.07913	1.16535	1.10142	0.89603	1.33976	0.83737	0.9597	0.333	1.2593	1.06734	1.07744	1.18249	0.88339	1.22263	1.07884	1.02224	0.93011	1.00219	0.84964	0.98001	1.03478	0.96876	0.87734	1.24486	1.19232	1.11313	0.97518	1.16639	1.12223	1.22171	1.04631
torR	1.1137	1.09658	0.93969	1.10686	1.14327	0.82273	1.06863	0.74971	1.0042	0.99679	1.04496	1.03019	1.02986	1.11367	1.14743	1.09369	1.04278	0.99085	1.04741	1.44355	1.30456	0.85908	1.03874	0.95376	0.88035	0.24688	1.10752	0.99481	1.28256	1.06823	1.02904	1.35855	1.16076	0.96427	0.97751	1.05218	0.96153	1.01928	1.10295	1.13893	0.96148	1.37929	1.18229	1.14406	0.74087	1.06205	1.24805	1.32631	1.13907
torC	1.07726	1.27179	0.96353	0.92443	1.17242	1.03338	1.08958	1.06386	1.12337	1.10512	0.90546	0.9215	1.13898	0.69936	1.02921	1.04819	1.225	1.34983	1.25132	1.34459	1.37681	1.2582	1.29069	1.04728	1.09734	1.04497	1.21329	0.91924	1.19109	0.78795	1.0193	1.60214	1.23003	0.94805	0.98483	1.02179	0.95716	1.07108	0.96514	0.93136	1.02154	1.12626	1.15637	0.95024	0.52259	1.11752	1.02035	1.54034	1.10644
torA	1.00412	1.26244	0.75712	1.01143	1.01655	1.07693	0.95899	1.04349	1.06886	1.05557	1.10704	0.94023	1.24406	1.05313	0.9135	1.25054	0.9716	1.13452	1.08041	1.06587	1.08343	1.0701	1.35194	0.886	1.08295	0.8993	1.1413	0.96112	0.84764	0.98294	1.03979	1.0744	0.91949	0.83141	0.97732	1.00778	1.03431	1.00605	0.95816	0.98608	1.12396	1.16952	1.04702	1.09698	0.98797	1.00833	1.24448	1.5006	1.08698
torD	1.22337	1.03169	0.75989	0.95687	1.4636	1.11595	1.08383	0.8491	1.01992	1.01108	1.04592	1.08915	1.0409	1.14285	1.08974	0.78367	1.05681	1.1893	1.35053	1.06168	1.12495	1.2749	0.89916	1.41071	1.00609	1.45772	1.22157	0.86785	1.19959	0.84596	1.04463	1.02408	1.05903	0.89221	1.07019	1.07149	1.11555	1.06428	1.08708	1.14678	1.18053	1.08161	0.99523	1.02498	1.15153	1.05404	1.13117	0.72825	0.92292
yccD	1.09074	1.04633	0.68576	1.19793	1.03408	1.12616	0.90293	0.95289	1.2245	1.19706	0.88581	0.99309	1.27653	1.23239	1.03515	1.20774	1.03014	1.048	1.01909	0.9535	0.8203	0.99318	1.34443	1.04919	1.36344	0.93835	1.21513	1.10132	0.72586	1.0012	0.91296	0.88039	1.04485	0.75005	1.05279	0.87428	1.03101	0.9285	0.9971	0.89044	1.07635	0.64076	0.95219	1.20131	1.07754	1.04907	0.98442	1.17137	0.89802
cbpA	0.96354	1.19777	0.96565	1.28791	1.30417	1.38572	1.08688	1.0133	1.21177	1.18548	0.98643	0.97873	1.24128	1.2954	1.13728	1.39978	1.22772	1.31711	1.16322	1.28927	1.33573	1.16928	1.21561	0.97198	1.04482	1.7378	1.55417	1.23552	1.07027	1.26015	1.05345	1.33437	1.04055	0.98593	0.99874	1.00495	0.93583	1.00189	1.10463	1.12391	1.03435	1.06535	1.26343	1.28367	1.32398	1.27998	1.07362	1.52256	1.13299
yccE	0.90731	1.18862	0.89843	1.26626	0.88556	1.29971	0.93504	0.96655	1.03641	1.02607	0.95771	0.9955	1.1861	1.03075	1.08218	1.07458	1.07704	1.05012	0.92005	0.90476	1.1297	1.02149	1.20116	1.02564	1.18453	1.06257	1.11269	0.99602	0.75438	1.15112	0.94419	1.11665	0.92769	0.88124	0.95222	0.94137	0.91818	0.99388	1.00043	0.88554	0.96393	0.74757	1.02893	1.02809	1.20681	1.08164	1.03133	1.23183	1.11915
agp	1.31722	0.84159	1.06904	0.69572	1.19732	1.18346	1.0975	0.9848	1.05203	1.04027	0.84721	1.05472	1.06264	0.94308	0.82124	1.19579	1.11009	1.47159	1.02341	1.41731	1.56373	0.94719	0.83096	0.96715	1.20607	1.35171	1.15069	1.06921	1.36289	0.99293	1.09609	1.84411	1.18523	0.87595	1.12902	1.16116	1.09669	1.28055	0.93859	1.09881	1.10954	1.40622	1.34286	1.01221	0.89959	0.9448	0.99404	1.12701	1.0738
yccJ	1.1547	1.16425	1.03061	1.11864	1.11118	1.5214	1.18223	1.21757	1.11119	1.09405	0.9871	1.34396	1.09518	1.14984	1.23911	0.99794	1.24093	1.24416	1.25087	1.21528	1.26454	1.39375	1.24364	1.44899	1.03663	1.46527	1.09321	1.13116	1.39814	1.24617	1.14992	1.44267	1.4275	1.03309	1.10834	1.15638	0.99376	1.05276	1.20231	1.07486	1.02498	1.27865	1.34353	1.14758	0.96699	1.2288	1.09355	1.14945	1.13818
wrbA	1.09623	1.30328	1.03442	1.30641	1.1061	1.39342	1.02812	0.96949	1.0826	1.06806	0.92091	1.03998	1.36056	1.23302	1.20536	1.30147	1.30507	1.34967	1.14061	1.06393	1.0925	1.30056	1.32629	1.16011	1.09816	0.91442	1.17604	1.13872	1.03776	1.23868	0.99592	1.1536	1.23237	0.88863	0.98911	1.05884	0.96155	1.01248	1.00949	0.97795	0.9862	1.07236	1.3449	1.11505	1.68601	1.09529	1.26612	1.43296	1.1746
ymdF	1.434	1.14345	0.91366	1.11522	1.13535	1.11319	1.23791	1.19491	1.17313	1.15036	1.07241	1.11906	1.11759	1.272	1.0136	1.07733	0.92315	1.25446	1.2255	1.2123	0.99992	1.34302	1.1571	1.46699	1.31009	1.16279	0.9441	1.17585	1.05639	1.12944	1.37433	1.00995	1.02044	0.93292	1.28563	1.08991	1.18599	1.04499	1.28066	1.40739	1.30163	1.18514	1.53084	1.18236	0.97536	0.96144	1.06239	1.40245	1.09077
ycdG	0.85675	1.1645	0.50596	1.07249	1.05866	0.77685	0.98014	1.15421	1.21434	1.18783	0.89586	1.0046	1.05651	0.58464	1.14793	1.20807	1.08792	1.38078	1.06504	1.13062	1.03855	0.96727	1.18179	1.02336	1.11036	0.86145	1.05702	0.92082	0.93156	0.83699	1.10003	1.00259	1.26283	0.94605	1.00256	0.98399	0.97431	0.87567	1.02692	1.16896	0.97681	0.85989	1.36182	0.81231	0.39589	1.26703	0.73344	1.91691	1.01033
ycdH	0.9232	0.95478	0.87606	0.64333	0.95971	1.07619	1.00757	0.94976	0.84389	0.85105	0.94203	0.81796	1.02988	0.85871	0.79238	0.99215	1.00924	0.89717	1.01226	1.19247	1.0627	0.82126	0.87082	0.91107	1.01014	0.66445	0.9987	0.92065	1.05928	1.01266	1.05564	1.29548	0.95909	0.95248	0.9059	0.92262	0.92025	0.86541	0.89922	0.88789	0.83828	0.96686	0.97063	0.97312	0.81787	0.90188	0.7332	1.19968	1.00708
ycdI	0.94556	0.84775	0.81393	0.67398	1.06197	0.93202	0.94617	0.67755	0.83063	0.839	0.99183	0.79425	0.75514	0.93215	0.85954	0.98121	0.83087	0.95583	0.9342	0.86929	1.00238	0.9873	0.7052	0.86033	0.90577	0.74373	0.76196	0.83084	1.1102	0.81594	1.0269	0.99739	0.90687	0.79261	0.95484	1.01722	0.98107	1.03225	0.96406	0.92586	0.92405	1.15558	0.77791	0.95938	0.88058	0.80864	1.06316	0.35563	1.07662
ycdJ	0.96734	0.91683	0.927	0.89841	0.9956	0.959	0.92813	0.74311	0.89236	0.89512	0.91348	0.9971	0.9721	0.98292	0.90519	0.88833	0.94341	0.9245	0.96754	0.86201	0.91399	0.88521	0.8929	0.98408	0.99354	0.77838	0.69223	0.93397	0.75956	0.89159	1.04436	0.92522	0.93604	0.76812	1.00036	0.91743	0.9527	0.99503	0.93267	0.98476	1.16111	0.66241	0.86716	0.97552	0.94042	0.89563	0.96314	0.60026	0.97435
ycdK	0.94637	1.13405	1.03084	0.97616	0.83608	1.05341	1.11478	0.99171	1.10358	1.08713	0.83463	0.9663	0.92024	1.01367	0.9113	1.0887	1.15517	1.26732	1.00214	1.22696	1.21163	1.09202	1.16884	1.27502	1.08694	0.4479	1.21166	1.03341	1.14704	0.93864	1.00937	1.2279	0.97039	0.82979	0.94625	0.9843	0.99828	0.89079	1.03096	0.99863	1.03679	1.05311	0.9557	1.16793	0.74482	1.17069	0.81029	1.25771	1.11387
ycdL	1.20793	1.29223	1.28331	1.55774	1.09839	1.62398	1.21161	1.26869	1.38831	1.34598	1.31399	1.53811	1.42579	1.42077	1.12444	1.27921	1.28481	1.57802	1.29007	1.54645	1.35377	1.28941	1.52725	1.08583	1.17464	1.1848	1.60898	1.12148	1.12447	1.29796	1.03739	1.47617	1.40059	1.05984	1.02376	1.08853	1.06432	1.01455	1.15422	1.38357	1.32538	1.94527	2.04107	1.32389	1.52334	0.96109	0.64535	1.83836	1.15901
ycdM	1.00942	0.85895	0.91292	0.88187	1.06393	0.94912	0.93913	0.69762	0.88245	0.88611	0.89467	1.04562	0.88426	1.03402	0.8542	0.96992	0.89724	0.91073	1.03068	0.88931	0.99772	0.84583	0.83091	0.96946	1.08322	1.26686	0.95552	0.86639	0.94	0.84437	1.03069	0.91245	0.87833	0.83507	1.04743	0.9562	1.02511	0.96939	0.96185	0.89978	1.02687	0.5389	0.74689	1.03527	1.0026	0.90017	0.91874	0.71028	0.99327
ycdC	0.98458	1.06356	0.77098	1.17921	0.99278	1.2129	1.04354	0.93875	1.04793	1.03655	0.96759	0.97084	1.32466	1.13335	1.2156	1.05047	1.00912	0.94873	1.06532	1.00148	0.92145	0.85167	1.089	0.77528	1.07692	0.86593	1.29625	1.10744	1.14575	1.08424	0.98665	1.19873	0.93582	0.98191	0.97827	1.13519	0.89266	1.12316	0.97833	0.97415	0.95611	0.89317	0.92602	1.1136	1.03406	1.1524	0.99282	1.36908	0.75607
putA	1.032	0.90688	0.9645	0.8807	1.00594	0.92592	0.98012	0.56125	1.01303	1.00482	0.84156	1.14456	0.85312	0.72615	1.04619	0.82391	0.63404	0.88448	0.98174	1.07486	0.9177	1.12932	0.96623	0.83351	1.0671	0.56211	0.85168	0.86964	0.94441	0.69765	1.06363	0.85213	0.82744	0.97815	1.06638	1.01177	0.96316	0.9587	1.10328	1.03114	0.98126	0.81576	0.88745	0.88934	0.53658	0.96238	0.82286	0.87191	0.90137
putP	1.30002	0.31138	1.24097	1.05762	0.79024	0.76658	1.16315	1.39266	1.23327	1.20503	1.0459	0.91338	0.82529	1.05678	0.80094	1.33108	0.89977	1.22514	0.78113	1.22919	1.50829	0.84799	0.23549	0.97905	1.05806	1.09915	1.54977	0.82237	0.77288	1.09845	0.78355	1.45956	0.867	0.87866	0.97527	0.97652	0.96879	1.16667	1.32442	1.19459	1.16031	1.32843	1.16068	1.33159	1.46459	0.78138	1.10481	1.71719	1.24101
ycdN	1.00127	1.05955	0.85823	1.00628	1.02738	0.9923	0.91631	0.75324	0.92003	0.92027	0.89272	0.97773	0.95234	1.06779	0.9061	1.02322	0.98703	1.14662	1.07535	0.89766	0.91752	0.99172	1.02881	0.67575	1.05782	1.2102	0.87975	0.94317	0.91585	0.89878	1.03982	0.92708	0.89747	0.76634	1.00452	0.94907	0.93249	1.02783	0.9058	0.92797	0.94571	0.50857	0.82833	1.00353	0.97879	0.95729	0.85507	0.99622	0.98302
ycdO	1.07226	1.0494	1.02329	1.21437	1.0476	0.92745	0.97882	0.85204	1.10276	1.08639	1.06647	1.13823	0.96274	1.14417	1.02498	0.9893	1.0643	1.13044	1.0762	1.23592	0.95302	1.03223	1.00851	0.9178	0.88792	1.58067	0.94414	1.08569	0.93741	1.09549	1.02427	1.00207	1.08466	0.88727	1.03179	0.93816	0.98399	0.95395	1.04873	1.11754	1.04366	0.8922	1.1345	1.0522	0.89851	1.02217	1.1435	1.40732	1.03708
ycdB	0.6988	1.03183	0.95397	0.99893	0.98351	0.81787	0.95688	0.83144	0.8724	0.87697	0.9965	0.79766	0.75317	0.7496	0.7807	0.82602	0.72958	0.72639	0.88197	0.97676	0.86618	0.61976	0.97202	0.4062	0.75244	0.3524	0.83416	0.97742	1.00587	0.92878	0.94496	0.99858	0.75439	0.8792	0.92578	0.98816	0.95822	0.97766	0.8727	0.9517	0.79518	0.79351	0.83794	0.79706	0.99671	1.00901	0.98004	1.09393	0.99346
phoH	0.93348	1.1293	0.74269	0.93544	1.00648	1.21647	1.01958	1.01939	0.94972	0.94726	1.02153	0.8128	1.1043	0.92827	0.96375	1.05752	0.79623	1.05466	1.05825	0.99004	1.06256	0.86126	1.15812	0.80625	1.06598	1.04461	0.97533	1.06311	1.05066	1.0162	0.99857	1.13655	0.94663	0.77423	0.95215	0.95665	1.01141	0.97668	0.93944	0.94331	0.97533	0.72971	0.91581	1.03114	0.99869	1.04704	1.2554	1.10573	0.92786
ycdP	1.03249	1.25002	0.93507	1.14472	0.97153	1.15894	1.04453	0.95355	1.09765	1.08174	1.02423	0.98858	1.19778	1.08331	1.01311	1.08659	1.12271	1.24557	1.05098	0.98206	1.14848	1.04114	1.31075	0.96646	1.21793	0.726	1.13232	1.11438	0.81467	1.11215	0.96546	1.13618	1.04486	0.8061	1.04356	0.98463	1.05194	1.00554	0.98668	1.09993	1.04318	0.92344	1.21574	1.08948	1.23261	1.13951	1.02197	0.70375	1.0842
ycdQ	0.81784	0.97829	0.78265	0.8098	0.83877	0.99462	0.92116	0.74925	1.03549	1.02523	1.11648	1.00335	0.73625	0.89931	0.71038	0.87455	0.8063	0.96573	0.92653	1.08627	0.97059	0.89012	1.02464	0.77171	0.9917	0.39205	1.14981	0.86804	0.93735	0.88312	0.99764	1.20764	0.9369	0.7022	0.86028	0.94096	0.88613	0.79762	0.89674	1.12043	1.07486	1.06684	1.33057	1.0097	0.62674	0.96644	0.89366	1.12904	0.95038
ycdR	0.79308	1.02967	0.87639	0.95782	0.88974	1.11877	0.93895	0.78921	1.02904	1.01937	0.93915	0.90535	0.8933	0.97146	0.96804	0.94509	0.90875	0.92801	0.87985	0.92518	1.03621	0.58743	1.08694	0.94484	0.88863	0.34978	0.98484	1.02225	0.971	1.07563	0.81969	1.12296	1.04289	0.95846	0.71875	0.92635	0.7499	0.831	0.92008	0.73907	0.78163	0.97268	0.73067	0.92784	0.7591	1.01372	0.98414	1.09679	1.02918
ycdS	1.17239	0.75675	0.97307	0.67119	1.0733	1.13421	1.15758	0.81243	0.96081	0.95735	1.01372	1.11328	0.74163	1.30163	1.09867	0.94999	1.28539	1.01854	1.19907	1.27965	1.38178	0.81444	0.69564	1.14226	1.02899	1.6064	1.31295	1.04669	1.35398	1.22276	1.06264	1.67276	1.40961	0.98341	1.01403	1.02738	1.01964	1.04072	1.02648	1.12581	0.92324	1.36384	1.31624	1.12895	1.19077	1.06138	1.11922	0.66193	1.23896
ycdT	1.12755	1.05161	1.04879	0.87578	1.04348	1.00706	0.95232	1.00468	1.05709	1.04487	0.95428	1.08935	1.0628	1.12406	1.18573	0.99782	0.97586	0.92465	1.04541	1.11099	1.08049	1.04078	1.15594	1.12552	0.91078	1.20459	1.02628	1.00444	1.02682	1.12745	1.02659	1.08477	1.2195	0.9104	1.05008	1.1243	1.03953	1.07065	1.06313	1.10179	1.16147	1.39678	1.29038	1.16859	1.03453	1.16384	1.03024	1.01605	1.08328
ycdU	1.25872	0.80974	0.88425	0.9828	1.12728	1.12684	1.1231	1.25727	1.15755	1.1362	1.01101	1.23558	1.13619	1.06291	1.20508	1.09096	1.14397	1.16603	1.15281	1.39495	1.02826	0.78521	0.65859	0.75116	1.12584	0.91627	1.21129	1.09584	1.07908	1.13633	1.02997	1.02838	1.36331	0.92959	1.07658	1.08656	1.01907	1.08979	1.14854	1.18241	1.08504	1.02146	1.12923	1.16745	0.46941	1.17684	0.93468	1.26923	1.04087
ycdW	1.10415	0.97786	0.96594	1.19258	1.05171	1.04262	0.98018	0.99994	1.14814	1.12764	0.94987	1.02539	0.90954	0.97314	1.11962	1.04283	1.13124	1.20684	1.25176	1.07227	0.93134	0.8561	1.05399	1.06105	1.00004	0.90756	1.00924	1.11247	1.05987	1.04466	1.01053	0.99956	0.9558	1.00758	1.06677	1.00392	1.04127	1.02273	1.02536	1.08697	1.15082	0.95405	1.09821	1.09777	0.91772	1.02451	0.99122	1.05915	1.10389
ycdX	1.20037	1.22388	0.93234	1.52138	1.16458	1.43218	1.12185	1.16582	1.21165	1.18538	1.07336	1.11315	1.3999	1.32707	1.17677	1.37426	1.2512	1.38523	1.25073	1.06571	1.30229	1.18415	1.26172	1.03993	1.14575	1.18907	1.43396	1.19599	1.10061	1.17377	1.01996	1.394	1.13767	0.98177	0.99606	1.17504	1.00412	1.21453	1.13456	1.07733	1.22066	1.16426	1.30913	1.19462	1.43754	1.19482	1.15025	1.23302	1.06061
ycdY	0.84791	0.99683	0.7681	0.88705	0.99797	0.79126	0.97146	0.85999	0.82349	0.83251	0.9021	1.04371	0.703	0.98223	0.76315	0.9322	0.86021	0.74494	0.83683	0.98268	0.869	0.7058	0.94401	0.94084	1.0995	1.2073	0.86861	0.86962	0.79901	0.84691	1.0034	0.75713	0.81972	0.92697	1.10674	0.86675	1.08549	0.92515	1.00778	0.96759	1.1315	0.87106	0.72465	1.03678	0.73951	0.72212	0.86518	0.49947	0.83659
ycdZ	0.92588	1.17852	1.18391	1.43621	1.16607	1.33255	0.9247	1.20486	1.19522	1.17044	0.9223	0.97374	1.28305	1.26449	1.26934	1.15046	1.42233	1.41115	1.15884	1.00315	1.22469	1.08238	1.26884	1.04131	1.05173	1.04731	1.31252	1.0819	0.89377	1.06479	0.8539	1.48511	1.17658	0.93069	0.86666	0.98519	0.92904	1.04058	0.9527	0.92196	0.97679	1.28761	1.31396	1.09534	1.30879	1.16364	0.99417	1.53726	1.06499
csgG	0.95327	1.32899	0.51076	1.49596	1.19444	1.28692	1.14123	1.34298	1.17151	1.14889	1.07297	1.23754	1.37655	1.31014	1.25998	1.17202	1.37015	1.36927	1.32745	1.20675	0.79138	1.43979	1.43427	1.17611	1.05828	0.52386	1.46787	1.16312	0.7459	1.36639	0.89468	0.76739	1.17714	1.0229	1.07305	0.89247	0.96864	0.98105	1.11021	0.98339	0.97553	0.63292	1.5189	1.18813	1.91049	1.43495	1.28744	1.89042	1.039
csgF	0.97428	1.08404	0.82293	0.99991	1.04058	1.14203	1.04701	1	1.00677	0.99913	0.85797	0.84108	1.09105	0.96542	1.00679	0.98639	1.05798	1.18285	1.0259	1.07974	0.99531	1.08246	1.12229	0.84649	0.97347	0.84086	1.15543	1.00796	0.88526	1.14303	0.99704	0.97077	1.02753	0.77711	0.9407	0.90942	0.98689	0.95132	0.92791	0.95624	0.84531	0.6782	0.86701	0.97478	1.40147	1.0468	0.94122	1.28113	0.91636
csgE	0.9639	1.10362	0.96464	1.12874	1.15872	1.29334	1.02307	1	1.10859	1.09169	0.89194	0.83313	1.16945	0.97784	1.09707	1.11201	1.12346	1.15692	1.19281	1.1463	1.17485	1.03771	1.21622	0.6792	0.97068	1.1608	1.19107	1.19247	1.01258	1.386	1.02165	1.48281	1.27474	0.99517	0.96957	0.94429	0.93614	0.85448	1.00223	0.98664	0.86281	0.9801	1.19845	0.986	1.37782	1.28122	0.9819	1.07924	1.11454
csgD	1.16568	1.17426	1.09949	1.20515	1.35825	1.16839	1.22695	0.99225	1.20099	1.17569	0.99202	1.2253	1.18887	1.21179	1.37723	1.01687	1.35313	1.31889	1.19746	1.43464	1.28863	1.08599	1.08381	1.05762	0.95647	1.80182	1.3986	0.98553	1.19514	1.29416	1.08334	1.44215	1.35097	0.83186	1.04384	1.0992	0.98635	1.10299	1.19363	1.16897	1.02958	1.41293	1.18637	1.12441	1.64807	1.2814	1.06935	1.25854	1.18062
csgB	1.10085	1.2878	0.87911	1.08174	1.11771	1.22046	1.03082	0.95752	1.09933	1.08327	0.829	1.09009	1.1289	1.01856	1.49021	0.93618	1.18727	1.17357	1.16257	1.22274	1.12672	1.42025	1.47128	1.28643	0.96761	1.17452	1.32434	0.96518	1.25789	0.89293	0.93224	1.22619	1.24719	0.88485	0.92816	1.06026	0.97227	1.07354	1.02549	1.14011	1.10567	1.23165	1.1066	1.04468	0.743	1.38302	1.0476	0.76679	0.9833
csgA	1.17224	1.52446	1.24255	1.52896	1.36935	1.21009	1.43614	1.39268	1.30384	1.26918	1.2394	1.1344	1.25492	1.30667	1.58901	1.30286	1.42695	1.65451	1.31925	1.44663	1.49377	1.51365	1.89806	1.10233	1.26155	1.62464	1.26103	1.2006	1.14401	1.49168	1.06026	1.36159	1.56156	1.00116	1.02714	1.12901	1.01625	1.12076	1.26313	1.20173	1.16938	1.46512	1.72961	1.2823	1.66975	1.47904	1.48773	1.58237	1.1761
ymdB	0.86021	1.25421	1.083	1.68685	1.12501	1.20809	1.2092	1.20106	1.27853	1.24617	0.95598	1.30363	1.08438	0.83094	1.19844	0.92498	1.08914	1.29815	1.24446	1.43261	1.19802	1.05355	1.54619	0.96528	1.03839	0.24501	1.34488	1.15685	1.30513	1.45111	0.96748	1.54662	1.30658	1.06346	1.03524	1.0457	0.95981	0.98355	1.22275	1.18849	0.99421	1.5069	1.77421	0.9424	0.83389	1.22063	0.99786	2.15519	1.06637
ymdC	1.13645	1.04328	1.10151	1.08515	1.21419	1.00269	1.06076	1.10365	1.02833	1.01872	0.97847	1.15223	1.21268	1.08436	1.14069	1.12173	1.29128	1.54301	1.15911	1.35706	1.36333	1.29516	1.16512	0.97826	1.03915	1.20987	1.31728	0.99577	1.42412	1.02945	0.98847	1.39365	1.0699	0.94299	1.00595	1.07903	1.00389	1.12035	1.00563	1.131	1.10988	1.10316	1.3361	1.14339	1.30564	1.06006	0.96814	1.36185	0.98085
mdoC	0.95701	0.93266	0.92745	1.02648	0.98852	1.0853	0.97933	0.92356	0.99689	0.99015	0.90216	0.93014	1.017	1.04222	1.04792	1.08958	1.0497	1.02435	0.93605	0.96629	1.11489	1.01456	0.98997	1.07559	1.07179	0.81352	0.96947	0.97884	1.03047	1.05022	0.87708	1.24794	1.27553	0.94856	0.82031	0.98043	0.82882	0.91912	0.93947	0.82825	0.87369	0.97369	0.95773	0.97797	1.047	1.02367	0.95494	0.97181	0.93552
mdoG	1.00161	0.94997	0.95849	1.10511	0.86222	0.67663	1.0001	0.85148	0.86792	0.8729	0.95655	1.02019	0.95494	0.91613	0.99778	0.88957	1.00022	0.7612	0.92052	1.10259	0.87252	0.92746	0.84973	0.83607	0.76513	1.09487	0.93389	0.74909	0.83709	0.72321	0.93725	0.78247	0.73021	0.84437	0.87344	0.99236	0.88099	0.99027	0.94701	1.12655	1.04617	1.06676	0.9538	0.89259	0.80623	0.99628	1.02342	0.88518	0.88969
mdoH	0.97894	1.15279	0.84663	1.52385	1.03089	0.70589	0.95719	0.81899	1.08748	1.07249	0.94044	0.92598	1.06475	1.03046	1.1764	1.09309	1.10847	1.16707	1.08991	1.05755	1.01298	0.91018	1.21654	0.88738	0.96242	0.25978	1.06453	0.80889	0.88354	0.89145	0.93954	1.042	0.94461	0.89138	0.98072	0.9785	1.01214	1.05746	0.99824	0.99614	1.00622	0.88245	1.06167	1.08564	0.69003	1.10226	1.04039	1.27856	0.99335
yceK	1.13242	1.18115	0.9769	1.06152	1.13139	0.86643	1.14562	0.92389	1.2024	1.17697	0.89256	1.13071	0.98192	1.02198	1.21991	1.19599	1.0256	1.05577	0.98519	1.3264	1.01319	0.92114	1.22659	0.95255	0.89099	0.73815	1.19847	0.9733	1.05833	0.9041	1.09803	1.10872	1.10598	1.10435	1.07696	1.07326	1.09751	1.05276	1.19774	1.0927	0.99971	1.29667	1.30959	1.16189	0.93775	1.11214	0.95561	1.25846	1.01924
msyB	1.04724	1.09434	0.93879	1.21883	1.09318	1.54947	1.03916	1.06437	1.1871	1.16306	0.96476	0.87257	1.5179	1.43127	1.20793	1.65309	1.29961	1.52043	1.15533	1.16142	1.30882	1.09664	1.07805	0.91234	0.94971	0.98345	1.31515	1.14656	1.11334	1.27349	1.01984	1.41421	1.16767	0.87642	0.90607	1.07872	0.91852	1.00215	1.00294	0.97463	0.97963	1.11312	1.37831	1.2313	1.66716	1.15912	1.00534	1.67044	1.14503
yceE	0.82073	1.14549	1.01429	1.41451	1.08845	2.08769	0.99857	1.38335	1.17348	1.15068	0.94327	0.93836	1.42924	1.2918	1.20443	1.48881	1.37626	1.445	1.13304	1.06946	1.1416	1.0412	1.37488	1.03936	1.1837	1.02288	1.38807	1.44675	1.05856	1.48615	0.96496	1.61015	1.27713	0.89847	0.8652	0.97035	0.92407	0.92705	0.95562	0.84508	0.8572	0.90549	1.42239	1.15156	1.56716	1.31279	0.84483	1.54415	0.97562
htrB	1.09651	1.15622	0.73836	1.34507	0.98328	0.97648	0.86634	1.03456	1.0573	1.04506	0.99548	0.92512	1.08488	0.95778	1.02137	1.10548	1.07777	1.17932	1.11427	0.99627	1.06728	0.93016	1.19635	0.23207	0.89747	0.43492	1.11379	0.98031	1.01736	0.93335	0.92245	0.88972	1.12584	0.79453	0.74804	0.87512	0.77396	0.90586	0.9904	1.05229	0.80603	0.80236	1.26399	0.99974	0.6519	1.13153	1.02066	1.33916	0.82468
yceA	1.05753	1.38319	1.07794	1.31251	1.16593	0.88273	1.12043	0.96504	1.39322	1.35044	1.39539	1.40578	1.11875	1.23276	1.31556	1.09685	1.04166	1.37488	1.15859	1.51664	1.17531	1.15042	1.49808	1.04905	0.91671	1.03826	1.39011	1.08469	1.0934	1.12849	1.12745	1.21246	1.21974	1.2136	1.06347	1.12792	1.02961	1.18307	1.33082	1.30253	1.31227	1.70595	1.84352	1.25256	0.95771	1.19701	1.30688	1.69048	1.15861
yceI	0.93963	0.85359	0.87276	0.8669	1.00995	1.05519	0.93916	0.88234	0.85028	0.85687	0.9478	0.89757	0.91761	0.99837	0.86569	1.01013	0.90403	0.69988	0.94353	0.90385	0.83618	0.6716	0.78798	0.7846	0.96897	1.01284	0.63627	1.07614	0.94777	1.10434	1.10914	0.90876	0.96625	0.96412	1.02499	0.97766	1.00595	1.00916	0.92805	0.91351	0.93881	0.74719	0.85788	0.98836	1.04077	0.91502	0.93814	0.79164	0.91326
yceJ	1.12072	1.03734	1.0486	1.20029	1.08136	1.3906	1.14958	1.13872	1.09051	1.07525	0.95616	1.24955	1.23959	0.93974	1.16612	0.9965	1.05097	1.10046	1.17178	1.2626	1.11509	1.22816	1.24321	0.95715	1.2859	1.22267	1.18985	1.09567	0.9492	1.1839	1.12942	1.18634	1.11822	1.0061	1.10191	0.99276	1.02171	1.08109	1.16716	1.08509	1.12136	1.11514	1.39463	1.06377	1.23364	1.14341	0.94527	1.12278	0.99026
yceO	1.37006	1.51227	1.14526	1.59341	1.36625	1.72232	1.33814	1.24928	1.24366	1.21447	1.35085	1.37441	1.36333	1.45912	1.26089	1.3467	1.48803	1.57606	1.4127	1.50004	0.94272	1.54549	1.64023	1.54705	1.15606	1.45761	1.24646	1.38609	0.58206	1.52712	1.16138	0.77655	1.3865	1.0847	1.17398	0.88607	1.12792	0.956	1.35028	1.49734	1.23784	1.10244	1.69969	1.20143	2.16816	1.36379	1.45619	1.39085	1.27461
solA	1.08563	1.14293	1.21808	0.94402	1.24412	1.47468	1.1726	1.02674	1.03446	1.0243	1.01451	1.04192	1.13781	1.11346	1.21086	1.17695	1.23658	1.31449	1.17985	1.14057	1.26182	1.25799	1.30812	1.02972	1.08958	1.35148	1.38549	1.20739	1.04665	1.34967	0.97958	1.53243	1.25319	0.88932	0.9214	0.94936	0.89465	0.92551	1.12248	1.02815	1.01306	1.13564	1.31032	1.18228	1.36666	1.15521	1.09353	1.19129	1.21718
yceP	1.27851	1.09265	0.89736	1.18259	1.06077	1.06292	1.09166	1.01493	1.15764	1.13628	1.04376	1.09358	1.03039	1.01597	1.14309	1.10604	1.11347	1.21468	1.15424	1.06621	1.02835	1.26124	1.10397	1.07727	1.10713	1.20251	1.03662	1.00161	0.92739	1.05254	1.09231	1.04879	1.03176	0.93945	1.09243	1.00291	1.11102	1.03554	1.07192	1.25689	1.12775	1.18061	1.36618	1.02026	0.91115	1.13831	1.11448	1.19022	1.16171
dinI	1.00815	1.47871	1.02266	1.06806	1.29494	1.97106	1.04527	1.32098	1.29416	1.26039	1.3902	0.88515	1.49025	1.40706	1.13869	1.65037	1.37023	1.55187	1.49865	1.19209	1.28158	1.17446	1.46002	0.93334	1.14574	1.31842	1.36595	1.45312	0.98026	1.64099	1.03131	1.33052	1.19271	0.76979	0.96529	0.99605	0.92108	1.00918	1.20991	1.0313	0.99149	1.3245	1.49456	1.26653	2.24212	1.26151	1.65081	1.46441	1.39171
pyrC	0.91045	1.16337	1.11081	1.12628	0.96998	1.42351	1.01209	1.21128	1.00673	0.99909	0.89501	0.96605	1.31655	1.0014	0.91382	1.43458	1.16103	1.29045	1.06272	1.04673	1.09797	1.11981	1.32752	0.6602	0.99604	0.84971	1.2034	1.10343	0.9574	1.24602	0.98121	1.02299	0.90605	0.77472	0.93389	0.91378	0.81017	0.86355	0.96977	0.90493	0.94011	1.03913	1.03852	1.01464	1.72117	1.0631	0.8573	1.19793	0.98811
yceB	0.98274	0.8875	0.82742	1.06453	1.11629	1.13225	1.08489	0.99152	1.05856	1.04621	0.96055	1.17473	0.98139	0.91084	1.01733	0.88721	0.90622	0.75661	0.94626	1.06572	1.01153	1.07776	1.00431	0.90628	1.15462	1.42941	1.05043	0.99152	0.77467	1.03287	1.01981	0.94646	0.99972	0.95883	1.04165	1.00424	1.02541	1.01666	1.09489	1.19042	1.09601	1.28016	1.26512	1.04952	0.91506	1.04681	0.93209	1.27934	0.99181
grxB	1.05579	1.22157	1.03487	1.3902	1.05319	1.03391	1.06045	1.11387	1.20364	1.17809	1.15681	1.00216	1.16311	1.0092	1.04039	1.17936	1.11815	1.19691	1.07155	1.27532	1.36745	1.29348	1.32457	1.289	1.03384	1.11859	1.1311	0.91708	0.93205	0.8586	1.03815	1.17295	1.04318	0.9601	1.04102	1.03652	1.06293	1.1224	1.14041	1.13604	1.04854	1.36527	1.44057	1.13614	1.20851	1.13594	1.19106	1.12839	1.27046
yceL	1.10193	0.99883	0.82644	0.78671	1.15435	0.92861	0.99106	0.69687	0.95113	0.94855	1.00042	0.69241	0.82665	0.87769	0.78252	1.03995	0.81036	0.94415	0.80893	0.72538	1.02156	0.75584	0.86368	0.78994	0.72191	0.58569	0.87874	1.05081	0.85758	0.81178	0.96151	1.0675	0.73401	0.9863	1.01713	0.99841	0.92416	1.0505	0.84421	0.85697	0.97951	0.63538	0.73626	1.04611	0.85954	0.80766	0.95474	0.57865	0.99608
rimJ	0.97885	1.13575	0.93788	1.20958	1.0938	1.23394	1.04044	0.98749	1.04683	1.03554	1.00432	0.86911	1.11826	1.05772	0.9178	1.12281	1.00866	1.19247	0.96877	0.92742	1.0023	1.1229	1.2265	0.72558	1.04415	1.09763	1.2265	1.02135	0.96669	1.10823	1.01302	0.98379	0.94838	0.84643	0.94741	1.07165	0.98447	1.08644	0.91841	0.98975	0.96516	1.07702	1.12302	0.99537	1.22715	1.09506	1.09776	1.27222	1.01928
yceH	0.74033	0.89872	0.78562	0.87562	0.92379	1.15102	0.87518	0.83863	0.99746	0.99066	0.83408	0.69378	1.01933	0.90134	0.90171	1.02975	0.90314	0.99014	0.95107	0.66403	1.0262	0.71196	0.87336	0.77451	0.96335	0.84662	0.93264	1.01538	0.748	1.04929	0.8443	0.98407	0.78135	0.68369	0.89445	0.80022	0.92165	0.9171	0.80265	0.75063	0.8367	0.68413	0.64133	0.88827	1.03684	0.8348	0.84138	0.98925	0.97565
mviM	1.06241	1.21477	0.95253	1.18807	1.07459	1	1.02387	1.0731	1.06498	1.05204	0.9592	1.0589	0.94403	0.95278	1.12105	0.95826	1.19623	1.04538	1.05969	1.07797	1.23338	0.84779	1.0552	0.97563	1.00313	0.91674	1.11629	0.98317	1.25483	0.97722	0.92266	1.23003	1.0422	0.88025	0.88379	1.00465	0.91334	0.97415	1.02999	1.05511	0.9279	1.15255	1.23188	1.08611	0.73773	1.12327	1.03657	1.08992	1.04091
flgN	0.83858	0.96583	0.48082	0.83748	0.76319	0.73223	0.88483	0.81467	0.94638	0.94423	0.86291	0.73918	0.92732	0.74118	1.00495	0.86135	0.81566	1.32521	0.89111	0.75382	0.79502	1.13071	1.01902	0.84392	1.03799	1.01516	0.96712	0.81556	0.61286	0.86945	0.95574	0.69176	0.87758	0.7208	0.99978	0.87919	0.96446	0.92835	0.84371	0.95762	0.97366	0.59762	0.81986	0.83782	0.64394	0.96694	0.91224	0.93181	0.98632
flgM	0.97291	1.07733	0.82453	0.93229	1.06683	1.0921	1.00477	0.90888	0.83781	0.84552	1.16153	1.01352	1.08678	0.82929	0.86063	1.0984	1.1585	0.7301	1.12772	1.09354	1.05498	0.8092	1.03668	1.14218	0.70924	1.06965	1.04452	1.02056	1.06389	1.06061	0.96362	1.05456	0.86862	0.79296	0.94188	1.09134	0.96479	1.04009	0.85796	0.90105	0.91014	1.04888	0.85806	0.84959	1.13163	1.13034	1.17842	0.83838	1.23538
flgA	1.24397	1.34482	1.23375	1.58367	1.21647	1.35308	1.21812	1.32334	1.30086	1.26648	1.03155	1.14158	1.51955	1.35627	1.5728	1.65679	1.56065	1.87752	1.42564	1.4362	1.55657	1.50778	1.41958	1.27219	1.32163	0.93661	1.62362	1.37483	0.96483	1.56807	0.98785	1.69925	1.39887	0.81986	1.10508	1.08049	1.03607	1.05354	1.13614	1.1585	1.20763	1.16316	1.65811	1.38988	1.77758	1.17074	1.02635	1.14163	1.14743
flgB	1.02111	1.37618	1.13308	1.36357	1.12224	0.9906	1.08802	1.19489	1.29373	1.25999	0.94977	0.99776	1.20249	1.12557	1.23063	1.29657	1.11995	1.45524	1.26982	1.31626	1.46585	0.9233	1.52192	0.76887	1.07154	0.34736	1.37788	1.26274	1.22715	1.24425	1.04275	1.70678	1.07846	0.92581	0.97673	1.11994	0.97815	1.10128	1.04675	1.04525	0.99637	1.25839	1.39436	1.16635	1.07585	1.2308	1.1615	1.7739	1.18441
flgC	1.14603	1.25928	1.26329	1.10074	1.19461	0.92876	1.09829	0.93636	1.12346	1.10521	1.18387	1.01923	1.0701	0.96834	1.32768	1.21949	1.06071	1.34837	1.17118	1.4586	1.38414	1.23441	1.25541	1.19198	0.96032	0.99694	0.89158	0.92311	1.29053	1.06484	1.18925	1.6731	0.92938	1.35609	1.11212	1.25667	1.08053	1.2718	1.20878	1.18337	1.26129	1.26301	1.39834	1.19429	1.00506	1.05297	1.11573	1.04585	1.19902
flgD	1.38337	1.10147	0.9142	1.41579	1.28665	1.38433	1.15754	1.3141	1.11806	1.10029	0.89859	1.09149	1.14254	1.13531	1.66766	1.08998	1.04322	1.43221	1.2047	1.33003	0.98176	1.31779	1.64444	0.75073	1.64201	0.80152	1.22702	0.98488	0.80083	1.1123	1.01994	0.86887	1.14458	0.86956	1.00802	0.89919	0.95871	0.89553	1.13477	1.14188	1.19345	0.71054	1.47659	1.18349	1.18643	1.0751	1.01083	1.17801	0.88602
flgE	0.89607	1.27275	1.05412	1.3063	1.21048	0.59861	1.17348	0.92557	1.25682	1.22644	0.8506	1.08397	0.92354	0.93153	1.48377	1.01512	1.25419	1.29907	1.00199	1.31683	1.13797	0.96425	1.49466	0.94947	0.89184	0.85691	0.89204	0.75419	1.11599	0.79623	0.95381	1.08651	1.07241	1.11356	0.94701	1.0627	0.94965	0.96625	1.00582	1.10278	0.8574	1.31237	1.29122	1.08479	0.72137	1.07807	0.98577	1.57114	1.0181
flgF	1.14184	1.20441	1.17206	1.14412	1.23739	1.0031	1.27738	1.02486	1.16491	1.14289	0.93311	1.1955	1.1062	0.89378	0.86351	0.94823	1.25254	1.34602	1.25815	1.42614	1.31381	1.52798	1.34333	1.20202	0.9626	1.18724	1.10301	1.02872	1.00102	1.13421	1.08238	1.12291	1.29681	0.92722	1.03154	1.03183	1.08703	1.04197	1.19208	1.28169	1.02699	1.35941	1.81884	1.14982	1.30837	1.24217	0.93992	1.25595	1.06097
flgG	0.91131	1.24191	1.1284	1.63967	1.22061	1.31674	1.05752	0.99309	1.1051	1.08852	1.01626	0.95198	1.18711	1.15112	1.22131	1.19577	1.12434	1.25835	1.22384	1.047	1.29797	1.1549	1.49378	0.84086	1.04515	0.93531	1.0123	1.10804	1.09089	1.20724	1.00995	1.12935	1.02376	1.01914	0.95764	1.01691	0.95615	1.00275	0.92977	0.88807	0.97698	0.81701	0.97129	1.0065	1.29823	1.01354	1.10826	1.36818	1.04144
flgH	0.85793	0.82442	0.70913	0.80951	1.01391	0.7792	0.89445	0.80883	0.78198	0.79478	0.8775	0.78908	0.81552	0.88629	0.84134	0.9328	0.73847	0.73402	0.82322	0.73805	0.74618	0.61065	0.60959	0.86791	0.97296	1.60585	0.68369	0.74742	0.76749	0.78296	0.99565	0.69739	0.70705	0.91099	0.97016	0.8176	0.99704	0.94603	0.78964	0.73254	0.93555	0.53299	0.58804	0.86903	0.79134	0.8073	0.81997	0.7046	0.85502
flgI	1.16341	1.0451	1.29649	1.27584	1.34345	0.93921	1.14928	1.01473	1.0739	1.06015	1.05943	1.12269	1.04938	0.99541	1.04862	0.9537	1.05966	1.35018	1.17282	1.24178	1.32175	1.20625	1.1311	0.80218	1.18509	0.9129	1.1747	1.01906	1.07171	0.94797	1.08705	1.26913	0.91836	0.82968	0.96232	1.03705	0.92941	0.99284	0.95406	1.2685	1.09326	1.41611	1.4273	1.04747	1.15828	1.02723	1.00729	1.28222	1.05196
flgJ	1.01561	0.95487	0.82412	0.78935	1.12379	1.01766	1.00712	1.09104	0.99516	0.98857	0.9552	0.9207	0.99058	1.10805	1.17341	0.97812	0.89671	1.18329	0.96063	0.92265	1.17959	0.9429	1.11122	0.94355	1.20684	1.16838	1.22794	0.98735	0.98652	0.95935	0.97327	0.78135	1.00768	1.04589	1.07394	0.97439	0.98893	0.98991	1.04659	0.87287	1.09591	0.70707	0.77086	1.20938	0.70689	0.95757	0.95617	0.96205	0.92666
flgK	1.01662	0.9713	1.08179	1.01102	1.01778	0.99071	1.00949	1.0126	0.98064	0.97537	0.98716	1.11445	0.92918	0.85116	1.08563	0.92538	0.99681	1.10486	0.96411	1.10433	1.28513	0.99944	1.14113	0.88484	1.04145	1.03446	1.0267	0.96867	1.0706	0.93132	0.90957	1.23591	0.99037	0.94322	1.00455	1.00844	0.98323	1.04836	0.86569	0.98285	1.11815	1.17759	0.97331	0.94209	0.83135	0.97943	0.95666	1.07807	0.9642
flgL	0.88661	1.18454	1.13035	1.06318	0.96249	1.09703	0.96761	1.08642	1.09249	1.07706	1.00802	0.58403	0.97284	1.20981	1.27167	1.17956	1.05082	1.08149	1.20119	1.02933	1.01929	1.15115	1.22452	0.85186	0.9476	1.15623	0.86745	1.15123	1.12026	1.22472	0.97036	1.08941	1.40044	1.09456	0.95785	1.05675	0.96261	1.00984	0.99542	0.92304	0.92548	1.08023	0.95969	0.9144	1.34524	1.1257	1.04957	1.16246	0.9852
rluC	1.02563	1.01027	0.91696	0.91125	1.04231	1.46267	1.04906	0.82516	0.93156	0.93076	0.95275	0.96957	1.19174	1.15097	0.98308	1.1626	0.99909	0.97492	1.00074	1.05182	0.96999	1.06341	1.06561	1.03892	1.0696	1.02084	1.04253	1.15577	1.06691	1.17602	0.97243	0.96594	0.87343	0.85293	1.02786	1.06761	0.94027	0.97979	0.9705	0.99842	0.94513	0.94927	0.97226	1.0206	1.21436	0.96468	1.06102	1.04505	0.94913
yceF	1.1452	1.15969	1.117	1.19446	1.20307	1.52574	1.17168	1.07397	1.118	1.10024	0.93185	1.17271	1.25478	1.03221	1.17403	1.33952	1.34075	1.36984	1.28143	1.28744	1.41403	1.3052	1.20984	1.18948	1.24049	0.87706	1.54	1.10022	1.2567	1.19543	1.10229	1.50126	1.19297	0.90245	1.04853	1.14357	0.97721	1.11604	1.17458	1.20048	1.11109	1.24085	1.46758	1.13828	1.18888	1.1952	1.02078	1.2399	1.08367
yceD	1.00763	0.93831	1.20257	1.0171	1.13945	0.91934	1.12931	1.0355	1.02191	1.01289	1.01737	1.08328	1.07024	0.81438	1.06711	0.97247	0.95832	0.95867	0.99488	1.22699	1.15114	1.08097	0.94058	0.99379	0.88823	1.24962	0.94913	1.00264	0.99304	0.93633	1.07805	1.15522	0.95882	1.00046	1.08325	1.0624	1.05682	1.17204	1.0869	1.02571	0.93711	1.2357	1.19601	0.98295	0.90102	1.149	1.00767	1.26068	1.05783
rpmF	1.00626	0.8219	1.00707	0.81943	1.02553	0.95508	1.0083	0.56683	1.0665	1.05342	0.78215	1.03374	0.95182	0.96153	0.94734	0.87523	0.70716	0.83609	0.99355	1.13901	0.95848	1.17797	0.79988	1.07289	1.01194	1.09978	0.8775	0.90704	1.05268	0.79264	1.07442	0.91238	0.86442	1.15787	1.07168	1.05463	0.99373	0.90953	1.07823	1.03594	0.92909	0.94592	0.89606	0.98845	0.72569	0.96557	0.8377	0.87716	0.90442
plsX	0.86735	1.22358	0.94315	1.40478	0.8242	1.28433	1.04743	1.00643	1.21536	1.18875	1.40676	0.90321	1.16675	1.20788	1.11945	1.218	1.09306	1.39248	1	1.17536	0.97628	1.18584	1.30867	0.93184	0.94447	0.43738	0.97555	1.33245	0.96316	1.3889	1.04129	1.03939	1.3011	0.92349	0.94411	0.93936	0.93913	0.99503	0.94015	1.01057	0.90677	1.09716	1.1736	1.09299	1.07953	1.13258	1.50795	1.43626	0.99581
fabH	0.52145	0.90951	0.62449	1.34925	0.47453	0.56044	0.57022	0.64539	0.68199	0.70387	1.10421	0.50288	0.75813	0.66934	1.22074	0.67069	0.9453	1.09573	0.5118	0.17348	0.52673	1.00791	0.98643	0.46444	0.69283	0.12512	0.66936	0.84312	0.36946	0.88294	0.69287	0.69496	0.44617	0.7705	0.55109	0.57898	0.48526	0.63461	0.74194	0.54647	0.51904	0.43351	0.75228	0.711	0.87998	1.16429	0.8379	0.90394	0.56326
fabF	0.99001	1.1889	0.13294	1.10697	0.781	0.92382	1.14726	0.98678	1.01589	1.00742	0.54576	0.83703	1.01085	0.82292	1.08048	0.89702	1.00657	1.19498	1.12415	0.91892	0.96094	1.40238	1.19737	0.87899	1.11559	0.90212	0.74417	0.90265	1.01733	0.88426	1.12392	0.7605	1.06795	0.79875	1.09085	0.94621	1.04017	0.86263	1.13439	0.92305	0.96368	0.80853	0.94224	0.93811	0.85591	1.10481	0.78816	1.1653	0.97452
pabC	0.81723	0.94665	1.02785	1.09535	1.0303	1.22081	1.06533	1.17228	1.10218	1.08586	1.01616	1.16617	1.0832	0.78481	1.17397	1.13227	1.2519	1.07921	0.95044	0.84871	0.97559	0.84849	1.11183	0.78618	1.12114	0.51801	1.02897	0.9035	1.05007	0.96704	1.04697	1.072	1.44908	0.79114	0.94318	1.01582	0.97615	0.98084	0.99686	1.01931	0.87164	0.98486	0.96038	0.90554	1.17236	1.25864	0.91834	1.21989	0.93514
yceG	1.02368	0.91986	0.7422	1.03567	1.01351	0.9314	1.00367	0.772	0.90443	0.90609	0.21159	0.91215	0.88646	0.97612	0.92262	0.93359	0.82879	0.81417	0.98646	0.91353	0.93687	1.12335	0.73555	1.05923	1.01649	1.43475	0.98998	0.92544	0.98164	0.93588	1.01318	0.8555	0.82175	0.85577	1.02063	0.96534	1.01621	1.00504	0.96628	0.96067	1.14051	1.06577	0.81687	0.97725	0.68369	0.89924	0.40939	0.79462	1.04358
ycfH	1.114	1.22172	0.94361	1.51521	1.08313	1.33764	1.13982	1.13648	1.17055	1.14802	0.88209	1.14525	1.48244	1.01412	1.29816	1.10978	1.15529	1.34248	1.27026	1.04506	1.3708	1.25473	1.14179	0.51743	1.15372	1.46497	1.48979	1.04959	1.05758	1.10682	0.95874	1.52633	1.02058	0.8848	0.98612	1.06809	0.96216	1.12766	1.07702	1.00966	1.08214	1.26098	1.28646	1.09398	1.17072	1.16396	0.94598	1.70536	1.09516
ptsG	1.00266	1.44624	1.28392	1.17496	1.19132	2.51782	1.23078	1.47697	1.26906	1.23757	1.07328	1.04601	1.41781	1.30203	1.12542	1.76715	1.44706	1.34963	1.27857	1.32807	1.42016	1.2896	1.46803	0.67395	1.30538	1.27525	1.5702	1.67449	1.40486	1.66546	1.27387	1.89311	1.57167	0.82125	1.215	1.16818	1.15339	1.11797	1.11764	0.81101	1.00315	0.84883	1.29313	1.42749	0.83045	1.40149	0.99451	1.69539	1.09103
glcA	1.23879	0.95453	0.84355	0.59163	0.97731	0.95277	1.04228	0.97402	0.98183	0.97645	0.80495	1.08415	0.82191	0.88523	0.9437	0.97175	0.85479	1.07436	0.94886	1.02692	0.91248	0.80396	0.92395	0.90089	1.14883	1.08266	0.90625	0.94228	0.8891	0.97229	1.2394	0.96745	0.9831	0.97474	1.08308	0.98815	0.99055	1.00445	1.01397	1.18643	1.17271	1.02342	1.16911	1.01441	0.62175	0.9544	0.98024	0.90777	0.90142
fhuE	0.89089	0.94395	0.78018	1	1.03322	0.83697	0.87632	0.79409	0.94109	0.93942	1.05233	0.76408	0.79259	0.94719	0.9326	0.8997	0.93498	0.97621	0.98947	0.76624	0.88413	0.76794	0.94482	0.87178	1.1459	0.58496	0.87612	0.90797	0.90729	0.84177	1.00859	0.80374	0.81806	0.69115	1.03105	0.95359	1.06136	0.97494	0.9031	0.81608	1.10562	0.73618	0.46194	1.0029	0.67362	0.91759	1.15032	0.99352	0.74868
ycfF	0.83626	0.95214	0.71477	0.63202	1.04377	0.84668	0.97742	1.03303	1.03684	1.02646	0.80449	0.80585	0.91394	0.85122	0.84393	0.95581	0.63006	0.6096	0.84514	0.84569	0.98109	0.55454	0.89646	0.86772	1.15476	0.5385	1.11773	1.01128	0.87756	0.86695	0.9617	0.84508	0.66949	0.77423	1.0189	1.02978	1.03428	0.93224	0.89453	0.85875	0.8927	0.77954	0.64455	0.9519	0.68518	0.92164	0.82274	0.88094	0.78407
ycfL	0.82114	1.21072	1.07933	1.27557	1.10777	1.18353	1.07796	0.99982	1.13031	1.11143	1.14145	1.19052	1.08976	1.14313	0.99368	1.03348	1.14639	1.22923	1.02168	1.18605	1.00152	1.20988	1.34844	1.09867	0.92991	1.27133	1.2169	1.22798	0.97939	1.30983	0.83412	1.22842	1.10472	0.91569	0.81267	1.03903	0.8073	0.96218	1.10947	0.75391	0.78611	1.35068	1.21038	1.13531	1.21927	1.13422	1.24259	1.21311	1.09005
ycfM	1.09915	1.14483	0.90856	1.12801	1.04393	1.17532	1.04952	1.00465	1.10165	1.08538	0.98366	1.15146	1.04463	1.06426	1.27365	1.01353	1.02922	0.98845	1.02727	1.06498	0.9477	1.2063	1.17166	1.34977	0.9217	0.67328	0.96544	0.99031	0.98051	0.97099	1.14197	0.95258	1.05848	0.59156	1.08314	1.04216	1.02971	1.03169	1.09216	1.14226	1.14067	1.13734	1.00292	0.96042	0.94379	1.19676	1.11114	1.18274	1.00807
ycfN	1.08916	1.17278	1.11587	1.26578	1.07886	1.23443	1.0591	1.02697	1.17031	1.14779	1.13619	0.97632	1.23581	1.24264	1.11245	1.07046	1.31745	1.24092	1.20019	1.07149	0.96559	1.07329	1.19446	1.38351	0.9974	1.16763	1.2283	1.28451	1.02404	1.27415	1.08297	0.92291	1.24618	0.9512	1.0355	0.8829	1.00874	0.91755	1.0468	0.99554	0.97258	0.65041	1.15717	1.14217	1.01643	1.17291	1.34683	1.7175	1.0429
nagZ	0.56399	0.83257	0.76169	0.85946	0.87691	0.95713	0.91452	0.79076	0.85281	0.85916	0.90033	0.71849	0.78959	0.78712	0.68551	0.79208	0.81723	0.64275	0.85762	1.02513	0.99685	0.66251	0.85294	0.89251	0.57847	0.43993	0.77855	0.80844	0.85544	0.84577	0.78472	0.86184	0.8543	0.7211	0.85975	0.93121	0.89147	0.91826	0.74063	0.71124	0.78516	0.75038	0.5195	0.82968	0.88486	0.8032	0.95427	0.91335	0.92451
ycfP	0.89318	0.93008	0.77829	1.31434	0.94752	1.07484	0.89485	0.82919	0.90825	0.90957	0.88594	0.71051	0.93729	0.96088	0.9653	0.98321	0.93478	0.99621	0.99514	0.71925	0.86094	0.87411	0.84778	0.93602	1.10568	0.67895	0.67171	0.98643	0.65089	0.91372	1.07775	0.91259	0.83653	0.66134	1.00183	0.85838	1.10187	0.95099	0.90109	0.89401	1.06598	0.50975	0.72782	1.00065	0.97507	0.88799	0.81366	0.27163	1.02951
ndh	1.10664	1.26364	0.9381	1.12721	0.99299	1.1558	1.14088	1.16441	1.20563	1.1799	1.27211	1.0481	1.06537	1.46154	1.18911	1.43487	1.34995	1.37364	1.08589	1.28795	1.44499	1.01659	1.4078	0.97695	1.20445	0.81622	1.25754	1.21258	0.89159	1.30102	1.03447	1.6185	1.61877	0.98813	1.10221	0.95466	1.11186	0.93237	1.12426	1.16051	1.13516	1.14789	1.48038	1.2996	2.14992	1.33653	1.29613	1.42685	1.33078
ycfJ	1.06327	0.94028	0.90549	0.99979	1.0489	1.18246	0.96636	1.0008	0.9235	0.92342	0.74606	0.93614	1.20448	1.04795	0.90801	1.15279	1.0737	1.07377	1.02199	1.01199	1.073	0.85703	0.99258	0.83575	0.93689	0.92696	1.1872	1.03883	1.05501	1.08519	1.06884	1.10769	1.17719	0.6196	0.93634	0.88835	0.96281	0.89555	0.96358	1.03188	0.91762	1.01119	0.8486	1.04286	1.02317	0.92996	0.78123	1.09537	0.98565
ycfQ	0.97286	1.00597	0.77378	1.09754	1.01228	1.07064	1.00597	1.02296	1.01486	1.00649	1.0471	0.98066	0.98766	1.00895	0.93764	1.13201	1.03984	1.15642	0.95376	1.07211	1.04211	1.07896	1.11964	1.00817	0.96337	1.07286	1.1567	0.98297	1.0774	0.98421	0.8859	1.07075	1.03344	1.01216	0.94059	1.1875	1.00426	1.10176	1.01313	1.05731	0.97676	0.79741	1.17291	1.00724	1.0423	0.91284	1.04759	1	0.85922
ycfR	0.99269	0.95154	0.95899	0.94554	0.99304	1.15605	0.93588	0.96676	0.88874	0.89182	1.28301	0.88521	1.05922	0.97332	0.97663	1.13794	0.89841	1.05978	0.89828	0.87738	0.98555	0.93833	1.09998	1.02661	1.19742	0.71498	1.14419	0.93677	0.69635	0.95386	0.94599	1.09133	1.04128	0.70201	0.98948	0.8125	1.00852	0.85147	0.91199	0.87911	0.91939	0.67187	0.90718	0.92853	1.16357	0.88355	1.34089	0.83662	0.95288
ycfS	0.72946	1.01502	0.78402	0.91766	0.85835	0.88025	0.9008	0.83389	1.00894	1.0011	1.49217	0.89995	0.75236	0.89407	0.80633	0.88298	0.84176	0.78282	1.06837	0.9076	1.02427	0.98604	0.92426	1.14544	0.72288	0.9343	0.6385	0.95228	1.14993	1.14981	0.95649	1.06728	1.0356	0.72071	0.88729	0.78265	0.90558	1.02333	0.79459	0.84604	0.89695	1.02039	0.78591	0.79122	0.59775	0.74381	1.32239	1.0013	0.52816
mfd	0.96998	1.06431	1.21571	0.97114	0.99942	1.12145	1.00664	0.89249	0.99328	0.98686	0.96615	0.75899	1.0716	1.11534	0.92064	1.33563	1.04746	1.09929	1.04362	1.02374	1.31861	1.10819	1.0284	1.04897	0.81792	0.90798	0.98925	0.87807	1.13225	0.94472	0.9506	1.37767	0.9436	0.96528	0.89081	1.03855	0.87753	0.99259	0.89378	0.81373	0.80296	1.16417	1.19199	1.04907	1.40763	0.90244	1.01628	0.94035	0.99819
ycfT	0.97794	1.00711	0.82277	0.70784	0.87555	0.94182	0.98074	0.89526	1.03717	1.02676	1.00635	0.86421	0.93307	0.89177	0.97441	0.98123	0.95048	0.92673	0.94311	0.82753	0.89414	1.12414	0.89662	1.19667	0.98976	1.19135	0.77303	0.90445	0.79207	0.89842	0.98749	0.75922	0.91183	0.76484	0.99511	0.8908	1.0274	0.8765	0.96563	0.90382	0.95374	0.76091	0.73452	0.91075	0.85119	0.99019	1.13024	0.96965	0.98839
yfcU	0.89772	1.10768	0.97065	1.18736	0.43086	1.06479	0.96501	1.16742	1.04186	1.03103	0.93498	1.06166	0.99942	0.84669	1.11089	0.96327	1.07567	0.88453	0.85144	0.86196	0.75884	0.99964	1.14436	0.98341	0.94514	1.23204	1.00087	0.99586	0.89799	1.08646	0.96331	1.08443	1.22389	1.02445	0.98324	1.04333	0.94483	1.00571	1.00492	0.86121	0.99476	1.04592	1.12219	0.99363	1.01965	1.18488	0.96277	1.30353	0.96367
ycfX	1.3831	1.04486	0.77153	1.62762	1.51002	1.6901	1.27024	1.31942	1.40817	1.36403	0.88282	1.52885	1.159	1.26237	1.64	1.14356	0.95449	1.1384	1.36109	1.29568	0.96553	1.65249	1.69479	1.05502	2.00141	1.16094	1.44271	1.15877	0.97227	1.06264	1.14455	1.02826	1.36583	0.90669	1.15141	1.03388	1.14012	0.96922	1.36953	1.32115	1.16325	1.60276	1.83472	1.58655	1.40054	1.14184	1.00005	1.10163	1.00953
cobB	0.96615	0.76756	0.72352	0.8317	0.94359	0.88133	0.99709	0.78783	0.84107	0.8485	0.91231	1.05048	0.786	1.0451	0.76075	0.85483	0.82813	0.91856	0.84421	1.00829	0.97629	1.06863	0.78319	1.00888	1.04658	1.2142	1.08178	0.81506	1.02638	0.93184	0.98683	1.34739	1.16309	0.62014	1.00588	0.93928	0.97484	0.90049	0.94149	1.04096	0.93164	1.1045	1.20456	1.04028	1.03232	0.77527	0.93774	0.81355	0.94401
ymfA	1.03458	1.06156	1.18977	1.00921	1.07891	0.99816	1.05478	1.00177	1.03981	1.02916	0.92577	0.97085	0.94977	0.98878	1.06758	0.97622	0.88827	1.0046	0.95964	0.97441	1.03645	0.91064	1.11046	0.90203	1.12008	1.12345	1.03406	1.04221	0.8884	1.07028	0.77537	1.20026	1.10644	0.69227	0.97465	1.0078	0.99896	1.00551	1.00974	1.0321	0.96616	1.26585	1.20578	1.10369	1.36339	1.09501	0.94954	1.27407	1.11373
potD	0.98242	0.98886	0.85116	0.61182	0.77902	0.94006	1.23829	0.58804	0.80969	0.81997	1.06907	0.93687	1.11221	1.26592	0.61435	1.29099	1.07125	1.13203	0.9955	1.20209	0.97622	0.76433	0.76892	1.02608	0.87586	1.08682	1.2037	1.27934	0.48137	1.30542	1.16358	1.07487	1.22049	0.64148	1.09768	0.66434	0.9657	0.81868	0.98083	0.83791	1.14881	0.57624	1.25924	0.94174	0.98979	0.82922	1.04359	1.19074	1.00892
potC	0.90519	1.07436	1.05026	0.95249	1.04985	1.15072	1.02216	1.12539	1.08259	1.06805	1.03631	1.06264	1.08765	0.98283	0.96389	0.97544	0.74672	0.88375	0.96957	1.05099	1.15204	0.83217	1.09598	0.8485	0.99451	0.81906	1.0187	1.08981	0.96676	1.15254	0.9907	1.02562	0.93242	0.74475	0.97378	0.98013	0.95212	0.94468	1.06371	0.95725	1.04809	1.41325	1.14524	1.02514	1.40145	1.01451	1.07374	1.26356	1.02585
potB	1.11762	1.20692	1.01155	1.17366	1.15462	1.39291	1.08264	1.10962	1.23379	1.2055	1.00242	0.92604	1.43503	1.37494	1.14872	1.52484	1.49483	1.54982	1.23409	1.0494	1.15178	1.09365	1.19901	0.979	1.13449	1.175	1.31287	1.14908	1.01143	1.19297	0.88534	1.15433	1.19352	0.86123	0.99531	1.02048	0.97473	0.98299	1.01971	0.96149	1.04984	1.07793	1.29716	1.18532	1.13712	1.21249	1.22126	1.30012	1.11274
potA	0.91078	1.28489	0.98769	1.13068	1.0283	1.59032	1.12433	0.97931	1.14009	1.12033	0.98828	1.17043	1.10336	1.19593	1.07923	1.23678	1.01445	1.20915	1.12755	1.15674	1.25414	0.69677	1.50663	0.83791	1.04431	1.40212	1.3141	1.35919	1.18518	1.43259	0.97316	1.34623	1.18882	0.67683	0.91055	0.99506	0.89455	0.93273	1.01354	0.95471	0.96976	1.31546	1.28883	1.11199	1.07684	1.13382	1.09627	1.35655	1.03287
pepT	1.13487	0.93723	1.03221	1.067	1.20624	1.42496	0.96897	1.08249	1.03044	1.02065	0.82556	1.05197	1.15413	1.1279	1.10668	1.10285	0.98229	1.01334	1.21528	1.13122	1.0808	0.89046	0.98504	0.81946	1.33411	1.1463	1.25645	1.06759	0.98818	1.07608	0.93737	1.02425	0.94484	0.68256	1.05001	0.92548	0.99322	0.93129	0.56839	1.07595	1.07971	1.03052	0.62113	1.09548	1.27806	1.09506	0.78645	1.15453	0.95539
ycfD	1.16219	0.89991	1.04251	0.69102	1.17441	1.28472	1.17861	0.89942	0.96174	0.95819	1.02187	1.15345	0.97397	1.21289	0.93818	1.13082	1.00119	0.84639	1.0026	1.2488	1.08741	0.92901	0.69535	1.09836	1.09873	1.4016	1.02888	1.13277	1.05241	1.31668	1.169	1.23342	0.94927	0.8493	1.0538	1.03304	1.06755	1.1471	1.09744	1.09535	1.06626	1.07923	1.08878	1.04552	1.48829	1.02816	1.02827	0.8484	0.98468
phoQ	0.99598	1.17058	1.03862	1.36391	1.11584	1.32501	1.08768	1.07704	1.14021	1.12044	1.01087	1.06451	1.11943	1.1485	1.11667	1.27862	1.05685	1.18575	1.19618	1.00559	0.98027	1.36713	1.26363	0.98221	1.07079	0.97934	0.98856	1.14316	1.03233	1.11774	0.97125	1.0335	1.12767	1.27525	0.94515	1.02089	0.96895	1.01488	0.95953	0.99965	0.99668	1.42213	1.06445	0.99106	1.14795	1.04652	1.07362	1.26316	1.00074
phoP	0.83999	0.81919	0.61148	0.91193	0.94591	0.7417	0.81466	0.78779	0.83044	0.83883	0.68516	0.80752	0.67962	0.66796	0.72678	0.8081	0.80355	0.98059	0.93222	0.7053	0.74177	0.71984	0.64431	0.8962	1.01517	0.47134	0.81894	0.71228	0.50387	0.65426	0.98799	0.54742	0.90326	0.94119	0.97832	0.73735	0.9939	0.9532	0.87842	0.88976	0.92273	0.65913	0.58673	0.96343	0.47271	0.93365	0.63842	0.66342	0.70723
ycfC	0.83565	1.00167	0.77135	1.10284	1.07632	1.24207	1.19176	1.28396	1.23125	1.2032	1.07846	0.57235	0.79423	0.97716	1.08571	0.99506	0.78404	1.07936	1.20535	0.53819	1.01669	1.14583	0.92604	0.23963	1.3001	0.83501	0.9719	1.20124	0.64333	1.24926	1.02119	0.98507	0.75438	1.36386	0.94737	0.80252	0.84013	0.73316	1.06367	0.79319	0.79514	0.79106	0.91144	0.80479	0.81078	1.32727	1.06771	1.16687	0.60146
trmU	0.99719	1.38649	0.83135	1.46881	0.96901	1.02941	1.09622	0.83036	0.96301	0.95935	1.04929	0.67394	1.34241	1.30112	1.05305	1.34726	1.29667	1.76215	0.8258	0.93525	1.24289	1.00427	1.31234	0.30403	1.04161	0.02507	0.91423	1.06824	0.80536	0.92013	1.08498	1.02017	0.8933	1.00359	0.93349	0.98373	0.86536	0.82863	0.95093	0.98891	0.87671	0.71535	1.2993	1.0503	1.0761	1.26889	0.86985	1.09581	0.9384
ymfB	0.89495	1.03391	0.85616	0.96691	0.93487	0.91507	0.95261	0.82823	1.0853	1.07051	0.84996	1.05953	0.94953	1.0009	0.92128	0.92301	0.85691	0.90257	0.90341	0.9941	0.95085	0.62594	1.07058	0.99189	0.92832	0.89074	0.94605	0.94973	1.02075	1.01448	1.03094	0.94141	0.86368	0.85787	1.01741	0.99851	0.96869	0.9316	0.98411	0.98721	0.97086	1.1506	0.92356	1.07403	0.84982	0.91236	0.97286	1.55822	1.0115
ymfC	1.28931	1.05253	1.14625	1.01133	1.54618	1.39462	1.2459	1.32313	1.28341	1.25062	1.23196	1.40403	1.18869	1.13609	1.31326	1.25658	1.1733	1.45626	1.37454	1.47329	1.31135	1.31485	1.1079	1.25242	0.96005	1.32565	1.35706	1.11253	1.25925	1.21875	1.21888	1.48534	1.19321	0.80823	1.10621	1.20597	1.08945	1.20662	1.25082	1.31592	1.42379	2.16281	1.61911	1.271	1.08648	1.12411	1.24129	1.33384	1.07901
icd	1.00782	1.04327	0.02991	0.9338	1.30731	0.85433	1.18584	0.91575	0.91036	0.91148	0.87034	1.11911	0.96086	0.64305	0.89214	0.82877	1.14243	1.10161	1.00501	1.49269	0.70608	0.96705	1.05054	0.72914	0.9079	1.2697	1.94673	0.80432	0.94793	0.78006	0.8639	1.38783	0.73175	1.34255	0.94082	1.16803	0.80946	1.27184	1.01231	0.95908	0.80684	1.51104	1.19326	1.06376	0.66159	1.12531	0.74431	1.36013	0.94257
ymfD	0.67248	0.86646	1.05525	0.70003	0.87073	1.01577	0.90004	0.9674	0.98852	0.98253	0.96464	0.86868	0.94591	0.82233	0.92503	0.89489	0.74506	0.79035	0.82622	0.80159	0.86197	0.93884	0.73263	1.18726	0.87695	1.44885	0.66132	0.91125	0.48112	0.95547	0.98214	0.59469	0.81316	0.96247	0.98929	0.85377	0.95017	0.93323	0.91624	0.76025	0.84392	0.66505	0.55762	0.84056	0.5299	0.93376	0.95833	1.19671	0.83867
ymfE	1.10032	0.93116	0.93199	1.02526	1.04979	1.20087	1.00016	0.92887	0.93128	0.9305	0.84739	0.98697	1.21291	0.92108	0.93378	1.02834	1.13975	0.9033	1.06336	1.0876	0.87195	1.09402	0.91558	1.18754	1.01874	1.69774	1.0354	0.94783	1.04999	0.97358	0.99982	0.90366	0.81767	0.93404	1.04853	1.04196	1.02397	1.06261	1.05471	1.07097	1.0901	0.55201	0.87687	0.94614	1.07401	0.97402	1.01299	1.17498	0.91623
lit	1.05408	1.085	1.06974	1.22561	1.12975	0.98734	1.20599	1.11339	1.09168	1.07632	1.00044	1.12432	1.08184	0.98145	1.3248	0.90633	1.09874	1.12749	1.11337	1.14679	1.06607	1.22021	1.12688	0.80441	0.91041	0.7799	1.29184	0.92457	1.10471	0.95365	0.9144	1.09415	1.08994	0.94233	0.9693	1.14314	0.98985	1.32627	1.12321	1.11321	1.12306	1.2161	1.24565	1.03183	1.03993	1.39274	1.0955	1.18965	0.95679
intE	0.8675	1.13724	1.06882	1.31882	1.10109	1.24943	1.02008	1.33655	1.21657	1.18985	1.04431	0.78529	1.21767	1.45516	1.18045	1.5422	1.17301	1.54547	1.07358	1.06616	1.05057	1.16299	1.37612	0.86804	1.15367	0.67557	1.02053	1.20854	1.12166	1.13673	1.0513	1.56101	1.07797	0.94218	1.00675	1.05621	0.8757	1.03593	0.87191	0.71609	0.9481	0.78434	1.29579	1.08496	1.21283	1.17657	0.96717	1.31954	0.94971
ymfG	0.86253	1.04339	0.82582	0.65717	0.9763	1.64662	1.03709	1.58378	1.21148	1.18523	1.15491	0.96287	1.50521	1.29914	0.86608	1.49781	0.80742	0.94684	1.192	0.76607	1.03072	0.93975	1.21644	1.04556	1.07798	1.14515	0.92903	1.30492	0.88749	1.42217	0.98733	1.09119	1.01148	0.77186	1.05551	1.03089	1.06768	1.02922	0.86517	0.92029	1.06371	1.08124	0.85081	0.91981	0.98977	0.94144	1.35141	1.60583	1.13422
ymfI	1.06979	0.98784	0.91721	0.94372	1.08891	0.86972	1.05768	0.92127	0.94393	0.942	0.80095	0.86361	0.92024	0.98659	1.03586	0.9424	1.23885	1.27698	0.9141	1.12948	0.98733	1.38029	0.92407	1.19269	1.06427	1.70569	0.98722	0.85125	1.104	0.89101	1.05476	1.00767	1.2073	0.96261	1.06965	1.0004	1.06844	1.05653	1.16902	1.196	1.04161	0.79326	1.22066	0.99397	0.81647	0.9973	0.87493	0.9069	1.01853
ymfJ	1.01807	0.95045	0.94247	0.82084	1.08475	1.01277	0.97139	0.9494	0.97787	0.97286	0.8622	1.09145	0.97844	1.00482	0.95192	0.96443	0.91985	0.87489	1.06968	1.13375	0.98977	0.94448	0.84274	0.94906	0.99762	1.26643	0.87986	0.95449	1.20425	1.09782	1.03662	1.06729	0.82712	0.87813	1.11384	0.95246	1.01815	0.96233	1.03787	1.01865	0.98767	0.81559	0.87978	0.9834	1.11287	0.92271	0.89029	0.95037	0.96433
ymfL	0.83962	0.71536	0.6919	0.57119	0.89575	0.95219	0.83552	0.70914	0.82188	0.83105	0.82965	0.64626	0.72184	0.71363	0.8793	0.86311	0.7424	0.79633	0.84216	0.51848	0.77539	0.72357	0.57302	0.6617	0.96698	0.65178	0.64671	0.83359	0.71155	0.78759	0.92164	0.74478	0.79931	0.99521	0.97304	0.7434	0.94352	0.84347	0.76522	0.76721	0.83085	0.4726	0.53099	0.89783	0.75948	0.73012	0.75981	0.71655	0.88661
ymfM	0.98935	1.14716	0.94438	1.25917	1.04171	1.15164	1.05431	1.03937	1.1295	1.1107	0.98064	1.08963	1.14993	1.15992	1.18612	1.03312	1.0941	1.02853	1.11019	0.99102	0.92459	1.40725	1.19584	1.18679	0.94044	1.42337	1.06243	1.03161	0.93843	1.02857	0.89857	0.8037	0.98341	1.02334	0.92146	1.039	0.90078	1.03189	1.08596	0.9132	0.94092	1.14414	0.92617	1.03739	1.13875	1.23194	1.13546	1.07068	1.03771
ymfN	1.02716	1.06692	0.71013	1.02246	0.95543	1.25063	1.0139	0.89013	1.01518	1.00677	0.90277	0.96399	1.00058	1.08297	1.23774	1.04801	1.09312	1.06575	1.05536	0.9686	0.96314	1.239	1.13176	1.18448	0.98788	1.24074	0.96431	0.96055	0.95104	0.90424	1.03135	0.90085	1.09228	1.04862	1.03309	1.0288	1.14481	1.12444	1.02621	1.01124	1.14145	0.95547	0.77489	0.95039	0.83621	1.20844	1.09753	0.80188	0.8799
ymfR	1.14008	1.05117	0.87188	1.03065	1.05117	0.94989	1.03182	0.93905	1.06824	1.05501	0.97578	1.22471	1.04206	1.05596	1.1717	0.98948	0.99873	0.89801	1.00897	1.0169	0.85893	1.2332	1.06471	0.9536	1.00001	1.45	0.93521	0.98321	0.88435	0.92705	1.07666	0.81161	0.97453	1.0172	1.11376	0.97501	1.02898	0.92733	1.16092	1.12019	1.13546	0.98955	0.94403	1.00349	1.02625	1.10751	1.03088	0.92183	1.03337
ymfO	1.11389	0.98807	0.83403	0.98978	1.03867	1.02617	1.00409	0.92497	1.04319	1.03223	0.96895	1.076	0.97033	1.00492	1.14947	0.92465	0.95843	0.89283	0.97271	0.94022	0.74856	1.08963	1	1.12626	1.00902	1.31051	0.88841	0.85431	0.89293	0.79856	1.1386	0.80849	0.97067	0.92091	1.13307	0.98542	1.05597	0.9939	1.09875	1.06063	1.09504	1.0492	0.7876	0.95629	0.72866	1.09325	1.00619	1.02469	0.99068
ymfP	0.91527	1.25011	0.90222	1.19829	1.13496	1.14436	1.12824	1.05815	1.15441	1.13334	0.9537	0.93695	1.10709	1.13001	1.17884	1.36728	1.12747	1.04721	1.0444	1.17445	1.03008	1.00919	1.23328	0.89272	0.92795	0.81406	1.29872	1.07286	0.95432	1.14201	1.01666	1.11292	1.01879	0.86104	0.93212	1.05812	0.96244	1.07044	1.08425	1.03915	0.92806	1.11824	1.21361	1.0394	1.2669	1.18814	0.99875	1.20957	1.06293
ymfQ	1.0934	1.1132	0.90517	1.04427	0.93004	1.10273	1.08996	0.96973	1.06885	1.05556	0.98032	1.11864	0.99137	1.02434	1.25441	0.97364	1.08554	0.91853	1.03122	1.00439	0.97621	1.25041	1.14061	1.33908	0.89545	0.9128	0.85971	0.94599	1.08263	0.94047	1.11617	0.82399	1.25121	1.01485	1.03592	0.99264	0.96103	0.89608	1.1066	1.13052	1.07405	1.23593	0.943	0.95611	0.77117	1.12841	1.01455	0.84297	0.98361
ycfK	1.01566	0.83243	0.86234	0.9861	1.02214	1.17504	1.05532	0.9548	0.97874	0.97365	0.88048	1.05136	1.0438	0.76688	1.09397	0.87906	0.64973	0.74331	1.15132	1.06938	0.87519	0.90477	0.93405	0.79009	1.22003	1.07671	1.0365	1.02018	0.82883	0.95201	1.03253	0.84596	1.00931	0.83383	1.02433	0.94754	1.0432	0.91912	0.99429	1.05335	1.03926	1.01015	1.16465	1.00948	1.01171	1.02914	0.8521	0.90533	1.09305
ymfS	1.13862	1.07427	1.15089	1.35171	1.20207	1.33147	1.10584	1.13274	1.12709	1.10851	1.01365	1.11252	1.1685	1.15641	1.32473	1.25108	1.11196	1.26385	1.16222	1.22009	1.08566	1.09204	1.2122	0.9935	1.12811	1.02361	1.19903	0.98567	1.11962	1.05616	1.10127	1.29427	1.05339	0.90594	1.03428	1.08058	1.01376	1.09342	1.09352	1.1227	1.18344	1.15284	1.44202	1.18436	1.10985	1.08445	0.9882	1.21975	0.95397
tfaE	0.99652	1.21083	0.86395	0.8773	1.0319	1.03753	1.0603	1.13814	1.08279	1.06823	1.07139	0.96352	0.93422	0.92347	1.01491	0.92596	1.02608	1.00364	0.94904	1.03624	1.20831	1.04391	1.2136	1.26506	1.11966	0.98804	1.15945	0.98415	1.08411	1.00615	1.04918	1.0739	1.05143	1.11878	0.96081	0.89437	0.94931	0.86121	1.07248	0.97404	1.01641	0.88197	0.93974	1.08204	1.42047	1.12215	1.14455	1.08298	1.04601
stfE	1.03245	1.20954	1.02013	1.44386	0.52035	1.22474	1.08251	1.05571	1.22786	1.20011	1.00636	1.07288	1.51386	1.19614	1.04634	1.13141	1.01601	0.84026	0.73969	1.34489	0.84069	1.13322	1.28073	0.79942	1.04071	1.06217	1.09116	1.2711	1.00795	1.30997	1.02548	1.2975	0.97893	1.00801	0.92195	1.12883	0.92048	0.99115	1.05901	1.21885	0.87929	1.37748	1.40075	1.10766	1.59369	1.17168	1.27676	1.64891	1.16147
pinE	0.97983	1.23244	1.04016	1.30716	1.16906	1.11679	1.11829	1.23564	1.17395	1.15111	1.0699	1.0098	1.26862	1.17667	1.2316	1.33313	1.20018	1.34327	1.21803	1.27461	1.09881	1.14491	1.29914	0.97289	1.11972	1.08296	1.26302	1.09221	1.09116	1.15328	0.84863	1.12398	1.13591	0.97811	0.94905	1.08532	0.86513	0.88921	1.18474	0.86659	1.04118	1.32431	1.17949	1.15529	1.16673	1.35307	1.32615	1.37273	1.17444
mcrA	0.86082	1.21056	0.92268	1.27138	0.8688	1.0928	0.90667	1.02818	1.22265	1.19538	1.12948	0.88108	1.11792	1.0255	1.15962	1.08989	1.03423	1.07852	1.09519	0.89339	0.96111	1.18947	1.19071	0.84169	0.75688	0.99182	0.827	1.01675	1.01974	1.08604	0.94327	1.02924	1.25329	0.89024	1.34813	0.98755	0.89144	0.92735	0.90621	0.82339	0.94648	1.08672	0.66413	0.94103	1.04567	1.0915	1.36255	1.27143	1.10329
elbA	1.00889	0.9592	0.94943	0.91277	1.0961	1.22839	0.92715	0.9615	1.03024	1.02046	1.09069	0.74321	1.0567	1.01436	1.01131	1.07108	0.98789	1.0633	1.00743	0.8805	1.14016	0.84378	0.91054	1.04552	1.24682	1.18695	0.94539	1.05863	1.45852	0.96608	0.99936	1.14688	0.92454	0.99512	1.08578	1.04694	1.0883	0.99885	1.04919	0.89255	1.00876	1.03067	0.87237	1.03887	0.86047	1.03955	1.12458	0.75784	0.99966
ycgX	1.02732	1.04383	0.8847	1.42857	0.99774	1.31758	0.98859	1.13914	1.08462	1.0699	1.02082	1.08178	1.16907	0.99285	1.33135	0.81498	1.02245	0.98601	1.03181	1.09836	0.94849	0.96107	1.34478	0.97732	1.19825	1.00903	1.18641	0.9395	1.11628	0.84117	0.99095	1.11936	1.05105	0.86829	0.97321	0.92334	0.96481	1.00963	0.99608	1.02547	0.93552	0.66312	1.24702	0.95915	0.89965	1.13872	1.0644	1.14646	1.0287
ycgE	1.00148	1.20319	1.09123	1.44954	1.07881	1.27467	0.99824	1.02355	1.03906	1.02848	0.95707	0.9075	1.31756	0.96261	1.0052	1.03017	1.15883	1.23736	1.13215	1.16888	1.20607	1.11909	1.20793	0.68339	0.934	1.03098	1.2514	1.06421	1.02422	1.17539	0.87514	1.19071	0.97213	0.92668	0.84888	1.00382	0.73434	0.90323	0.92941	0.93163	0.93838	1.2307	1.10783	1.08113	0.96719	1.16731	0.97863	0.97337	1.13732
ycgF	1.16822	1.05654	0.8763	0.89041	0.84539	1.10975	1.17534	1.11411	1.26835	1.23693	0.80386	0.90811	1.0179	1.08077	1.21454	1.42184	1.24371	1.09613	0.98611	1.03969	0.98875	1.05335	0.97152	0.90874	0.99256	1.17643	1.10904	0.9661	0.81211	1.0767	0.81632	1.03026	1.10236	0.99622	0.78718	0.91812	0.8858	0.878	0.90657	0.97799	0.92853	0.76128	1.11044	1.05738	1.19557	1.02632	0.88031	0.7836	1.10762
ycgZ	0.85184	0.9051	0.9293	0.98893	0.98026	1.07856	1.08507	1.02626	0.9517	0.94906	0.85379	0.88865	1.0484	0.98557	0.94097	0.99605	0.92862	0.96548	0.93293	1.13007	0.93281	0.81476	0.90689	0.65709	1.11952	0.93043	1.27077	0.93991	0.87818	0.97304	1.01436	0.93348	1.01894	1.35531	1.06854	0.99884	1.03755	1.02128	1.03651	0.95997	0.99697	1.10597	0.96625	1.04806	0.95899	1.03122	0.96481	0.87028	1.02555
ymgA	1.10015	1.38514	0.76994	1.47565	1.22998	1.73329	1.07219	1.25238	1.22073	1.19363	0.94323	1.0561	1.26593	1.14838	1.19519	1.35551	1.46404	1.39496	1.29684	1.24207	0.98931	1.29959	1.47161	1.09977	1.07049	1.82041	1.4115	1.45448	1.22622	1.51621	1.19208	1.17418	1.40627	1.00382	1.01747	0.95242	1.01613	0.89225	1.07141	1.12596	0.94748	1.43494	1.40239	1.1702	1.75176	1.39151	1.05238	1.9636	1.16278
ymgB	1.23705	1.0758	0.59203	1.17917	1.10481	1.39429	1.02022	1.28001	1.2452	1.21588	1.05912	0.8974	1.39678	1.21208	1.1825	1.06859	1.27225	1.37785	1.33232	1.18461	0.91026	1.27095	1.21654	0.97889	1.03896	1.45786	1.23959	1.30049	0.97336	1.43881	1.15933	1.00888	1.21408	0.91095	1.07377	0.95979	1.04028	0.96236	1.06439	1.10685	0.97003	0.6711	1.39967	1.06065	1.58733	1.15632	1.13844	1.89045	1.11349
ymgC	0.98085	0.94298	0.85344	0.89353	1.06902	0.73457	1.01577	1.03563	1.01077	1.00276	0.90504	0.99144	0.96494	0.49133	1.02706	1.17794	0.95972	1.11905	0.89718	1.0036	1.06309	0.88568	0.95042	0.86691	1.20394	0.89791	0.93807	0.80253	0.96686	0.59471	1.09076	1.13472	1.01687	0.75423	1.07107	0.98889	1.02436	0.97622	0.98161	0.95728	1.0378	1.10847	1.08122	0.90237	0.51736	1.07711	0.59341	1.23156	0.93935
ycgG	1.02789	1.24828	1.07981	1.50363	1.04436	1.31457	1.21101	1.17	1.23379	1.20551	0.99528	1.25014	1.56626	1.1323	1.14851	1.2302	1.42314	1.40115	1.18037	1.20458	1.24894	1.18566	1.28347	0.63848	1.17771	1.15065	1.57191	1.17737	0.91706	1.26598	0.93829	1.54111	1.17501	0.98263	0.8847	1.08874	0.95043	1.15066	1.19066	1.20175	1.02325	1.4641	1.6241	1.22117	1.32919	1.13936	1.14411	1.39506	1.08094
ymgF	0.97182	0.90563	0.64119	0.81776	0.96356	1.02287	0.90497	0.83576	0.90774	0.9091	1.15485	0.82045	0.90359	0.90708	0.90741	0.9554	0.96953	0.96155	0.98724	0.84455	0.86249	0.91384	0.78977	1.02307	0.95944	0.86725	0.8524	0.88098	0.88866	0.8691	0.995	0.99071	0.90011	0.81686	0.93657	0.81219	0.98256	0.88847	0.92181	0.89954	0.91381	0.50045	0.85454	0.96453	0.81319	0.96106	1.17832	1.05637	0.99194
ymgD	1.21261	0.92231	0.96731	0.7857	1.00027	0.84676	0.99947	1.07027	1.04168	1.03086	0.92153	1.25274	1.05381	0.93603	1.00943	0.99359	1.06943	1.08098	0.92109	1.15802	1.13314	1.24379	0.92268	0.93684	1.11305	1.46693	1.16015	0.90658	1.06936	0.88489	1.05827	1.14866	1.05638	0.87808	1.0263	1.09903	1.08242	1.1743	0.99924	1.27911	1.19859	1.15044	1.25033	1.06934	0.78381	0.99064	0.97896	0.94359	0.98433
minC	1.07457	0.89957	0.98238	1.04264	1.08919	0.80794	0.94277	1.02274	1.00115	0.99402	0.96178	1.04765	0.91469	0.91955	1.05185	1.11217	1.30618	1.31509	0.98014	1.14176	1.23014	1.04903	0.96221	0.8897	1.08069	0.8454	1.66443	0.92725	1.10229	1.0174	0.9352	1.33114	1.23599	0.96536	0.77384	0.875	0.81132	0.91808	1.00906	1.08943	0.89133	0.97851	1.24646	1.10459	1.07217	1.11384	1.0043	1.007	1.04577
ycgJ	1.02182	1.09312	1.2206	1.04213	1.04225	1.36483	1.04933	1.17313	1.06752	1.05436	0.98131	0.86583	1.32132	1.04823	1.05378	1.14253	1.09503	1.17847	1.12279	0.99558	1.0017	1.01795	1.11638	1.15881	0.98747	0.6347	1.17731	1.21397	1.21697	1.3455	1.01121	1.18906	1.23288	0.93944	0.95515	0.98651	0.96842	0.9957	1.07143	1.10855	0.98225	1.11242	1.19986	1.01127	1.41704	1.07131	1.04726	1.28028	1.10672
ycgK	0.96826	0.98326	0.89658	0.97537	1.0213	0.90868	0.99884	0.85806	1.08926	1.07412	1.16824	1.07798	0.90452	0.90917	1.05328	0.92516	0.88068	0.97157	1.01579	1.13151	0.9717	1.2618	0.97797	1.19911	0.9419	0.79667	0.95726	0.95513	1.02778	0.95062	1.1249	0.96554	0.96476	1.01231	1.04088	1.06037	0.98891	1.01712	0.97735	1.04067	1.04175	0.96213	0.94134	0.95528	0.7372	0.96715	1.10818	0.94761	1.01048
ycgL	1.10003	1.16453	1.23292	1.37913	1.07985	1.36236	1.12527	1.08458	1.11499	1.09751	1.04444	1.13752	1.43349	1.14049	1.15047	1.1499	1.29427	1.29393	1.26489	1.23289	1.26553	1.2833	1.34291	0.91796	1.15138	0.84944	1.46299	1.06407	1.2409	1.04591	0.92132	1.29547	1.00214	0.79937	0.92862	1.0964	0.92881	1.0532	1.09437	1.0874	1.06635	1.54214	1.38281	1.14433	1.49281	1.2037	1.10651	1.41123	1.18665
ycgM	1.05456	0.99665	0.87417	1.06028	1.00606	1.1444	0.97787	0.8882	1.0479	1.03651	1.04681	0.84626	1.12769	1.06224	1.01485	1.03654	1.00599	1.02569	1.1088	0.97972	1.02222	1.04438	1.11638	1.02711	1.07713	1.03675	1.02435	1.03153	0.96964	1.05011	0.97596	1.01643	0.92214	0.60304	1.00254	1.02741	1.05781	1.0613	1.02493	1.0996	1.06917	0.77066	0.92465	1.00829	1.0748	0.97875	1	0.96542	0.97728
ycgN	0.87594	0.88152	0.7713	1.01758	0.80983	1.00804	0.75408	0.92396	0.91514	0.91583	0.94576	0.9125	0.94741	1.01041	0.917	0.90413	0.85101	0.83571	0.94431	0.64984	0.78379	0.72986	0.94577	0.85615	1.30794	0.78067	0.88515	0.84878	0.87755	0.82513	0.8504	0.82535	0.85524	0.5811	0.96622	0.90223	1.02683	0.86484	0.94503	0.75309	0.99579	1.00025	0.78781	1.02959	0.92408	0.9285	0.68348	1.02523	0.83065
hlyE	1.23655	0.75956	0.91448	0.56222	1.14198	1.35041	1.03544	0.96769	0.93067	0.92995	0.9383	1.06513	0.89519	1.06909	0.91092	1.00445	0.88259	1.06252	1.16378	1.28421	1.22342	0.82185	0.80261	1.17118	1.08497	1.17269	1.31321	1.14	1.42801	1.20793	1.14432	1.41769	1.20617	0.78185	1.02871	1.08402	1.0126	1.03168	1.15895	1.11792	0.93769	1.405	1.34029	1.19725	0.854	0.9631	0.80602	0.75946	1.04847
umuD	0.98552	1.01299	0.98429	0.95644	1.05557	1.15313	0.95195	0.93181	1.0049	0.99742	1.02122	0.98775	1.09497	0.91653	1.00817	1.0151	1.00349	0.95808	1.05845	0.94985	1.01313	0.98652	1.02984	1.07157	1.1204	1.18836	1.09061	1.00056	0.98646	0.97807	1.03257	1.02747	0.9807	0.63407	1.04744	0.97727	1.05873	0.97194	1.02406	0.97899	1.00612	1.11196	0.99949	1.05108	1.04965	0.98266	0.91872	0.93663	0.95471
umuC	1.00052	0.92382	0.80685	1.13027	1.05039	1.23191	0.98382	0.89846	1.07053	1.05709	0.92575	0.79034	1.21944	1.08084	0.98699	1.45651	0.97472	1.03999	1.0559	1.00679	1.16917	0.98365	0.88312	0.92942	0.98791	1.05985	0.91696	1.02291	1.01158	1.07916	0.95094	1.1257	0.91629	0.76352	0.97268	0.95849	1.02162	0.95621	0.87453	0.89537	0.88944	0.79533	0.91375	1.14266	1.0163	1.03126	0.89569	1.08939	0.96121
dsbB	1.33478	1.17368	1.23432	1.06871	1.48277	1.45137	1.1808	1.78769	1.24918	1.21949	1.43768	1.21	1.61582	1.01631	1.29838	1.15204	0.97784	1.02732	1.12478	1.27208	1.26157	1.24807	1.29985	1.61841	1.29451	1.31729	1.31057	1.31393	1.32111	1.67332	1.07501	1.13085	1.2761	1.11103	1.02399	1.12481	1.05135	0.98593	1.46008	1.19672	1.40637	0.9914	1.2252	1.01353	1.11772	1.15949	1.03831	1.40078	1.21165
nhaB	0.86741	1.37227	1.072	1.4369	1.0593	1.58299	1.10101	1.22723	1.20855	1.18256	1.25328	1.10269	1.46388	1.18351	1.19707	1.41993	1.16465	1.38277	1.23726	1.16627	1.36844	1.0109	1.49887	1.34412	1.04185	0.836	1.36161	1.19685	1.05111	1.34287	0.92559	1.29752	1.23459	0.65479	1.04566	0.96604	0.98791	0.96321	1.01581	0.98727	1.01501	1.22415	1.19739	1.0716	1.6055	1.29211	1.24212	1.586	1.08486
fadR	0.9364	1.07697	0.89237	1.15965	0.8258	0.6444	1.01273	0.8777	1.03793	1.02745	1.35704	0.93193	0.89032	0.79619	0.96395	0.84845	1.04725	1.0441	0.96726	1.03408	1.05757	1.11019	1.0881	0.4343	0.78969	0.5432	0.98939	0.85565	1.05256	0.95256	0.84038	1.02378	1.01924	0.65445	0.95916	0.93732	0.89932	0.89914	0.93433	1.02894	0.76125	1.08461	1.00394	0.85242	0.76848	1.06132	1.24524	0.95113	0.88235
ycgB	1.11852	1.10016	1.18903	1.08129	1.2681	1.14664	1.11086	1.05993	1.06814	1.05492	0.98013	1.10123	1.11084	1.05001	1.26942	1.12543	1.1467	1.16876	1.03615	1.34817	1.20463	1.09982	1.03821	1.10586	1.30098	1.05651	1.31614	0.99836	1.16457	1.0672	0.97799	1.25127	1.17116	0.91595	0.93424	1.10887	1.00224	1.05331	1.06489	1.1903	1.13792	1.37708	1.40534	1.0599	1.04246	1.06727	0.81151	1.05626	1.14315
dadA	1.02813	1.29926	0.90298	1.30518	0.94615	1.16627	0.99073	1.10509	1.12703	1.10846	1.02333	0.84979	1.12233	1.07723	1.0957	1.11285	1.01332	1.19181	1.107	1.0143	1.10579	0.86455	1.33729	1.12881	0.99685	0.89446	1.16986	1.11104	1.03962	1.17394	0.90498	1.09751	1.16186	0.67618	0.88638	0.94505	0.79894	0.94861	0.99803	1.02946	0.92818	1.02456	1.3616	0.98339	1.14433	1.30638	1.16435	1.45203	1.10051
dadX	0.85716	1.13674	1.10026	1.2456	1.13349	1.13728	1.00204	1.16609	0.90747	0.90886	0.92683	0.90528	1.10667	1.06746	1.02646	1.11634	1.10831	1.20757	0.97636	1.05765	1.09874	0.92752	1.18483	0.89542	0.85529	1.19766	1.30733	0.99538	1.11145	1.06559	0.80053	1.23827	0.97113	0.56256	0.7658	1.00169	0.64471	1.01604	0.98289	0.87273	0.89593	1.18211	1.29912	1.02981	1.08928	1.12472	0.90107	1.62141	1.03957
ycgO	0.97902	1.08675	0.92079	1.14012	1.12613	0.95566	1.20659	1.06365	1.03081	1.02098	1.00131	1.15612	0.95938	1.01621	1.14746	0.77935	0.95445	1.31487	1.09336	1.02192	1.26568	1.08707	1.19065	1.04065	1.1888	1.36213	1.27616	1.0307	1.03991	1.00188	1.03361	1.23675	1.1047	1.00378	1.13248	1.03272	0.92427	1.07049	1.12281	1.0336	1.10907	1.25874	1.25088	1.02152	0.68169	1.11047	0.93266	0.64151	1.15335
ldcA	1.12319	1.02259	1.15222	0.92561	1.28131	1.36527	1.37226	0.93945	0.79483	0.80645	0.85174	0.86813	1.20956	1.00517	0.72567	1.27275	1.17835	0.96404	0.97041	1.37636	1.52669	0.83204	1.14226	1.02717	0.8969	0.81707	1.26042	1.27046	1.12911	1.6443	1.07859	1.30824	1.21139	1.19024	0.98594	1.05748	1.00513	0.95655	0.96942	1.13185	1.04974	1.1337	1.3186	0.91823	1.44269	0.89244	0.83008	1.18355	1.25299
mltE	1.27219	1.08573	1.12601	1.19303	1.03898	1.19909	1.05592	1.10753	0.91505	0.91574	0.98364	1.08765	1.15691	1.09719	1.08936	0.94764	1.45479	1.13617	1.02816	1.52473	1.1897	1.0064	1.15821	1.06264	1.13136	0.61693	1.12485	1.13265	1.18023	1.31483	1.09434	1.35564	1.37371	0.7436	1.03172	1.07394	1.01545	1.00056	1.22994	1.16996	1.12599	1.12066	1.2734	1.16131	1.33673	1.13755	0.93669	1.18718	1.14807
ycgR	1.06318	0.93102	0.79359	1.07347	1.08357	0.95814	1.0752	0.8859	1.00702	0.99936	0.98442	1.31528	0.92253	1.03938	1.237	0.99882	0.99463	0.86983	1.04321	1.10259	0.85264	1.29474	0.93552	1.20303	0.81117	0.9283	0.89529	0.93859	1.06727	0.9216	1.09945	0.81278	1.14674	0.69305	0.98807	1.10027	0.9655	1.03444	1.12304	1.08527	1.05919	1.10839	0.91403	0.98124	0.60145	1.12093	1.17649	1.00822	0.93674
ymgE	0.9435	1.03826	1.11928	1.01617	1.08499	0.60778	1.23414	0.95756	1.09603	1.08027	0.9765	1.10723	0.89489	0.90462	1.15347	0.82526	1.05666	1.06287	0.92688	1.38853	1.26805	1.16663	1.08081	0.94667	1.04268	1.5036	1.09255	0.81725	1.21031	0.98181	0.95649	1.46177	1.24708	0.76366	0.9889	1.04096	0.96363	1.078	1.20103	1.16237	1.13321	1.2102	1.60224	0.93769	0.74048	1.02183	0.92845	1.24516	1.21399
tag	1.02915	0.81871	1.02418	0.84668	0.93486	0.8873	1.0257	0.87338	0.94388	0.94196	0.86417	1.06238	0.90907	0.94905	0.7745	0.92587	0.92438	0.81879	0.92006	1.00433	0.89712	0.97673	0.81727	1.03273	1.01289	0.9757	1.08811	0.86486	0.98194	0.78746	0.94287	0.94359	0.68797	0.96272	1.08519	0.92092	1.07137	1.07468	1.05329	1.05129	1.12014	0.94183	1.07315	1.03207	0.79008	0.891	0.81697	1.12561	0.87098
ycgY	1.03842	0.87765	0.94473	0.86847	0.96791	0.95321	0.98127	0.89657	0.90153	0.90346	0.82718	0.67497	0.86113	0.88353	0.94379	0.96149	1.03215	1.03975	0.98657	0.90519	1.24101	1.01317	0.80766	1.10891	0.97313	1.26983	0.77006	0.86159	1.18222	0.90612	1.0406	1.24306	1.05947	0.62989	0.97067	1.00726	0.97989	0.9568	0.88774	0.82891	0.9055	1.00383	0.74908	0.98165	0.74389	0.94095	0.94189	0.80934	0.97704
[truncated: 2,793 more rows]
[truncated: 32 more columns]

## Sheet: panF
Gene Keio	panF
thrL	1.06932
thrA	1.20517
thrB	1.09635
thrC	1.15233
yaaX	1.1079
yaaA	1.06912
yaaJ	1.15793
talB	1.04424
mog	1.19383
yaaH	1.04914
yaaW	1.16742
htgA	1.11112
yaaI	1.12344
dnaK	1.04309
dnaJ	0.62151
hokC	1.06164
nhaA	0.94081
nhaR	0.93863
rpsT	1.08393
yaaY	0.97341
ileS	1.11854
fkpB	0.74711
rihC	0.99342
carA	1.06166
carB	1.28952
caiF	1.15739
caiE	0.96254
caiD	1.15477
[truncated: 3,775 more rows]

## Sheet: gdhA (M9)
Gene Keio	gdhA
[truncated: 3,803 more rows]
