# Supplementary material for: The Genome-Wide Interaction Network of Nutrient Stress Genes in Escherichia coli
Source: mBio. 2016 Nov 22;7(6):e01714-16. doi: 10.1128/mBio.01714-16 (PMC5120140; doi:10.1128/mBio.01714-16)
Supplement: Table S3 — Metabolic suppression array of the nutrient stress genes. Keio clones were grown in M9-glucose minimal medium in the presence or absence of metabolites or pools of metabolites and normalized to growth in M9All. Amino acids are referred to by their three-letter code, and nucleobases are referred to by their one-letter code. All, all supplements; AA, all amino acids; Nuc, all nucleobases; Pur, purines; Pyr, pyrimidines; Shik, shikimate; 4-HBA, 4-hydroxybutyl acrylate; 2,3-DHB, 2,3-dihydroxybenzoic acid; Aro, aromatic amino acids. [file mbo006163075st3.xlsx]

## Sheet: Metabolic suppression
Gene	M9	M9All	AA	Ala	Leu	His	Asn	Gly	Met	Val	Asp	Glu	Trp	Pro	Phe	Ser	Arg	Lys	Tyr	Ile	Cys	Thr	Gln	AA.Vit	Vit	Vit.B7	Vit.B3	Vit.B5	Vit.B6	Vit.B1	Vit.B2	PABA	Vit.B12	AA.Nuc	Nuc	Vit.Nuc	A	T	G	U	Pur	Pyr	Pur.His	Nuc.His	Shik	X4.HBA	X2.3.DHB	Try.Phe	Aro.AA
argA	0	1	1	0.003198004	0.0010845985	0.0010845985	0.0021691975	0.0137650305	0.025137695	0.0010845985	0.002057613	0.007424815	0.0010845985	0.0021691975	0.003198004	0.0010845985	0.452380315	0.0010845985	0.0021691975	0.0021691975	0.0010845985	0.018853271	0.005311409	1	0.0149612135	0.0010845985	0.0041710185	0.0010845985	0	0.0010845985	0.0010845985	0.0010845985	0.002113405	0.929730948	0.0052556175	0.0261107095	0.0010845985	0.0010845985	0	0.002113405	0.0010845985	0.0021691975	0.0010845985	0.006396008	0.0010845985	0.0010845985	0.0010845985	0.0021691975	0.003253796
argB	0	1	1	0.0095937055	0.002398426	0	0	0.005981687	0	0	0	0.0047968525	0	0	0	0.0036120185	0.4869093085	0	0	0	0	0	0	1	0	0	0	0	0	0	0	0	0	1	0.001184834	0.002398426	0.001213592	0	0	0	0	0	0	0	0	0	0	0	0
argC	0	1	1	0	0	0.0011627905	0	0	0.0011627905	0	0	0.0011627905	0	0	0.0011627905	0	0.4230710715	0.003488372	0	0.0011627905	0.0011627905	0	0	1	0.0011627905	0.0011627905	0.0023255815	0	0	0.0011627905	0.003499239	0	0	0.8892740705	0.11655075	0	0.0058139535	0.0408009125	0.014013258	0	0	0	0	0.0011627905	0	0	0	0.019767442	0
argE	0	1	0.951584507	0.0008802815	0	0	0.0047960175	0.021035697	0.0447425935	0	0.001077586	0.003521127	0	0.0032327585	0	0	0.3370416465	0	0	0	0.0008802815	0	0	0.9595070425	0.0378976445	0	0.0008802815	0.003915736	0	0	0	0	0	0.8696879555	0.001077586	0.0116561435	0.0008802815	0.0032327585	0	0	0.0008802815	0.003915736	0	0.006465517	0.0017605635	0	0	0	0
argG	0	1	0.9854545455	0.0083622485	0	0.0018632895	0.0028625955	0.0223594725	0.0233587785	0	0.0009541985	0.005589868	0.002817488	0.002817488	0.0009541985	0	0.2161415685	0.0009541985	0.0009541985	0.0009541985	0	0.0102706455	0.0102706455	0.931471201	0.008407356	0.0009541985	0.0009541985	0	0.0009541985	0.0009541985	0	0	0.0009541985	0.7966238725	0.0326752255	1	0	0	0	0.0065440665	0	0.0298577375	0	0.004725885	0.0009541985	0.0009541985	0.003726579	0	0.000909091
argH	0	1	1	0	0	0	0	0.036519185	0.060872962	0	0.079008042	0.016095878	0	0.0013144925	0	0	0.4113487085	0	0	0	0	0	0.02593966	0.9588859415	0	0	0	0	0	0	0	0	0.0276051405	0.981013542	0.108952575	0.022744428	0	0	0	0.0270024205	0	0.03019334	0	0	0	0	0	0	0
aroA	0	1	0.6456586115	0	0	0	0	0	0	0	0	0	0.000520725	0	0.000312435	0.003020204	0.0717593675	0.00041658	0.0014580295	0	0.004061654	0	0.0015621745	0.661806859	0	0.000312435	0.000312435	0	0.00041658	0.00062487	0.00020829	0	0.0024994795	0.8949177255	0.062508211	0.0022552725	0	0	0	0.0009373045	0	0.0121849615	0	0.0256314975	0	0	0.000729015	0.002603624	0.0032942705
aroB	0	1	0.199018669	0	0	0	0	0	0	0	0	0	0	0	0	0.001127237	0	0	0	0	0	0.00366352	0.004227138	0.518132407	0.000790514	0	0	0	0.007547296	0.000422714	0	0	0.0019726645	0.7316843225	0.007526779	0	0.0009863325	0	0.0005636185	0.0001409045	0	0	0	0	0	0	0.0035880885	0.0039625275	0
aroC	0	1	0.3582822835	0	0.000251029	0	0.0014559695	0	0.01489711	0	0.1113686875	0	0.010428572	0.000251029	0	0.001355558	0	0	0	0	0.0027613215	0.0069786125	0	0.48445296	0.008685611	0	0	0	0	0	0.0152750735	0	0	0.7552514025	0.187977815	0.119681374	0	0	0	0.0961964445	0	0.0713850835	0	0.039201827	0	0	0	0	0
aroD	0	1	0.369626464	0	0	0	0	0.014083717	0	0	0.0342672395	0	0	0	0	0.000504994	0.0027326265	0	0	0	0	0	0	0.7482022985	0.073222228	0	0	0	0.00398384	0	0.0023005275	0.060125611	0.0045449445	0.8184041365	0.168638865	0.3113127555	0	0	0	0	0	0.010941533	0	0.005493827	0.4167726045	0	0.001178319	0.0098029555	0.0063575395
aroE	0	1	0.5013163575	0	0	0	0.0232232375	0.0137890975	0.0159543355	0	0.1047013935	0.02841663	0	0	0	0	0	0	0	0.0495939675	0	0.054651486	0.046157427	0.695661308	0.044164209	0	0.0297317695	0	0.005075464	0.000667824	0	0	0.019871298	0.6869047375	0	0.02047234	0	0	0	0.069042907	0	0.079745786	0	0	0	0	0.002654506	0	0
atpB	0	1	0.6007462025	0	0	0	0	0.0367066715	0.015731327	0	0	0.0427496625	0.017153802	0.0123533595	0	0	0.066037856	0	0	0.1231011415	0.106032737	0.0877245645	0.0779484615	0.889432097	0.0166192675	0.009153928	0.0351078405	0.0135975825	0.0960775925	0.0356414585	0.0482580875	0	0.026041111	0.9110276415	0.083547387	0.0944787455	0	0	0	0.0338641545	0	0.009153928	0	0.1609642695	0.068703985	0.0306636805	0.051104902	0	0
atpC	0	1	0.8263112235	0	0	0.317361155	0	0.012398001	0.01779871	0	0.0081643455	0.004581593	0.0062311765	0.001078022	0	0	0.0259559355	0.007211386	0	0.0022951865	0.0001347525	0.0233841235	0.074193452	0.9021638145	0.0210741065	0.0013131565	0.0094643315	0.0332122925	0.054275799	0	0.031801644	0.0006737635	0.0508017785	0.9103404195	0.0734291565	0.0039394695	0	0.002863268	0	0.041352867	0	0.063169479	0.2591407465	0.3959352755	0.0269942865	0.057736379	0.0209676745	0	0
bioA	0	1	0.04139924	0.0030098245	0	0.001504912	0.006013987	0.001510574	0.0037594495	0	0.0014992505	0.0421318795	0.002260199	0.001504912	0.001510574	0.001510574	0.0030098245	0	0.0022545375	0.0045147365	0.001504912	0.002265861	0.0052700235	0.9895052475	0.4764151155	0.31449834	0.0436820865	0.0030098245	0	0.0037651115	0	0.0045203985	0	0.367690022	0	0.5131637355	0.1807593185	0	0	0.0045147365	0	0.0060253105	0.0014992505	0.000755287	0.008274186	0	0.006013987	0.0075358845	0.003015486
bioB	0	1	0.0875033005	0	0	0	0	0	0	0	0	0.002623688	0.002436282	0	0	0.001874063	0	0	0	0.0698117875	0	0.0046687945	0	0.6865585645	0.202183456	0.1539540465	0.0003748125	0	0	0	0	0	0.034126815	0.540050759	0.041808454	0.2856623775	0	0	0	0	0	0	0	0	0.0020614695	0	0	0	0
bioC	0	1	1	0.012353739	0	0.011282317	0	0.0134849605	0.030483186	0	0.0011312215	0.05298802	0	0	0	0.005506608	0.0011312215	0.0315247075	0	0.004524887	0	0.0022624435	0	0.9878854625	0.369152032	0.2992554865	0.014675982	0	0	0	0	0.0011312215	0	1	0	0.484556581	0.1104411265	0	0	0	0	0	0	0	0.0011312215	0.0011312215	0	0	0
bioD	0	1	0.194539737	0.0015437395	0.0015151515	0	0.0045740425	0	0.0030874785	0	0.000757576	0.0100200115	0	0.0007861635	0	0	0	0	0.0015151515	0	0	0.0015151515	0.002329903	0.9566180675	0.358033162	0.2727272725	0.046841052	0	0	0.002329903	0.0015151515	0.0084190965	0	0.0983419095	0	0.496369354	0.18983705	0.000757576	0	0.0030874785	0	0	0	0	0.005360206	0	0.0015151515	0.0007861635	0.001572327
bioF	0	1	0.8179159265	0.0235173825	0	0	0.001022495	0.041868247	0.044797382	0	0.00204499	0.1305442785	0.00204499	0.001022495	0	0	0.0113512065	0	0	0.0092370415	0	0.009375392	0.0040899795	0.946573021	0.3584136415	0.206273752	0.103544361	0.00204499	0	0	0	0.0031712475	0.020622836	0.9704016915	0.00204499	0.4502112	0.088068587	0.00204499	0	0.006238732	0	0.0063424945	0	0	0	0	0.00204499	0	0
bioH	0	1	0.811931818	0.0033482145	0	0	0.0352272725	0.012418831	0.0066964285	0	0.0045454545	0.2727272725	0.0045454545	0	0.0011160715	0	0.0167410715	0	0.021590909	0.0227272725	0	0.039671266	0.018181818	0.92775974	0.557487825	0.3702516235	0.0989042205	0	0.0125	0.0033482145	0.005681818	0.018141234	0.0125	0.9119724025	0.0260957795	0.554078734	0.319906656	0.002232143	0.0011160715	0.005580357	0	0	0	0.0145089285	0.032832792	0	0.002252435	0	0.0066964285
carA	0	1	0.105576755	0	0	0	0	0	0	0	0	0	0	0	0	0	0	0	0	0	0	0	0	0.3970714595	0	0	0	0	0	0	0	0	0	0.9226390895	0	0	0	0	0	0	0	0	0	0	0	0	0	0	0
carB	0	1	0.4678219335	0	0	0	0	0	0	0	0	0.0010659355	0	0	0	0	0	0	0	0	0	0	0.0007613825	0.657108617	0.014780744	0	0	0	0	0	0	0	0	0.950388334	0	0.006973874	0	0	0	0.0018273185	0	0.012856904	0	0	0	0	0	0	0
cysA	0	1	0.7366492785	0.0018248175	0.003649635	0.0018248175	0	0	0.025627193	0	0	0.0018248175	0.0031101645	0.007505676	0.007505676	0.003649635	0.003649635	0.0031101645	0.0069662055	0.0031101645	0.420017638	0.006220329	0.0043955115	0.8714652955	0.008584617	0.0018248175	0.003649635	0.0031101645	0	0.0031101645	0	0.0018248175	0.003649635	0.9794344475	0.009869964	0.0150113525	0.003649635	0.0018248175	0.0031101645	0.006220329	0.0031101645	0.0018248175	0.0054744525	0.004934982	0.0018248175	0.004934982	0	0	0
cysB	0	1	0.6446229945	0.002277737	0	0	0	0.002130786	0.0785339115	0	0	0	0	0	0	0	0	0	0	0	0.086662243	0	0	0.6959158285	0.116070896	0	0	0	0	0	0	0	0	0.880577556	0.18872501	0.1556909645	0	0	0	0.0102130785	0	0	0	0.015186489	0	0	0	0	0
cysC	0	1	0.9606598985	0	0	0	0	0	0	0	0	0	0	0	0	0	0	0	0	0	0.2372952645	0	0	0.902259099	0.0039545015	0	0	0	0	0	0	0	0	0.7670690675	0	0.8946448855	0	0	0	0	0	0	0	0	0	0	0	0	0
cysD	0	1	0.6457561585	0.001010101	0.001010101	0.001010101	0	0.001010101	0.011046335	0	0.002020202	0.002020202	0.001010101	0	0	0	0	0	0	0.001010101	0.1750126515	0	0.001010101	0.963757819	0.103497905	0.0471589645	0	0	0.001010101	0	0	0.001010101	0.003030303	0.7593712675	0.001010101	0.2545596245	0.005042408	0	0	0	0	0.001010101	0	0	0.001010101	0	0	0	0
cysE	0	1	0.7702238705	0.00106383	0.0010438415	0	0.0010438415	0.0010438415	0	0	0.00106383	0.003171501	0.0010438415	0	0	0	0.0021076715	0.00106383	0.0074468085	0.190974104	0.169557589	0	0.0094945145	0.795815751	0	0	0.0010438415	0	0	0	0	0.0010438415	0	0.8608737175	0.0062830365	1	0	0	0	0.003171501	0	0.0041753655	0	0.0010438415	0	0	0.00106383	0	0
cysG	0	1	0.9440789475	0.001644737	0	0	0	0	0.007021081	0	0	0	0	0	0.001644737	0	0	0	0	0	0.7262839555	0	0	0.9375	0	0	0	0	0	0	0	0	0.0032894735	0.9835526315	0	0.007021081	0	0	0.0065789475	0.002688172	0.0032894735	0	0	0	0	0	0	0	0
cysH	0	1	1	0	0	0	0	0	0	0	0	0	0	0	0	0	0	0	0	0	0.2436160935	0	0	0.880937552	0.009186597	0	0	0	0	0	0	0	0	0.8423123235	0.0022421525	0.9977578475	0	0	0	0	0	0.0022421525	0	0	0	0	0	0	0
cysI	0	1	0.8618487325	0.007360546	0.0033444815	0.001672241	0.001672241	0.010033445	0.006688963	0	0	0.010369236	0.0050167225	0.0050167225	0.0050167225	0.0070247545	0.001672241	0.0033444815	0.0033444815	0.006688963	0.7524479185	0.0050167225	0.0050167225	0.913365838	0.0033444815	0.0050167225	0.001672241	0.0033444815	0.001672241	0.001672241	0.001672241	0	0	1	0.0050167225	0.008361204	0.001672241	0	0.001672241	0.0033444815	0.001672241	0.001672241	0.001672241	0.0033444815	0	0.0033444815	0.001672241	0	0
cysJ	0	1	0.948064301	0.002778273	0.0019267825	0	0.003685714	0.008166969	0.049561316	0.001814882	0.007259528	0.005444646	0	0.003629764	0	0	0.001814882	0.001814882	0.001814882	0.000907441	0.2732726275	0.001814882	0.0336312675	0.941028573	0.001814882	0.000907441	0.003685714	0.000907441	0.000907441	0.000907441	0	0.006408037	0.012704174	0.992740472	0.0028342235	0.16577671	0	0.001814882	0	0.0154824475	0	0.0154264975	0	0	0.000907441	0.006408037	0	0	0.002722323
cysK	0	1	0.9561975735	0.005474471	0.000910747	0.0018214935	0.0018214935	0	0.4362127585	0	0	0	0	0	0	0	0	0	0	0	0.289252855	0	0	1	0.0027322405	0	0	0	0	0	0	0	0	0.932484857	0.005474471	0.0191789625	0.0018214935	0	0	0	0.0027322405	0	0	0	0	0	0	0	0
cysN	0	1	0.8352635995	0.001724138	0.0194633685	0.001724138	0.003448276	0	0.0078031655	0	0	0	0	0	0	0	0	0	0	0	0.56686406	0	0	0.9741641335	0.004968033	0	0.001724138	0	0	0	0	0	0.001724138	1	0.004968033	0.03071481	0.005172414	0	0	0	0.003448276	0.024137931	0	0	0	0	0	0.001724138	0
cysP	0	1	0.9781148075	0.002283105	0	0.0011415525	0	0	0.113225701	0	0	0.0011415525	0	0.0011415525	0	0	0	0	0	0	0.3770384865	0	0.006849315	0.966699282	0.002283105	0	0	0	0	0	0	0	0	0.9897260275	0.003522505	0.016275277	0.0011415525	0	0	0.001190476	0.002283105	0.001190476	0	0	0	0	0	0	0
cysQ	0	1	0.5955950735	0	0	0	0.0027751455	0	0.055621033	0	0	0	0	0	0	0	0	0	0	0	0.338567192	0	0	0.5830028885	0.0009476105	0	0	0	0	0	0	0	0	0.792060809	0.0411093375	0.009716659	0	0	0	0	0	0	0	0.001015297	0	0	0	0	0
cysU	0	1	0.810338277	0	0.0011764705	0	0.002352941	0.0169738375	0.1113781035	0	0.016013998	0.0037693715	0.157880353	0.014597567	0.016253958	0	0	0.008475254	0.011764706	0	0.3240493255	0.003529412	0.022832861	1	0.0037693715	0	0.0011764705	0	0.002352941	0.002352941	0	0	0.002352941	1	0.0075387435	0.050418264	0.005185802	0.0096517245	0.005185802	0.04023996	0	0.0240559905	0.002832861	0.007778704	0.0011764705	0.002352941	0	0	0
fes	0	1	0.778162383	0	0	0	0	0	0	0	0	0	0	0	0	0	0	0	0	0	0	0	0	0.8767739355	0.0042974215	0	0	0	0	0	0	0	0	0.662796243	0.0608065715	0	0	0	0	0	0	0	0	0	0	0	0	0	0.005296822
folB	0	1	1	0.054936873	0	0	0	0.076608187	0.0033112585	0	0	0	0	0	0	0	0	0	0	0	0	0	0.0028145695	1	0.1005308525	0	0	0	0	0	0	0	0.0207244105	0.9961570595	0.0187086095	0.1670193695	0	0	0	0.015546316	0	0.0156223895	0	0	0	0	0	0	0
folP	0	1	1	0.0205626165	0	0	0	0.1545365175	0.012042336	0	0	0.0249209285	0	0.011131405	0	0	0	0	0	0	0	0.0076466865	0.030942921	0.926742909	0.0372573675	0	0.019752625	0	0	0	0	0	0.018120746	0.9334469805	0	0	0	0	0	0	0	0	0	0	0	0	0	0	0
glmM	0	1	0.1636261005	0	0	0	0	0	0	0	0	0	0.0010501605	0	0	0	0	0	0	0	0	0	0	0.7200171305	0.520661452	0	0	0	0.237123604	0	0	0	0	0.516913739	0.1982344205	0.5125620845	0	0	0	0	0	0	0	0.389799143	0	0	0	0	0.002409192
glnA	0	1	0.0555555555	0	0	0	0	0	0	0	0	0	0	0	0	0	0	0	0	0	0	0	0.370772314	0.3808806055	0	0	0	0	0	0	0	0	0	1	0	0	0	0	0	0	0.0064878895	0	0	0	0	0	0	0	0
gltA	0	1	0.982978256	0	0	0	0	0	0	0	0	0.33825636	0	0.0570764165	0	8.2359e-05	0	0	0	0	0	0	0.3356210515	0.948222738	0	0	0	0	0	8.2359e-05	0	0	0.019354633	0.894110799	0.004118019	0	0.000411794	0	0	0.0022236865	0	0	0	0	0	0	0	8.2359e-05	0
glyA	0	1	0.73408563	0.000874126	0.000874126	0.0026642985	0.0026642985	0.185809972	0.0668807215	0.0034965035	0.0087831795	0.035244507	0.0035244505	0.011503372	0.0034965035	0	0.001776199	0.0008880995	0	0	0	0.001776199	0.0300137255	0.9920909465	0.0423493025	0	0.001776199	0	0.000874126	0.004384603	0	0	0.002650325	0.908406203	0.0123495505	0.0422514875	0.0043706295	0.008839074	0	0	0.006118881	0.01064322	0	0.0123355775	0.0008880995	0	0.000874126	0	0.0008880995
guaA	0	1	0.1010869565	0.0010869565	0	0	0.012322203	0.0022470495	0	0	0	0.0010869565	0	0	0	0.0010869565	0	0	0	0	0	0	0	0.0022470495	0.0044940985	0.001160093	0	0.0010869565	0	0	0	0	0	0.8431554525	0.21441037	0.352421063	0	0.0022470495	0.0695853925	0	0.0044940985	0	0.0044940985	0	0	0	0	0	0
guaB	0	1	0.2015286265	0	0	0.0064575645	0.0018990715	0	0.001953125	0	0.0027675275	0	0	0	0	0	0	0	0	0	0	0	0	0.0046665995	0.0037981435	0	0	0	0	0.0018450185	0	0	0	0.9210497865	0.331090723	0.4698310655	0	0	0.0928923545	0.0018450185	0.0408030155	0	0.045523668	0.0029296875	0	0	0	0	0.000922509
hisA	0	1	0.840216657	0	0	0.379268428	0	0	0	0	0	0	0	0	0	0	0	0	0	0	0	0	0	0.822251799	0.0034535925	0	0	0	0	0	0	0	0	0.915932164	0.0688849835	0	0	0	0	0	0	0	0.133058286	0.358752976	0	0	0	0	0
hisB	0	1	0.8111237395	0	0.0062454525	0.263453323	0.0027384755	0.0407009225	0.035808823	0	0.148366058	0	0.003879507	0.017119928	0.0104974895	0	0.0475351005	0.014375447	0	0	0.000798722	0.003577492	0.0391513285	0.885916901	0.022130877	0	0.0195852535	0.0051346415	0.0405587295	0	0	0.0026243725	0.0271782465	0.9220595095	0.0526004865	0.1853308295	0	0	0	0.1389160315	0	0.1426752365	0.160905975	0.3566984555	0.03297581	0	0.0046038395	0	0
hisC	0	1	0.8479459415	0	0	0.3441957055	0	0	0	0	0	0	0	0	0	0	0	0	0	0	0	0	0	0.8497597965	0	0	0	0	0.001461197	0	0	0	0	0.9176477085	0.05342774	0	0	0.0042753545	0	0	0	0	0.131839628	0.357629331	0	0	0.002002381	0.002760039	0.0054659595
hisD	0	1	0.972304405	0.0059289	0.0009861935	0.3540492625	0	0.006903353	0	0	0	0.0009861935	0	0	0	0.001978257	0	0	0	0.001984127	0	0	0	0.9970238095	0	0	0	0	0	0	0	0	0	0.9376937165	0	0.0009861935	0	0	0	0	0.0168122475	0	0.1430626	0.39158918	0	0	0	0	0
hisF	0	1	0.9195454805	0	0.1482458775	0.3457915115	0	0.007165356	0.008936729	0	0.0035906645	0.0026770255	0.000897666	0	0	0	0	0	0	0.000897666	0	0	0.0080550355	1	0.0026850115	0.000897666	0.0017873455	0	0	0.0017793595	0	0	0	0.9159867615	0	0.0098104355	0	0	0	0.000897666	0.0089447155	0.000897666	0.138355578	0.390570992	0	0	0.000897666	0	0
hisG	0	1	0.86678622	0.00262697	0	0.213733716	0	0.0008561645	0	0	0	0	0	0.143643692	0	0	0	0	0	0	0	0	0	0.9527940045	0.0008561645	0	0	0	0	0	0	0	0	0.9273414825	0	0.0008561645	0	0	0	0	0.010371434	0	0.073612144	0.3550623155	0	0	0	0	0
hisH	0	1	0.9931749205	0	0.000757576	0.4860130135	0	0	0	0	0	0.000757576	0.003033752	0.000757576	0.000757576	0	0.000757576	0.000757576	0.000757576	0	0.000757576	0	0	0.996212121	0.000757576	0	0	0	0	0	0	0	0	0.978018807	0.0045489035	0.007582655	0.0015151515	0	0.0015151515	0.000757576	0.017436888	0.0022727275	0.2441762085	0.5405768615	0	0	0	0.000757576	0
hisI	0	1	0.8664282655	0.003651358	0.000910747	0.34298658	0	0.003642987	0.000910747	0	0	0.0018214935	0	0	0	0.0027322405	0	0	0	0.000910747	0	0	0	0.9569437745	0.000910747	0.000910747	0	0	0	0	0	0	0	0.903902818	0.000910747	0.0018214935	0	0	0	0	0.0118815625	0	0.1178713975	0.3521359025	0	0	0	0	0
icd	0	1	0.97650835	0	0	0	0	0	0	0	0	0.1741530865	0	0	0	0	0	0	0	0	0	0	0.1720540795	0.955317509	0	0.0066262105	0	0	0	0.0008701085	0	0	0.0036285255	0.952309457	0.0042607325	0	0	0	0	0	0	0	0	0	0	0	0	0	0
ilvA	0	1	0.711902061	0	0	0	0	0	0	0	0	0	0	0	0	0	0	0	0	0.140143958	0	0	0	0.748602149	0.0038526725	0	0	0	0	0	0	0	0	0.802692721	0	0.0004393245	0	0	0	0	0	0	0	0	0	0	0	0	0
ilvB	0	1	0.653912187	0	0	0	0	0	0	0	0	0	0	0	0	0	0	0	0	0	0	0	0	0.718159582	0.0088707245	0	0	0	0	0	0	0	0.007189934	0.7581105395	0	0.0304108405	0	0	0	0	0	0	0	0	0	0	0	0	0
ilvC	0	1	0.84374934	0.010012943	0.059411887	0	0	0	0.035895959	0	0.00030804	0	0	0	0	0	0.0012321595	0.0010267995	0	0.0614097845	0	0.012208554	0	0.902931279	0.007561182	0	0	0.001848239	0	0	0	0	0	0.8764971915	0.0628336365	0.0158891895	0	0	0	0.0014375195	0.0013348395	0	0	0.0010267995	0	0	0	0	0
ilvD	0	1	0.631417427	0	0	0	0	0.0037554355	0.00191066	0	0.0191533755	0.0167958545	0	0.002305969	0	0	0	0	0	0	0	0	0.0169160785	0.7535147375	0.017907337	0	0	0	0	0	0	0	0.0333713605	0.651216304	0	0.081844274	0	0	0	0.040201087	0	0.0350855605	0	0	0	0	0	0	0
ilvE	0	1	0.7194838075	0	0	0	0	0	0	0	0	0	0	0	0	0	0	0	0	0.002683081	0	0	0	0.8385047255	0	0	0	0	0.0014204545	0.001210017	0	0	0.001946549	0.81096704	0.0015684155	0.001149677	0.000473485	0	0.0015256735	0.0008943605	0	0	0	0	0	0	0.000473485	0.0021569865	0
iscS	0	1	0.4770232985	0	0.0002335355	0	0	0.005137786	0	0	0.041614841	0.009574965	0	0	0	0	0	0	0	0	0	0	0	0.606778688	0.139619001	0	0	0	0	0	0	0	0.0109018095	0.806585583	0.025338627	0.3187284015	0	0	0	0.0083803025	0	0.040980533	0	0	0.011443251	0	0	0	0
leuA	0	1	0.937716263	0.000865052	0.274221453	0	0.000865052	0	0.009515571	0	0	0.000865052	0.000865052	0	0.000865052	0.001730104	0	0	0.000865052	0	0	0	0	0.9818339105	0.0129757785	0.001730104	0	0	0	0	0	0	0.000865052	0.9593425605	0	0.011245675	0.000865052	0	0	0	0.000865052	0.000865052	0	0	0.001730104	0	0	0	0
leuB	0	1	0.5798873605	0	0	0	0	0	0	0	0.0113484375	0	0	0	0	0	0	0	0	0	0	0	0	0.704727784	0.03559692	0	0	0	0	0	0	0	0.0132733405	0.687132848	0	0.08683437	0	0	0	0.0172456175	0	0.0144062175	0	0	0	0	0	0	0
leuC	0	1	0.933902423	0.0054982745	0.3288015655	0	0.000927644	0.003710575	0.0240511505	0.004638219	0	0.004570631	0	0.004553734	0.000927644	0	0.000927644	0.000927644	0	0.000927644	0	0	0	0.9981785065	0.0027491375	0.0018552875	0	0	0	0	0.000927644	0	0.000927644	0.930191848	0.004604425	0.018350112	0.0027829315	0.000927644	0	0	0.0018552875	0.001838391	0	0.000927644	0	0	0.000927644	0.000927644	0
leuD	0	1	0.9682971015	0.000905797	0.3269927535	0.000905797	0.0036231885	0.0317028985	0.017210145	0	0.0036231885	0.0036231885	0.0063405795	0.0027173915	0.000905797	0.0045289855	0.001811594	0.002717391	0.000905797	0.001811594	0.000905797	0.012681159	0.0126811595	0.9954710145	0.005434783	0.000905797	0.0036231885	0.000905797	0.0027173915	0.000905797	0.0063405795	0.000905797	0.001811594	0.923007246	0.001811594	0.009963768	0.000905797	0.001811594	0.000905797	0.001811594	0.000905797	0.0045289855	0.000905797	0.001811594	0.000905797	0.000905797	0.002717391	0.000905797	0.0027173915
leuL	0	1	1	0.002164502	0.0041322315	0	0.0016397745	0.0041322315	0.000327955	0.000327955	0.0009838645	0.000924126	0.0022402015	0	0	0.0045257775	0.0036075035	0.000327955	0	0.00203332	6.5591e-05	0	0	0.9742020495	0.002295684	0.00203332	0	0	0	0.0041322315	0.003213958	0	0.0034763215	1	0.006246039	0	0.008276699	0.006179916	0.005407721	0.004656959	0.0015085925	0.0019021385	0.012649329	0.002820412	0	0	0	0.0037386855	0
lysA	0	1	0.968501818	0.002252293	0	0	0	0.004524938	0.000755287	0	0	0.003769651	0	0.0489308395	0	0.002252293	0	0.340105288	0	0.000748503	0	0	0	0.979790419	0.000755287	0.000748503	0	0	0	0.000755287	0	0	0	0.970720191	0	0.008308157	0	0	0.002265861	0	0.000755287	0	0	0	0.000755287	0	0	0	0
metA	0	1	0.952637691	0	0	0	0.000912409	0.0081984075	0.4572063705	0	0	0	0.000909091	0.000912409	0	0	0.001818182	0	0	0	0	0	0.001818182	0.9945255475	0.001818182	0	0.000909091	0	0	0	0	0	0.0036363635	0.9326045125	0	0.0018248175	0	0	0	0.0018215	0	0	0	0.0036463175	0	0	0.000909091	0	0
metB	0	1	0.862425951	0.0023923445	0.000797448	0.000797448	0	0.000797448	0.466606858	0.000797448	0.000797448	0.0023923445	0.000797448	0.003204033	0.000797448	0.000797448	0.000797448	0.000797448	0	0.000797448	0.000797448	0.000797448	0.000797448	0.8946798815	0.0023923445	0.000797448	0.000797448	0.000797448	0	0	0.000797448	0	0.000797448	0.9082792205	0.000797448	0.0178144225	0.000797448	0	0.000797448	0.000797448	0.000797448	0	0.000797448	0.0015948965	0.000797448	0.000797448	0.000797448	0	0.0015948965
metC	0	1	0.9765784115	0.0020876825	0.003131524	0.0020876825	0.0010438415	0.004149854	0.504290167	0	0.003131524	0.0041243425	0.0010438415	0.0020876825	0.0020876825	0	0.0031060125	0	0	0.0031060125	0.0010438415	0	0	1	0.010285345	0.004149854	0.0092925265	0.0010438415	0	0.0020876825	0	0.0010438415	0.0031060125	0.963059497	0.0010438415	0.013365846	0	0.0010438415	0	0	0	0.0010438415	0	0	0.0010438415	0.00101833	0	0.0010438415	0.0010438415
metE	0	1	0.8930373	0.0014527645	0.010677159	0	0	0	0.477163225	0	0	0	0	0	0	0	0	0	0	0	0	0	0	0.9025260705	0.4281634695	0	0	0	0	0	0	0	0.43156561	0.9223597305	0	0.441870299	0	0	0	0	0	0	0	0.000207538	0	0	0	0	0
metF	0	1	0.9936102235	0	0.001597444	0	0	0	0.6787981675	0	0	0	0	0	0	0	0	0	0	0	0	0	0	1	0	0	0	0	0	0	0	0	0	1	0.0016025805	0.006410322	0	0	0	0	0	0	0	0	0	0	0	0	0
metL	0	1	0.876930451	0.004146732	0.0021459225	0.016046049	0.007365616	0	0.4448128475	0.0146344895	0.00102459	0	0.005364807	0.018926335	0	0	0.013513157	0.005122951	0.0042918455	0	0.0040983605	0	0.0040983605	0.791366179	0.0031705125	0	0	0	0	0	0	0	0	0.9633170335	0.006244283	0.0167804125	0.003218884	0	0.0075107295	0.012488567	0.0042918455	0	0	0	0	0.0020975515	0	0	0
metR	0	1	0.9717837495	0.000735294	0.000735294	0	0	0.0036447315	0.569577867	0	0	0.000735294	0	0.000735294	0	0	0	0	0	0	0.001470588	0	0	0.9687314855	0.0058506135	0	0.0014547185	0	0	0	0	0	0	0.9120609395	0.001470588	0.0022058825	0	0	0	0	0.0007194245	0.0021582735	0	0	0	0	0	0	0
nadA	0	1	0.016171925	0.000837521	0	0.002512563	0.000837521	0	0.0067001675	0	0.005111468	0.0025341485	0	0	0	0	0.001675042	0	0	0	0	0	0.0008591065	1	0.5678780505	0	0.4489716625	0.0008591065	0.0059274035	0.3901163895	0	0.0016966275	0.003436426	0.2310349	0.0034148405	0.609175603	0.001675042	0.000837521	0	0	0	0	0	0	0.0016966275	0.002512563	0	0	0
nadB	0	1	0.937032071	0.009698276	0.0010438415	0.0010438415	0.0021214275	0.012728565	0.025862069	0	0.005387931	0.007340634	0	0.0031652685	0.00420911	0	0.0010438415	0	0	0	0	0	0.0192615725	0.9947807935	0.6029578505	0	0.3762013175	0	0	0	0.006465517	0	0.006330538	1	0.003199014	0.5474970305	0	0	0	0	0.0010438415	0.0010438415	0	0	0	0	0	0	0.010775862
nadC	0	1	0.379194631	0	0.0022371365	0	0	0	0	0	0	0	0	0	0	0	0	0	0	0.001118568	0	0	0	0.979789679	0.1862910715	0	0.274269887	0	0	0	0	0	0	0.9739229025	0.004474273	0.4141137435	0	0	0	0	0	0	0	0	0	0	0	0	0
pabA	0	1	0.2802248225	0	0	0	0	0.0035429585	0.0907037785	0	0	0	0	0	0	0.0305613025	0	0	0	0	0	0	0	0.797381498	0.4810163155	0	0	0	0	0	0	0.2853022645	0.010771094	0.768100128	0.1698086925	0.5125884075	0	0	0	0	0	0	0	0	0	0	0	0	0
pabB	0	1	0.3050917405	0	0	0	0	0	0.0677914745	0	0	0	0	0	0	0.047554462	0	0	0.0007292175	0	0	0	0	0.8738637465	0.480384768	0.0013368985	0.001579971	0	0.000121536	0	0	0.2862587	0.0471891815	0.765278738	0.176908064	0.517623872	0	0	0.0046188245	0	0	0	0	0	0	0	0	0	0.0051252625
panB	0	1	0.002559727	0.0025775645	0.0017421605	0	0	0.0017064845	0.0008532425	0	0.003448645	0.0017064845	0.009403503	0.0034129695	0.0017064845	0.0008532425	0.0008532425	0.0008532425	0.0008532425	0	0	0	0.0017064845	0.9354538535	0.495466221	0.083938828	0.005119454	0.4177617105	0	0.012798635	0.002559727	0	0.0008532425	0.0068616145	0	0.5270897005	0.007786208	0.0094570165	0	0	0	0	0	0	0	0.0051729675	0	0	0.005119454
panC	0	1	0.740274034	0.0007861635	0.0039308175	0.0007861635	0.005719835	0.004039163	0	0	0.0073463345	0	0.0016264995	0.004716981	0.0016806725	0	0	0	0	0	0	0	0.0108160245	1	0.6385365465	0	0	0.552466836	0.000840336	0.000840336	0	0	0.0007861635	0.949821627	0.0016264995	0.6332236665	0.002412663	0.003307172	0	0	0.001572327	0.0049336715	0	0	0	0	0.001572327	0.0007861635	0.002412663
panD	0	1	0.70698225	0.0027881235	0	0	0	0	0	0	0	0	0	0	0	0	0	0	0	0	0	0	0	0.9627748315	0.532863858	0	0	0.3673227095	0	0	0	0	0	0.8493842245	0.0027933155	0.5347451055	0	0	0	0	0.000932836	0	0	0	0	0	0	0	0
panZ	0	1	0.2722343615	0.0006331115	0.0045879745	0.000844149	0.0001055185	0.008922787	0.0002144155	0.000527593	0.0498618415	0.003430648	0.005329983	0.000527593	0.0107005055	0.0040089145	0.0014055245	0.004220745	0.0015827795	0.0057115185	0.005592487	0.002532447	0.003808805	0.868234713	0.4523704925	0.0043262635	0.009428318	0.3261865755	0.008758046	0.0082709915	0	0.0021103725	0.005064894	0.773989466	0.1447988195	0.475227702	0	0.00254596	0.0006331115	0.0509108575	0.020793339	0.0213181405	0	0.012824391	0.006698347	0.000211037	0.0058981155	0.003376596	0.0035226535
pdxA	0	1	0.8842219235	0.0030241935	0	0	0.0010080645	0.0674067	0.0181451615	0	0	0	0	0.0048732945	0	0	0.0030241935	0	0	0.0614919355	0	0.0030241935	0.006822612	0.959905364	0.471180752	0	0	0.000974659	0.336188534	0.009005769	0	0.002016129	0	0.976814516	0.0726199455	0.509253364	0	0.002016129	0	0	0	0.023018456	0	0.0151209675	0.0010080645	0	0	0	0
pdxB	0	1	0.771165833	0.057548793	0.000747291	0	0	0.1186695465	0.1149923555	0	0.0516850135	0	0	0	0	0	0	0	0	0	0	0.0191238765	0	0.7944075305	0.0305047515	0	0	0	0	0	0	0	0	0.9613899615	0.191844858	0.0682749635	0	0	0	0.037510461	0	0.061093426	0	0.031780549	0	0	0	0	0
pdxH	0	1	0.751915354	0.097968798	0	0	0	0.165871177	0.1492122335	0	0	0.0200803215	0	0	0	0	0	0	0	0	0	0	0	0.7639635465	0.0880135925	0	0	0	0	0	0	0	0	0.8441689835	0	0.117593451	0	0	0	0	0	0	0	0	0	0	0	0	0
pdxJ	0	1	0.6668799395	0.002763018	0.0097397085	3.69e-18	0	0.0377442875	0.003081828	0	0	0	0.005718319	0.0043013995	0.0018065885	0.0036081135	0.005576639	0.0019128585	0.001594049	0.011267962	0.0045139395	0.00021254	0.0037194475	0.8302611825	0.4968932895	0.0006376195	0.0004250795	0.0019128585	0.344676408	0.0023379385	0.001275239	0.0004250795	0.004569607	0.8138525875	0.195766417	0.5054833895	3.69e-18	0.002656748	0.004144527	0.0022316685	0	0.001275239	0.0046944195	0.372981176	0.0022316685	0	0.0021253985	0.0023379385	0.0007438895
pheA	0	1	0.9091570385	0	0	0	0	0	0.0595452045	0	0	0	0	0.0174827315	0.389877132	0	0	0	0	0	0	0	0	0.9868421055	0.00087108	0	0	0	0	0	0	0	0	0.930099639	0	0.0026193535	0.00087108	0	0	0	0.00087108	0.00087108	0	0.004385965	0	0	0	0.3714866435	0.454587689
ppc	0	1	0.7451795465	0	0	0	0	0.002506964	0	0	0	0.002506964	0	0.007329134	0	0.0008356545	0.0070194985	0.0046796655	0	0	0.0011699165	0	0	0.6911465085	0.0019220055	0	0	0	0	0.0050139275	0	0.0033426185	0.0095264625	0.955743199	0.009081918	0	0.006350975	0.0008356545	0	0.004345404	0	0	0	0.0006685235	0	0	0	0	0
proA	0	1	0.9197977865	0	0.0008880995	0.001776199	0	0	0	0	0	0.0008880995	0.001782554	0.485806296	0.0008880995	0	0.0008880995	0.0008880995	0.0008880995	0	0	0	0	0.9830943355	0.001776199	0	0	0	0	0	0	0	0	0.9679203855	0.0008880995	0.0044532075	0.0008880995	0	0.0008880995	0.0008880995	0.0008880995	0	0.0008880995	0.001776199	0	0	0	0	0
proB	0	1	0.9258552145	0.000766871	0	0	0	0	0.0533398775	0	0	0	0	0.3140748465	0	0	0	0	0	0	0	0	0	0.9401226995	0.000766871	0	0	0	0	0	0	0	0	0.9253202455	0	0	0	0	0	0	0	0	0	0	0	0	0	0	0
proC	0	1	1	0.00215009	0.0009016505	0	0	0.001872659	0.0006242195	0	0	0.002938649	0.013031674	0.2198918715	0	0.000208073	0	0	0	0.0022888055	0	0	0	1	0.000485504	0.000762935	0	0	0	0.0022888055	0.000208073	0	0.0050631155	0.9945900955	0.0049650965	0	0.0042308225	0.0059873755	0.00605671	0.0014565125	0	0	0.0037558465	0.002982383	0	0	0	0.0020113745	0
ptsI	0	1	0.580142989	0.0055350555	0	0	0	0.0055350555	0	0	0	0.0018450185	0	0.003690037	0	0.0092250925	0	0	0	0	0	0	0	0.6129661965	0	0	0	0	0	0	0	0	0	0.8924453085	0.003690037	0.0055350555	0	0	0	0.003690037	0	0	0	0	0	0	0	0	0
purA	0	1	0.858705102	0	0.00106383	0	0.0031914895	0.059803249	0	0.032063601	0.0053649055	0.0086021505	0.0021505375	0.0364218715	0.0438229235	0	0.0523907575	0.0448638755	0.0395447265	0.071631206	0.054506978	0.038469458	0.0555708075	0.7413978495	0	0.020212766	0.033081675	0.0448638755	0.0470029745	0.0513040495	0.03738275	0.0277396475	0	0.7944978265	0.2117021275	1	0.11650652	0	0.038458019	0.1315374055	0.111141615	0.1764127205	0.0930107525	0.122969572	0	0.015957447	0.036273164	0.038458019	0.0352665295
purC	0	1	0	0.0008333335	0	0	0	0	0	0	0	0	0	0	0	0	0	0	0	0	0	0	0	0.000838926	0	0	0	0	0	0	0	0	0	0.908025727	0.4222651005	0.512572707	0.3218568235	0	0.2258612975	0	0.269250559	0	0.209127517	0.3696196865	0	0	0	0	0
purD	0	1	0.6181520595	0.001607717	0	0	0.0135520195	0.061868081	0	0.023775031	0.0175334545	0.0096084435	0.0072347265	0.0341305455	0.0276996775	0	0.030971899	0.0324849705	0.029326324	0.0436443435	0.033307758	0.030111253	0.038859051	0.678761982	0.0088424435	0.0325228285	0.0269147485	0.0340926875	0.037251334	0.036485334	0.025307031	0.0188383045	0	0.577742079	0.081529174	1	0.0737177385	0.0007849295	0.084035395	0.0325038995	0.0871940415	0.046651557	0.052297496	0.0269147485	0	0.019774667	0.033288829	0.0301301825	0.0261676775
purE	0	1	0.351311414	0	0	0	0	0	0	0	0	0	0	0	0	0	0	0	0	0	0	0	0.002479339	0.3264628375	0	0	0	0	0	0	0	0	0	0.955198057	0.469243505	0.5482443195	0.3529615475	0	0.1393976185	0	0.249134232	0	0.1527614895	0.3678293025	0	0	0	0	0
purF	0	1	0.005586592	0	0	0	0.001883239	0	0.002824859	0.047696451	0.027233322	0	0.008390409	0.029011352	0.019689844	0	0.0103578155	0.0290534355	0.0122305335	0	0.005586592	0.024313775	0.0083798885	0.0046660145	0.0009416195	0	0	0.0121568875	0	0.0009416195	0	0	0	0.8952119435	0.414549338	0.5007890665	0.3303296195	0.0150343505	0.2862207915	0.030915633	0.1465191635	0.0671127525	0.1483603195	0.3536281285	0.0169491525	0.0467863945	0.0037664785	0.011215268	0
purH	0	1	0.0009416195	0.0009416195	0.0009469695	0	0	0	0	0	0	0	0	0	0	0	0	0	0	0	0	0	0	0.0028302085	0.0037771785	0	0	0	0	0	0	0	0	0.9754590395	0.190239257	0.4579106745	0.1252996065	0	0.141301789	0	0.096055898	0	0.2813035015	0.4182449495	0	0	0	0	0
purK	0	1	0.797368421	0.029537205	0	0	0.029401089	0.070372051	0.057199032	0	0.0103750755	0.0416212945	0.0163793105	0.0138989715	0.003448276	0	0.002586207	0.003448276	0.002586207	0.0243496675	0	0.004310345	0.029431337	0.833182093	0.0112068965	0.0199788265	0.005172414	0.002586207	0.000862069	0.004310345	0.004310345	0	0	0.8277828195	0.206140351	1	0.113067151	0	0.1130369025	0.0234875985	0.1234422265	0.062507562	0.090411373	0.0207955235	0	0.001724138	0.009543255	0.002586207	0.0077586205
purL	0	1	0.3816388465	0	0	0.000755287	0	0	0	0	0	0.000755287	0.0022727375	0.000755287	0.0015140125	0	0	0.000755287	0.000755287	0	0	0	0	0.3481907495	0	0	0.003776435	0	0	0	0	0	0	0.049217436	0.0037833115	0.521551467	0.0037833115	0	0.0030245865	0.000755287	0.002265861	0.000755287	0.001510574	0.002265861	0	0	0	0	0
purM	0	1	0.7586107315	0	0	0	0.0032946115	0.0008460235	0.085655831	0	0.022749089	0.005698458	0.013312671	0.0124666475	0.0125113885	0	0.019279578	0.0008460235	0.0097496095	0.002403846	0	0.0290739295	0.033881622	0.795424964	0.0032498695	0.0050314005	0.0221715155	0.004140635	0.008236529	0.0105508915	0.001602564	0.000801282	0.006589223	0.861984251	0.000801282	0.5073742355	0.0008460235	0.005877424	0.005787941	0.0134468955	0	0.0073457635	0	0.007301022	0.0098838345	0.005787941	0.0107298585	0.008415495	0.017319081
pyrB	0	1	0	5.65545e-05	0	0	0	0	0	0	0.200111922	0	0	0	0	0	0	0	0	0	0	0	0	0.2888148635	0.145521867	0	0	0	0	0.0002827735	0	0	0.011613256	0.9657134555	0.012643999	0.1275004845	0.001640086	0.000395883	0	0.28529848	0	0.321207683	0	0	0	0	0	0.0011876485	0
pyrC	0	1	0	0.000678784	0	0	0	0.0002262615	0	0	0.140994506	0.000452523	0	0	0	0.000452523	0	0	0	0.0013575685	0	0	0	0.245570796	0.108090141	0	0	0	0	0.0012444375	0	0	0.01369524	0.9565771215	0.0745903335	0.098553375	0.0010181765	0.0002262615	0.0002262615	0.2447508155	0	0.316254721	0	0	0	0	0	0.001470699	0
pyrD	0	1	0	0.011627907	0.0058139535	0	0	0	0	0	0	0.011308459	0.010989011	0.0054945055	0.0054945055	0.011308459	0	0	0	0.0058139535	0	0	0	0.011308459	0	0	0	0	0	0	0	0	0	1	0.941860465	1	0	0	0	1	0	1	0	0.9615384615	0	0	0	0	0
pyrE	0	1	0.005102041	0.005102041	0.005102041	0.005102041	0.005102041	0	0	0.005102041	0	0	0	0	0	0	0	0	0	0	0	0	0	0.005102041	0.005102041	0	0	0	0	0	0	0	0	1	1	1	0.0153061225	0	0	0.8943726005	0.005102041	1	0	0.6838755305	0	0	0	0	0
pyrF	0	1	0.9059547905	0.0353024165	0	0.004385965	0.0219298245	0.032557355	0.0922586185	0	0.0065789475	0.0547632195	0.0175438595	0.0065789475	0	0.035026377	0	0	0	0.0187093605	0	0.0032894735	0.047977242	0.994517544	0.178758741	0.0109649125	0.0109649125	0	0	0	0	0	0.0315298735	0.731236965	0.0669013005	1	0	0.0120614035	0	0.025633358	0	0.029336891	0	0.0109649125	0.0438673165	0.0021929825	0.018640351	0	0
serA	0	1	0.630992096	0	0	0	0	0.00411059	0	0	0	0	0	0	0	0	0	0	0	0	0	0	0	0.5410127255	0.0043640005	0	0	0	0	0	0	0	0	0.893653428	0	0	0	0	0	0	0	0	0	0	0	0	0	0	0
serB	0	1	0.5923852235	0	0	0	0	0.0098676555	0	0	0	0	0	0	0	0	0	0	0	0.000198807	0	0	0	0.5712145305	0.0013868145	0	0	0	0.0015904575	0.0005964215	0	0	0.0015904575	0.84122309	0.0019129305	0.00053339	0.000198807	0	0.000198807	0	0	0	0	0	0	0	0	0.0045725645	0
serC	0	1	0.3823532005	0.0003741955	0	0	0	0	0	0	0	0.0010111225	0	0	0	0	0	0	0	0	0	0	0	0.515646884	0.0012277915	0	0	0	0.0005238735	0	0	0	0.002567047	0.876649722	0.0041282035	0.0029412425	0	0	0	0.008346943	0	0.0034441875	0	0	0	0	0	0.0003741955	0
thrA	0	1	0.946292906	0.0013729975	0	0	0.0002745995	0.0052173915	0.0016475975	0	0	0	0	0	0.0062046005	0	0	0	0	0.008264097	0.0013729975	0.322799242	0	0.9142387335	0.00354475	0	0	0	0	0.0009610985	0	0	0.0166894715	1	0.00654332	0.0163452455	0.003020595	0.003516686	0.001650617	0.001235698	0	0	0	0	0.004118993	0	0.002883295	0	0
thrB	0	1	0.9790836655	0.0010526315	0.0010526315	0	0	0.0010526315	0	0	0	0.002105263	0.0010526315	0	0	0.002105263	0	0.0010526315	0	0.002105263	0	0.666047389	0	1	0.0010526315	0.0010526315	0	0.002105263	0	0	0	0	0	0.970119522	0	0.0030446635	0	0	0	0	0.0010526315	0	0	0.0063157895	0	0	0	0	0
thrC	0	1	0.796238531	0	0	0	0	0	0	0	0	0	0	0	0	0	0	0	0	0	0	0.349616142	0	0.7409618355	0.0056853115	0	0	0	0	0	0	0	0	0.8010330995	0.019810347	0	0	0	0	0	0	0	0	0	0	0	0	0	0
thyA	0	1	0.906226804	0	0	0	0	0	0	0	0	0	0	0	0	0	0	0	0	0	0	0	0	0.971814433	0	0	0	0	0	0	0	0	0	0.9351958765	0.0040618555	0.012216495	0.002	0	0	0	0	0.001	0	0	0	0	0	0	0
trpA	0	1	0.7634912755	0	0	0	0	0	0	0	0	0	0.1528653885	0	0	0	0	0	0	0	0	0	0	0.579188501	0.001928227	0	0	0	0	0	0	0	0	0.835427334	0	0	0	0	0	0	0	0	0	0	0	0	0	0	0.162909222
trpB	0	1	0.7620518755	0	0.000922509	0.0007380075	0.004612546	0	0	0	0	0	0.2528627415	0.237726785	0	0	0	0	0	0	0	0	0	0.7209377	0.001476015	0	0.0007380075	0	0	0	0	0	0	0.8524855945	0.077499784	0	0	0	0	0	0	0	0.0017527675	0.0005535055	0	0	0	0	0.214407783
trpC	0	1	0.8737957845	0	0	0	0	0	0.0036594555	0	0	0	0.4032430215	0	0.000430524	0	0.001025775	0.0033365625	0.000430524	0	0	0	0	0.7176174115	0	0	0.0007534175	0.002798407	0.0068883865	0.0041976105	0	0	0.003228931	0.9159773125	0.099672065	0.004755446	0	0	0.001135593	0.0009686795	0	0	0.0064816735	0.004324679	0	0	0.002102085	0.002475514	0.2803096505
trpD	0	1	0.6741523385	0	0	0	0	0	0.0065880345	0	0	0	0.1663043335	0	0	0	0	0	0	0	0	0	0	0.598955352	0.007448514	0	0	0	0	0	0	0	0	0.82096647	0.001677149	0.0011497945	0	0	0	0	0	0	0	0	0	0	0	0	0.1811403505
trpE	0	1	0.999228395	0	0.064266793	0	0	0	0.000771605	0	0	0	0.5604233495	0	0	0	0	0	0	0	0	0	0	1	0.0054486245	0	0	0	0	0	0	0	0.0077160495	0.989953339	0.014062652	0.003889618	0.000771605	0	0	0	0.0039054145	0	0	0	0	0	0	0	0.5463764945
tyrA	0	1	0.9223178525	0.0017513135	0.001766922	0	0	0.0080213905	0.0194673635	0	0	0	0.0035182355	0	0	0	0	0	0.2253528385	0	0	0	0	0.972667335	0.010632752	0	0	0	0	0	0	0	0	0.922364679	0	0	0.0008756565	0	0	0	0	0	0	0.00262697	0	0	0	0.228135897	0.3427204985
ubiG	0	1	0.8371355915	0	0	0	0	0.027727055	0.012015317	0	0	0.0290092455	0.00569669	0.010528548	0.003387221	0	0.022227593	0	0	0	0	0	0.031590591	0.8550594565	0	0	0	0	0	0	0	0	0.0224730315	0.9116200915	0	0	0	0	0	0.0443457565	0	0.0322088525	0	0	0	0	0	0	0.010749951
[truncated: 30 more columns]
