# Supplementary material for: The Genome-Wide Interaction Network of Nutrient Stress Genes in Escherichia coli
Source: mBio. 2016 Nov 22;7(6):e01714-16. doi: 10.1128/mBio.01714-16 (PMC5120140; doi:10.1128/mBio.01714-16)
Supplement: Table S4 — Synthetic sick and lethal interactions. List of synthetic sick and lethal interactions identified in this study between the nutrient stress genes (query gene) and the Keio gene deletion (synthetic interaction partners). [file mbo006163075st4.xlsx]

## Sheet: minEssSLArb
Query deletion	Synthetic interaction patner
argA	aceE
argA	aceF
argA	panB
argA	glnK
argA	seqA
argA	ybgT
argA	glnQ
argA	artM
argA	alsB
argA	rmf
argA	cspI
argA	ychK
argA	pspD
argA	paaE
argA	uxaB
argA	ptsP
argA	rrmA
argA	fliS
argA	wzb
argA	galS
argA	yfbO
argA	dsdA
argA	hyfG
argA	nifU
argA	ygcP
argA	tktA
argA	yidJ
argA	yieJ
argA	atpH
argA	yigF
argA	yshA
argA	nudC
argA	ytfG
argA	mgtA
argA	yjgH
argA	yjhQ
argA	yjiO
argA	yjjJ
argG	ileS
argG	leuC
argG	leuL
argG	glnK
argG	gsk
argG	ybbA
argG	rmf
argG	putP
argG	ychK
argG	trkG
argG	paaE
argG	xasA
argG	pinQ
argG	pntB
argG	pdxH
argG	rrmA
argG	msbB
argG	fliD
argG	fliS
argG	dcd
argG	yeiA
argG	napG
argG	eutH
argG	rseA
argG	yfjO
argG	ygeZ
argG	yrbI
argG	yhcM
argG	yhdT
argG	yhfS
argG	yhhH
argG	rfaJ
argG	atpA
argG	wecB
argG	cyaY
argG	yshA
argG	cdh
argG	oxyR
argG	rplK
argG	rplA
argG	nudC
argG	rpiR
argG	ytfG
argG	ytfJ
argG	nrdD
argG	yjhQ
argG	rimI
aroA	mog
aroA	leuD
aroA	betI
aroA	cynT
aroA	pgpA
aroA	panE
aroA	fes
aroA	cobC
aroA	nadA
aroA	modA
aroA	glnP
aroA	glnH
aroA	appA
aroA	fabF
aroA	icd
aroA	ychK
aroA	tdk
aroA	yciS
aroA	pinR
aroA	paaE
aroA	gadB
aroA	ydeU
aroA	ego
aroA	tfaQ
aroA	ydfE
aroA	ynfE
aroA	ynfG
aroA	asr
aroA	tus
aroA	xthA
aroA	ydjJ
aroA	msbB
aroA	flhA
aroA	fliD
aroA	yedF
aroA	fliF
aroA	hisF
aroA	dcd
aroA	yegQ
aroA	yohN
aroA	yehA
aroA	yehW
aroA	pbpG
aroA	cdd
aroA	rihB
aroA	napB
aroA	napG
aroA	hisP
aroA	hisJ
aroA	eutH
aroA	yfgL
aroA	yfhG
aroA	rseA
aroA	ypjK
aroA	yqaB
aroA	flrR
aroA	hycE
aroA	hycA
aroA	recJ
aroA	yqfB
aroA	yggJ
aroA	yrbI
aroA	yhcH
aroA	sun
aroA	fic
aroA	yhhK
aroA	dppA
aroA	secB
aroA	yicL
aroA	yicM
aroA	uhpB
aroA	yidK
aroA	recF
aroA	yieJ
aroA	yieP
aroA	wecB
aroA	rarD
aroA	qor
aroA	phnC
aroA	basS
aroA	ytfK
aroA	ytfL
aroB	dcuC
aroB	artP
aroB	ycjG
aroB	ydbD
aroB	ydcL
aroB	rnfE
aroB	fliF
aroB	yeiA
aroB	nuoB
aroB	yfjO
aroB	recA
aroB	bglA
aroB	ygjP
aroB	tdcD
aroB	yieJ
aroB	atpH
aroB	rplK
aroB	rplA
aroB	rpiR
aroB	hfq
aroB	yjgH
aroB	rimI
aroC	aceE
aroC	dnaQ
aroC	ybgT
aroC	artP
aroC	cydD
aroC	yccM
aroC	yfcU
aroC	stfE
aroC	hns
aroC	sapD
aroC	ydcT
aroC	pdxH
aroC	tyrP
aroC	fliQ
aroC	fpr
aroC	dsdC
aroC	yphB
aroC	ygaD
aroC	yqiC
aroC	yrbE
aroC	rfaI
aroC	yidX
aroC	hfq
aroC	pyrI
aroD	leuC
aroD	leuL
aroD	proC
aroD	yciM
aroD	trkG
aroD	paaE
aroD	xasA
aroD	yddB
aroD	add
aroD	nth
aroD	ydhK
aroD	rnt
aroD	ydhC
aroD	ydjN
aroD	astE
aroD	zwf
aroD	msbB
aroD	fliD
aroD	fliT
aroD	fliM
aroD	hisI
aroD	dcd
aroD	nuoB
aroD	emrK
aroD	hyfE
aroD	yphB
aroD	recA
aroD	recJ
aroD	rpsU
aroD	rpoD
aroD	yhcM
aroD	yhdJ
aroD	rfaJ
aroD	recG
aroD	wecA
aroD	yiiP
aroD	rplK
aroD	thiC
aroD	nudC
aroD	ytfG
aroD	ytfJ
aroD	nrdD
aroE	seqA
aroE	artQ
aroE	ssuE
aroE	cspI
aroE	trpA
aroE	yddB
aroE	marB
aroE	add
aroE	pdxH
aroE	rrmA
aroE	hisI
aroE	pbpG
aroE	hisJ
aroE	yhcH
aroE	yrdB
aroE	yhfW
aroE	yhhF
aroE	rfaJ
aroE	yidJ
aroE	groL
aroE	yjiO
bioA	moeA
bioA	aroA
bioA	aroD
bioA	yhhL
bioA	selA
bioA	wecB
bioA	yigM
bioA	metR
bioC	lpdA
bioC	fepD
bioC	fepB
bioC	sucB
bioC	cydB
bioC	bioH
bioC	glnP
bioC	cydD
bioC	ychK
bioC	rrmA
bioC	yegM
bioC	ubiG
bioC	nuoA
bioC	glk
bioC	guaA
bioC	guaB
bioC	rimM
bioC	recC
bioC	thyA
bioC	ubiH
bioC	yhgI
bioC	rfaI
bioC	yieJ
bioC	atpC
bioC	atpD
bioC	atpA
bioC	atpH
bioC	cyaA
bioC	yigF
bioC	yiiP
bioC	oxyR
bioC	nudC
bioC	hfq
bioH	lpdA
bioH	fepD
bioH	fepB
bioH	sucB
bioH	cydB
bioH	bioH
bioH	glnP
bioH	cydD
bioH	ychK
bioH	rrmA
bioH	yegM
bioH	ubiG
bioH	nuoA
bioH	glk
bioH	maeB
bioH	talA
bioH	tktB
bioH	guaA
bioH	guaB
bioH	rimM
bioH	thyA
bioH	ubiH
bioH	yhgI
bioH	rfaI
bioH	pyrE
bioH	yieJ
bioH	atpC
bioH	atpD
bioH	atpA
bioH	atpH
bioH	cyaA
bioH	yigF
bioH	yiiP
bioH	oxyR
bioH	nudC
bioH	hfq
carA	ecpD
carA	glnQ
carA	potG
carA	ssuC
carA	yceG
carA	tdk
carA	kch
carA	ycjK
carA	ycjV
carA	paaC
carA	gadB
carA	ydfG
carA	fliN
carA	ugd
carA	yegM
carA	nuoA
carA	glk
carA	xseA
carA	yhfL
carA	nikA
carA	yicI
carA	yieH
carA	atpC
carA	atpD
carA	ubiE
carA	yihN
carA	yijD
carA	yjbG
carA	yjhI
carB	aceE
carB	mtn
carB	proC
carB	pgpA
carB	ybbA
carB	ybeD
carB	artM
carB	tpx
carB	pntB
carB	osmE
carB	fliF
carB	rihB
carB	rseA
carB	rpoN
carB	sgbE
carB	gpmI
carB	rfaI
carB	wecB
carB	hfq
cysD	leuC
cysD	leuL
cysD	proC
cysD	glnK
cysD	artM
cysD	artI
cysD	trkG
cysD	paaE
cysD	xasA
cysD	yddB
cysD	add
cysD	ydjN
cysD	astE
cysD	astB
cysD	xthA
cysD	fliD
cysD	fliT
cysD	hisI
cysD	dcd
cysD	yegM
cysD	yeiA
cysD	nuoB
cysD	nuoA
cysD	talA
cysD	hyfE
cysD	yphB
cysD	rimM
cysD	thyA
cysD	recJ
cysD	ygfB
cysD	yhcM
cysD	yhdJ
cysD	rfaJ
cysD	atpC
cysD	atpD
cysD	atpA
cysD	wecA
cysD	uvrA
cysD	groL
cysD	ytfG
cysD	ytfJ
cysD	nrdG
cysD	nrdD
cysE	ileS
cysE	yagN
cysE	proC
cysE	gsk
cysE	ushA
cysE	tolB
cysE	cydD
cysE	ihfB
cysE	rmf
cysE	appA
cysE	ymgC
cysE	chaC
cysE	yciF
cysE	ynfE
cysE	pntB
cysE	rrmA
cysE	rfbA
cysE	napG
cysE	nuoB
cysE	nuoA
cysE	dsdA
cysE	yfeS
cysE	eutH
cysE	hyfG
cysE	yphB
cysE	rseA
cysE	ygeZ
cysE	yhcH
cysE	fic
cysE	yhfS
cysE	ompR
cysE	arsC
cysE	rfaJ
cysE	tatA
cysE	cpxR
cysE	mutL
cysG	leuC
cysG	mtn
cysG	cobC
cysG	glnP
cysG	artM
cysG	rmf
cysG	appA
cysG	sapD
cysG	ydaT
cysG	nhoA
cysG	pntB
cysG	astB
cysG	fliF
cysG	wzb
cysG	napG
cysG	emrK
cysG	purL
cysG	yfjO
cysG	bglA
cysG	yqhH
cysG	rbfA
cysG	yrbA
cysG	yhcG
cysG	lyx
cysG	yibH
cysG	secB
cysG	yieJ
cysG	atpA
cysG	atpH
cysG	yshA
cysG	nrfG
cysG	ytfQ
cysG	yjiO
cysH	pgpA
cysH	ushA
cysH	cydD
cysH	rmf
cysH	pntB
cysH	ydjN
cysH	astE
cysH	dcd
cysH	yeiA
cysH	hyfG
cysH	guaB
cysH	yphB
cysH	rseA
cysH	fucP
cysH	lysA
cysH	recJ
cysH	ompR
cysH	yhgA
cysH	yhhF
cysH	secB
cysH	recG
cysH	atpH
cysH	cpxR
cysH	nrdG
cysH	nrdD
cysH	mgtA
cysJ	alsB
cysJ	appA
cysJ	sapD
cysJ	pspD
cysJ	yddB
cysJ	pntB
cysJ	add
cysJ	cfa
cysJ	celF
cysJ	astB
cysJ	xthA
cysJ	fliD
cysJ	fliM
cysJ	rfbA
cysJ	napG
cysJ	emrY
cysJ	emrK
cysJ	eutH
cysJ	yphB
cysJ	purL
cysJ	ygeZ
cysJ	lysS
cysJ	yqhH
cysJ	yrbI
cysJ	yhfS
cysJ	gntK
cysJ	secB
cysJ	yieH
cysJ	yshA
cysJ	yijD
cysJ	phnD
cysJ	groL
cysJ	ytfG
cysJ	nrdD
cysJ	mgtA
cysJ	pyrL
cysJ	yjiO
cysK	ushA
cysK	fes
cysK	ydcC
cysK	cfa
cysK	msbB
cysK	bglA
cysK	yggN
cysK	glcE
cysK	yqhG
cysK	exuR
cysK	garP
cysK	yhfR
cysK	yhhL
cysK	yhhH
cysK	yhiL
cysK	yiiL
cysK	rplI
cysK	ytfG
cysK	mgtA
cysK	rimI
cysP	leuL
cysP	lpdA
cysP	glnK
cysP	priC
cysP	ybbA
cysP	cusB
cysP	fes
cysP	fepD
cysP	ubiF
cysP	seqA
cysP	cydB
cysP	glnP
cysP	glnH
cysP	artQ
cysP	artI
cysP	ssuE
cysP	rmf
cysP	trkG
cysP	paaE
cysP	pntB
cysP	add
cysP	osmE
cysP	astB
cysP	rrmA
cysP	msbB
cysP	fliD
cysP	fliS
cysP	fliT
cysP	fliM
cysP	hisI
cysP	rfbA
cysP	yegM
cysP	pbpG
cysP	yeiA
cysP	nuoB
cysP	nuoA
cysP	dsdA
cysP	glk
cysP	maeB
cysP	talA
cysP	tktB
cysP	guaA
cysP	yfgL
cysP	yphB
cysP	yfjO
cysP	recA
cysP	cysC
cysP	thyA
cysP	recJ
cysP	yijP
cysP	ygfZ
cysP	ubiH
cysP	glcB
cysP	rbfA
cysP	yrbI
cysP	yhfS
cysP	yrhA
cysP	secB
cysP	atpC
cysP	atpD
cysP	atpA
cysP	hfq
cysP	purA
cysP	ytfG
cysP	ytfJ
cysP	nrdG
cysP	nrdD
cysP	yjgH
cysP	yjhQ
cysQ	seqA
cysQ	artQ
cysQ	ssuE
cysQ	cspI
cysQ	fabH
cysQ	trpA
cysQ	yddB
cysQ	add
cysQ	pdxH
cysQ	rrmA
cysQ	hisI
cysQ	pbpG
cysQ	yeiS
cysQ	hisJ
cysQ	yhcH
cysQ	yhhF
cysQ	rfaJ
cysQ	yidJ
cysQ	groL
cysQ	yjfO
cysQ	sgaT
cysQ	yjfZ
cysQ	ytfA
cysQ	ytfB
cysQ	fklB
cysQ	msrA
cysQ	ytfR
cysQ	cybC
cysQ	nrdG
cysQ	treR
cysU	fes
cysU	astE
cysU	hyfF
cysU	yfgL
cysU	yjjJ
folB	hokC
folB	ushA
folB	glnH
folB	alsB
folB	ydcC
folB	pntB
folB	cfa
folB	dsdA
folB	yfjO
folB	bglA
folB	yggN
folB	glcE
folB	garP
folB	yrbE
folB	yhfO
folB	yhfR
folB	yzgL
folB	yhhL
folB	yhhH
folB	yhiL
folB	yhiD
folB	secB
folB	rfaI
folB	yiiL
folB	gltP
folB	alsC
folB	yjfZ
folB	ytfG
folB	mgtA
folP	ileS
folP	leuC
folP	leuL
folP	glnK
folP	gsk
folP	ybbA
folP	fes
folP	glnH
folP	artQ
folP	rmf
folP	putP
folP	ychK
folP	trkG
folP	paaE
folP	xasA
folP	pinQ
folP	pntB
folP	pdxH
folP	rrmA
folP	msbB
folP	fliD
folP	dcd
folP	yeiA
folP	napG
folP	nuoB
folP	eutH
folP	rseA
folP	thyA
folP	ygeZ
folP	yghD
folP	yrbI
folP	yhdT
folP	yhfS
folP	yhhH
folP	arsC
folP	rfaJ
folP	atpA
folP	cyaY
folP	yshA
folP	cdh
folP	oxyR
folP	nudC
folP	ytfF
folP	ytfG
folP	ytfJ
folP	nrdD
folP	yjhQ
glmM	rpmJ
glnA	ileS
glnA	leuC
glnA	leuA
glnA	aceF
glnA	panB
glnA	ybbL
glnA	ybgT
glnA	glnQ
glnA	glnP
glnA	glnH
glnA	rmf
glnA	ychK
glnA	pspD
glnA	uxaB
glnA	nth
glnA	ydjN
glnA	fliD
glnA	fliM
glnA	rfbA
glnA	dsdA
glnA	eutH
glnA	hyfG
glnA	rseA
glnA	recA
glnA	recC
glnA	recJ
glnA	endA
glnA	gshB
glnA	yghD
glnA	yrbH
glnA	yrbI
glnA	gntK
glnA	yhhF
glnA	yidJ
glnA	cyaY
glnA	yigF
glnA	hemN
glnA	glnL
glnA	yshA
glnA	yjbG
glnA	phnD
glnA	phnC
glnA	groL
glnA	hfq
glnA	ytfJ
glnA	treB
glnA	mgtA
glnA	yjhG
gltA	lipB
gltA	ybeD
gltA	ybfG
gltA	kdpB
gltA	farR
gltA	ybgG
gltA	ybgC
gltA	pal
gltA	nadA
gltA	ybgS
gltA	ybhN
gltA	ybhO
gltA	rnt
gltA	zwf
gltA	wzb
gltA	ackA
gltA	pta
gltA	ubiX
gltA	recA
gltA	recC
gltA	gpmI
glyA	lrp
glyA	yfdI
glyA	yfeC
glyA	yfeS
glyA	yfgF
glyA	gcvA
glyA	lysS
glyA	gcvP
glyA	gcvH
glyA	gcvT
glyA	yggR
glyA	yggS
glyA	yqhH
hisA	leuC
hisA	leuA
hisA	leuL
hisA	lpdA
hisA	proC
hisA	cusB
hisA	tolB
hisA	ihfB
hisA	paaE
hisA	xasA
hisA	yddB
hisA	nth
hisA	ydjN
hisA	astE
hisA	xthA
hisA	rrmA
hisA	msbB
hisA	fliE
hisA	fliM
hisA	dcd
hisA	pbpG
hisA	nuoB
hisA	tktB
hisA	hyfE
hisA	rseA
hisA	thyA
hisA	xdhB
hisA	recJ
hisA	yhgI
hisA	wecA
hisA	ytfG
hisA	ytfJ
hisA	yjgA
hisA	nrdG
hisA	nrdD
hisA	mgtA
hisA	yjhG
hisB	cyoE
hisB	fes
hisB	glnP
hisB	ycaK
hisB	yceO
hisB	ydaG
hisB	ydbC
hisB	add
hisB	argM
hisB	xthA
hisB	nudG
hisB	flhA
hisB	yphB
hisB	yggA
hisB	yhhH
hisB	secB
hisB	wecB
hisB	fadB
hisB	glnA
hisB	ytfL
hisC	leuC
hisC	leuA
hisC	leuL
hisC	yaiZ
hisC	proC
hisC	pgm
hisC	moaD
hisC	paaE
hisC	xasA
hisC	yddB
hisC	pntB
hisC	nth
hisC	btuE
hisC	ydjN
hisC	astE
hisC	rrmA
hisC	proQ
hisC	fliE
hisC	yeeA
hisC	dcd
hisC	fbaB
hisC	mrp
hisC	hyfE
hisC	rseA
hisC	xdhB
hisC	recJ
hisC	secG
hisC	yhgI
hisC	yhjH
hisC	thiC
hisC	hupA
hisC	yjgA
hisC	nrdD
hisC	mgtA
hisC	yjhG
hisE	aceE
hisE	rseA
hisE	yidJ
hisE	wecB
hisG	ycaK
hisG	ego
hisG	osmE
hisG	rihB
hisG	xdhC
hisG	endA
hisH	ileS
hisH	artQ
hisH	alsB
hisH	appA
hisH	sapD
hisH	pspD
hisH	ynfE
hisH	pntB
hisH	add
hisH	nth
hisH	cfa
hisH	celF
hisH	astE
hisH	rrmA
hisH	cheZ
hisH	fliE
hisH	sbcB
hisH	dcd
hisH	gatD
hisH	yeiA
hisH	napG
hisH	emrY
hisH	emrK
hisH	purL
hisH	chpA
hisH	ygeZ
hisH	lysS
hisH	yqhH
hisH	yrbI
hisH	yhgI
hisH	gntK
hisH	secB
hisH	yshA
hisH	yijD
hisH	phnC
hisH	groL
hisH	ytfG
hisH	nrdD
hisH	mgtA
hisH	yjiO
icd	nuoB
icd	purL
icd	lysS
icd	yqhH
icd	yshA
icd	yjiO
ilvA	ileS
ilvA	aceE
ilvA	ybgT
ilvA	artQ
ilvA	rseA
ilvA	yhcB
ilvA	dppA
ilvA	yieI
ilvB	aceE
ilvB	aceF
ilvB	ybcY
ilvB	fes
ilvB	ybgL
ilvB	glnP
ilvB	cydD
ilvB	ycaK
ilvB	pspC
ilvB	pspD
ilvB	trkG
ilvB	ynfE
ilvB	add
ilvB	osmE
ilvB	ydjJ
ilvB	yeaG
ilvB	fliF
ilvB	fliM
ilvB	fliQ
ilvB	hisI
ilvB	rfbA
ilvB	dsdA
ilvB	ptsI
ilvB	yphB
ilvB	yggA
ilvB	yqiC
ilvB	yhfU
ilvB	yhhH
ilvB	wecB
ilvB	rarD
ilvC	aceE
ilvC	aceF
ilvC	fre
ilvC	rseA
ilvC	visC
ilvC	yggA
ilvC	yhcB
ilvD	ybcY
ilvD	glnP
ilvD	cydD
ilvD	ycaK
ilvD	osmE
ilvD	ydjJ
ilvD	rihB
ilvD	pepP
ilvD	yqiC
ilvD	cysE
ilvD	qor
leuA	ileS
leuA	leuA
leuA	mtn
leuA	nei
leuA	glnP
leuA	glnH
leuA	alsB
leuA	ycaM
leuA	appA
leuA	pepT
leuA	ydcO
leuA	uxaB
leuA	ynfE
leuA	ynfG
leuA	celF
leuA	rrmA
leuA	fliD
leuA	gatD
leuA	pbpG
leuA	napG
leuA	nuoB
leuA	hyfG
leuA	yphB
leuA	srlD
leuA	yrbH
leuA	atpC
leuA	ubiE
leuA	cycA
leuA	ytfG
leuA	ytfJ
leuA	ytfQ
leuA	nrdG
leuA	mgtA
leuB	pspE
leuB	fliF
leuB	wzb
leuB	emrK
leuB	rseA
leuB	visC
leuC	aceE
leuC	ybgT
leuC	emrK
leuC	yhcB
leuD	ycaK
leuL	glnK
leuL	recR
leuL	bioA
leuL	artJ
leuL	alsB
leuL	ssuE
leuL	paaE
leuL	ydcO
leuL	ansP
leuL	narU
leuL	xasA
leuL	yddB
leuL	astE
leuL	xthA
leuL	selD
leuL	fliD
leuL	fliM
leuL	dcd
leuL	yegK
leuL	pbpG
leuL	yphB
leuL	srlD
leuL	ascG
leuL	syd
leuL	yhhF
leuL	wecA
leuL	yijE
leuL	yjdB
leuL	groL
leuL	yjeB
leuL	ytfG
leuL	pyrL
lysA	aceF
lysA	lpdA
lysA	fes
lysA	cydB
lysA	pal
lysA	cydD
lysA	ihfB
lysA	ptsP
lysA	wzb
lysA	yegM
lysA	galS
lysA	nuoB
lysA	talA
lysA	tktB
lysA	guaA
lysA	guaB
lysA	yrbE
lysA	yhfL
lysA	ompR
lysA	yieJ
lysA	atpH
lysA	atpB
lysA	cyaA
lysA	ubiE
lysA	hfq
metC	ileS
metC	xasA
metC	celF
metC	rrmA
metC	dcd
metE	mtn
metE	glnH
metE	rmf
metE	appA
metE	sapD
metE	ydaT
metE	ynfG
metE	pntB
metE	wzb
metE	napG
metE	emrK
metE	purL
metE	lysS
metE	yqhH
metE	fadA
metE	fadB
metE	yshA
metE	yjiO
metR	ykgD
metR	betI
metR	dpiA
metR	glnQ
metR	ssuC
metR	ycdL
metR	yceG
metR	tdk
metR	kch
metR	ycjK
metR	feaR
metR	pdxY
metR	fliN
metR	ugd
metR	nuoA
metR	xseA
metR	rimM
metR	yrbG
metR	yieH
metR	atpC
metR	atpD
metR	yihN
metR	yijD
metR	yjbG
metR	yjhI
nadA	ybeS
nadA	kdpD
nadA	ybfC
nadA	sucD
nadA	farR
nadA	ybhE
nadA	moaC
nadA	moaD
nadA	pncB
nadA	cspI
nadA	hnr
nadA	tonB
nadA	gpmI
nadA	yshA
nadB	yadM
nadB	cspE
nadB	modA
nadB	pinR
nadB	ynfJ
nadB	asr
nadB	rseB
nadB	rpmJ
nadB	yhfO
nadB	dgoA
nadB	rarD
nadB	tatC
nadB	hfq
nadB	rpsF
nadC	yadM
nadC	degP
nadC	ecpD
nadC	betI
nadC	allC
nadC	modA
nadC	ssuC
nadC	yceG
nadC	icd
nadC	kch
nadC	ycjK
nadC	ynfG
nadC	ydgA
nadC	pdxY
nadC	ugd
nadC	ubiG
nadC	xseA
nadC	yfhG
nadC	rimM
nadC	thyA
nadC	ubiH
nadC	yqiH
nadC	ygiH
nadC	dcuD
nadC	dcrB
nadC	yicI
nadC	yieH
nadC	yihN
nadC	yijD
pabA	yadM
pabA	degP
pabA	ecpD
pabA	betI
pabA	allC
pabA	modA
pabA	ssuC
pabA	yceG
pabA	icd
pabA	kch
pabA	ycjK
pabA	ynfG
pabA	ydgA
pabA	pdxY
pabA	ugd
pabA	ubiG
pabA	xseA
pabA	yfhG
pabA	rimM
pabA	thyA
pabA	ubiH
pabA	yqiH
pabA	ygiH
pabA	dcuD
pabA	dcrB
pabA	secB
pabA	yicI
pabA	yieH
pabA	yihN
pabA	yijD
pabA	yjbE
pabA	yjbG
pabB	ybeY
pabB	fabH
pabB	ego
pabB	pdxH
pabB	yfjG
pabB	endA
pabB	atpF
pabB	atpE
pabB	glnA
panC	cspE
panC	modA
panC	asr
panC	yhdT
panC	rpmJ
panC	rpsF
pdxA	lpcA
pdxA	ydcT
pdxA	ego
pdxA	bglA
pdxA	rfaE
pdxA	folB
pdxA	ygjP
pdxA	exuR
pdxA	tdcD
pdxA	yrbA
pdxA	cafA
pdxA	metL
pdxA	rplK
pdxA	lysU
pdxA	rimI
pheA	cydD
pheA	fabH
pheA	ycfC
pheA	pdxH
pheA	rihB
pheA	hscA
pheA	yfiP
pheA	yhbC
pheA	yheL
pheA	yheM
pheA	yheN
pheA	glnA
pheA	yjeQ
ppc	ecpD
ppc	alsB
ppc	yceG
ppc	ycjK
ppc	ydfG
ppc	pdxY
ppc	topB
ppc	cysI
ppc	yijP
ppc	yhaB
ppc	nanT
ppc	dcrB
ppc	nikA
ppc	secB
ppc	cdh
proA	dnaJ
proA	leuD
proA	mtn
proA	cynT
proA	yajB
proA	panE
proA	ybgL
proA	nadA
proA	modA
proA	glnH
proA	cydD
proA	ycaK
proA	tdk
proA	kch
proA	pinR
proA	gadB
proA	ydeU
proA	ydfV
proA	ydfE
proA	ynfE
proA	asr
proA	tus
proA	xthA
proA	ydjJ
proA	yeaG
proA	fliD
proA	yedF
proA	fliF
proA	yehA
proA	pbpG
proA	cdd
proA	napG
proA	ptsI
proA	eutH
proA	yfgL
proA	rseA
proA	ypjK
proA	xdhB
proA	ygeZ
proA	recJ
proA	yqfA
proA	yqfB
proA	yggA
proA	yqiC
proA	yrbI
proA	yhcF
proA	fic
proA	yhhK
proA	atpA
proA	rarD
proA	yjbG
proA	groL
proA	sugE
proA	yjjJ
proB	fes
proB	seqA
proB	astB
proB	pbpG
proB	yeiA
proB	speC
proB	yrbI
proB	yhfU
proB	yidJ
proB	yieJ
proB	yigF
proB	ubiE
proB	yshA
proB	yiiP
proB	phnC
proB	ytfG
proB	ytfJ
proB	yjgH
proB	yjhQ
proB	yjiO
proB	yjjJ
proC	leuL
proC	nei
proC	eutH
proC	srlD
proC	gntT
proC	nikA
proC	cdh
proC	ytfJ
ptsI	leuL
ptsI	ybbA
ptsI	fes
ptsI	glnP
ptsI	glnH
ptsI	artQ
ptsI	artI
ptsI	ssuE
ptsI	trkG
ptsI	paaE
ptsI	xasA
ptsI	astB
ptsI	fliD
ptsI	fliM
ptsI	hisI
ptsI	pbpG
ptsI	yeiA
ptsI	yfeH
ptsI	cysW
ptsI	eutH
ptsI	yphB
ptsI	recA
ptsI	yijP
ptsI	secB
ptsI	nrdG
purA	lpcA
purA	sdhD
purA	artP
purA	cmk
purA	ycbW
purA	yccK
purA	fabH
purA	potD
purA	trmU
purA	cysB
purA	sapD
purA	sapB
purA	racC
purA	ydcT
purA	ego
purA	pdxH
purA	rnt
purA	fliF
purA	rihB
purA	nuoN
purA	nuoK
purA	nuoJ
purA	nuoI
purA	nuoG
purA	nuoB
purA	ubiX
purA	yfgL
purA	yfgA
purA	recA
purA	recC
purA	ygfY
purA	ygfZ
purA	yggA
purA	endA
purA	yqhH
purA	rfaE
purA	rpoD
purA	rbfA
purA	yheN
purA	yhfR
purA	yhhL
purA	gpmI
purA	yibP
purA	rfaF
purA	cyaA
purA	oxyR
purA	rplA
purA	purA
purC	fliF
purC	yeiA
purC	ypdA
purC	eutS
purC	yfjO
purC	recA
purC	rrmJ
purC	cpxA
purC	rplK
purC	rplA
purF	hlpA
purF	seqA
purF	alsB
purF	slyA
purF	cfa
purF	fliF
purF	yegM
purF	yegS
purF	nuoB
purF	nuoA
purF	talA
purF	tktB
purF	yfjO
purF	rfaE
purF	exuR
purF	yrbI
purF	yhcM
purF	yhcB
purF	gntT
purF	rfaF
purF	atpC
purF	atpA
purF	wecB
purF	yigF
purF	ubiE
purF	yshA
purF	oxyR
purF	rplA
purF	phnC
purF	ytfG
purF	mgtA
purF	yjgH
purF	yjhQ
purF	rimI
purF	yjjJ
purL	yagN
purL	alsB
purL	ymgC
purL	recT
purL	ydbD
purL	cfa
purL	fliF
purL	yfeS
purL	yfjO
purL	ygfS
purL	rpoD
purL	yrbI
purL	yhcM
purL	gntT
purL	yhhL
purL	arsC
purL	yigF
purL	oxyR
purL	rplA
purL	phnC
purL	mutL
purL	ytfG
purL	mgtA
purL	yjgH
purL	yjhQ
purL	yjjJ
purM	leuL
purM	panC
purM	ybeV
purM	ybhF
purM	hcr
purM	rmf
purM	ycfF
purM	pspD
purM	sieB
purM	gatD
purM	napG
purM	tfaS
purM	eutH
purM	yphB
purM	srlD
purM	ygeZ
purM	speC
purM	exuR
purM	yrbD
purM	ptsN
purM	yhcM
purM	gspK
purM	fic
purM	gntT
purM	uhpT
purM	rplI
purM	ytfJ
purM	rimI
pyrB	ileS
pyrB	xasA
pyrB	celF
pyrB	rrmA
pyrB	napG
pyrB	yrbI
pyrB	cdh
pyrB	mgtA
pyrC	yqhH
pyrC	yieJ
pyrC	fadB
pyrC	yshA
pyrD	ybbL
pyrD	fes
pyrD	ybgT
pyrD	glnP
pyrD	glnH
pyrD	deoR
pyrD	artQ
pyrD	lrp
pyrD	helD
pyrD	cspI
pyrD	ycdI
pyrD	yceH
pyrD	trkG
pyrD	add
pyrD	fliF
pyrD	wzb
pyrD	pbpG
pyrD	rihB
pyrD	emrK
pyrD	upp
pyrD	xdhC
pyrD	recJ
pyrD	endA
pyrD	exuR
pyrD	yrbA
pyrD	yrbG
pyrD	arsC
pyrD	rfaI
serA	aceE
serA	panB
serA	seqA
serA	artM
serA	alsB
serA	rmf
serA	cspI
serA	ychK
serA	pspD
serA	paaE
serA	uxaB
serA	rrmA
serA	fliS
serA	wzb
serA	yfbO
serA	hyfG
serA	ygcM
serA	nudH
serA	ygjP
serA	yidJ
serA	yieJ
serA	nudC
serA	ytfG
serA	mgtA
serA	yjgH
serA	yjhQ
serA	yjiO
serA	yjjJ
serB	lpcA
serB	seqA
serB	nei
serB	alsB
serB	lplA
serB	rmf
serB	pspD
serB	rrmA
serB	fliD
serB	hyfG
serB	yphB
serB	yrbH
serB	yrbI
serB	yhcM
serB	yieI
serB	yieJ
serB	yigF
serB	yshA
serB	yiiP
serB	phnD
serB	phnC
serB	ytfG
serB	ytfJ
serB	mgtA
serB	yjgH
serB	yjhQ
serB	yjiO
serB	arcA
serC	ybjH
serC	cydD
serC	ymgC
serC	ycjR
serC	pntB
serC	astE
serC	yhgA
serC	yhhF
serC	secB
thrA	lplA
thrA	ego
thrA	tfaQ
thrA	pdxH
thrA	yehR
thrA	rihB
thrA	purL
thrA	endA
thrA	glnA
thrA	metL
thrA	pyrI
thrB	aceE
thrB	dcuC
thrB	artM
thrB	cydD
thrB	yccM
thrB	hns
thrB	acnA
thrB	ydbD
thrB	pdxH
thrB	fliD
thrB	nuoB
thrB	ubiX
thrB	ptsI
thrB	guaA
thrB	nlpD
thrB	tolC
thrB	rbfA
thrB	rpe
thrB	gntR
thrB	mtlR
thrB	atpH
thrB	atpB
thrB	hfq
thrC	leuL
thrC	seqA
thrC	ybhH
thrC	alsB
thrC	rmf
thrC	pspD
thrC	add
thrC	rrmA
thrC	fliD
thrC	rfbA
thrC	emrK
thrC	hyfG
thrC	yphB
thrC	yrbH
thrC	yrbI
thrC	yigF
thrC	phnD
thrC	phnC
thrC	ytfG
thrC	ytfJ
thrC	mgtA
thrC	yjgH
thrC	yjhQ
trpB	glnK
trpB	alsB
trpB	rmf
trpB	tpx
trpB	nth
trpB	astE
trpB	xthA
trpB	rrmA
trpB	fliE
trpB	yrbI
trpB	arsC
trpB	yigF
trpB	yshA
trpB	yiiP
trpB	ytfG
trpB	yjgH
trpD	fixB
trpD	leuL
trpD	phoA
trpD	proC
trpD	panE
trpD	glnK
trpD	ycfS
trpD	sapC
trpD	pspC
trpD	pspD
trpD	tpx
trpD	trkG
trpD	xasA
trpD	marB
trpD	tus
trpD	add
trpD	astE
trpD	fliD
trpD	dcd
trpD	pbpG
trpD	yeiA
trpD	hyfF
trpD	yphB
trpD	recA
trpD	srlD
trpD	surE
trpD	chpA
trpD	recJ
trpD	ygiU
trpD	ygiV
trpD	exuR
trpD	yrbA
trpD	yhcH
trpD	yhdT
trpD	fic
trpD	yhfU
trpD	yhgA
trpD	gntT
trpD	nikA
trpD	arsC
trpD	dppC
trpD	uhpT
trpD	yieI
trpD	cyaY
trpD	yigF
trpD	yijD
trpD	rplK
trpD	nudC
trpD	rpiR
trpD	hfq
trpD	yjgA
trpD	nrdG
trpD	pyrL
trpD	yjhG
trpD	rimI
trpD	yjjI
trpE	ytfJ
panZ	rpmJ
panZ	rho
panZ	rpsF
tyrA	aceE
tyrA	dnaQ
tyrA	cusB
tyrA	cydB
tyrA	pal
tyrA	lpp
tyrA	tyrP
tyrA	wzb
tyrA	yegM
tyrA	rihB
tyrA	ubiG
tyrA	nuoB
tyrA	nuoA
tyrA	glk
tyrA	maeB
tyrA	talA
tyrA	tktB
tyrA	guaA
tyrA	guaB
tyrA	thyA
tyrA	ubiH
tyrA	yggA
tyrA	glcB
tyrA	yieJ
tyrA	atpC
tyrA	atpD
tyrA	cyaA
tyrA	ubiE
tyrA	hfq
